# Supplementary material for: T-Switch: A specificity-based engineering platform for developing safe and effective T cell therapeutics
Source: Immunity. Author manuscript; Available in PMC 2026 Jul 24. (PMC13397619; doi:10.1016/j.immuni.2024.11.009)
Supplement: Table S7 [file NIHMS2082099-supplement-Table_S7.xlsx]

## Sheet: Sheet1
Triple mutant substitutions for T-Switch directed evolution library design
Amino Acid	Substitutions
A	G, H, P, Y, L, F, N, K, S, D
C	M, I, L, V, H, P, Y, G, W, N, K, S, D
D	E, H, P, Y, G, L, F, N, K, S
E	D, H, P, Y, G, L, F, N, K, S
F	W, H, P, Y, G, L, N, K, S, D
G	A, H, P, Y, L, F, N, K, S, D
H	P, Y, G, L, F, N, K, S, D
I	M, C, L, V, H, P, Y, G, F, N, K, S, D
K	R, H, P, Y, L, F, N, G, S, D
L	M, C, I, V, H, P, Y, G, F, N, K, S, D
M	I, C, L, V, H, P, Y, G, F, N, K, S, D
N	Q, H, P, Y, L, F, K, S, D, G
P	H, Y, G, L, F, N, K, S, D
Q	N, H, P, Y, G, L, F, K, S, D
R	K, H, P, Y, L, F, N, G, S, D
S	T, H, P, Y, G, L, F, N, K, D
T	H, P, Y, G, L, F, N, K, S, D
V	M, I, L, C, H, P, Y, G, F, N, K, S, D
W	F, H, P, Y, G, L, N, K, S, D
Y	H, P, G, L, F, N, K, S, D
