# Supplementary material for: T-Switch: A specificity-based engineering platform for developing safe and effective T cell therapeutics
Source: Immunity. Author manuscript; Available in PMC 2026 Jul 24. (PMC13397619; doi:10.1016/j.immuni.2024.11.009)
Supplement: Key Resource Table [file NIHMS2082099-supplement-Key_Resource_Table.xlsx]

## Sheet: Table S8
REAGENT or RESOURCE	SEQUENCE
TScan-I_PCR1_Forward	GCTCGATGGAGGATACCCATACG
TScan-I_PCR1_Reverse	GCCAAAAGACGGCAATATGGTGG
TScan-I_PCR2_Forward-1	tccctacacgacgctcttccgatctGTTTGTACAAAAAAGCAGG
TScan-I_PCR2_Forward-2	tccctacacgacgctcttccgatcttGTTTGTACAAAAAAGCAGG
TScan-I_PCR2_Forward-3	tccctacacgacgctcttccgatctctGTTTGTACAAAAAAGCAGG
TScan-I_PCR2_Forward-4	tccctacacgacgctcttccgatctgctGTTTGTACAAAAAAGCAGG
TScan-I_PCR2_Forward-5	tccctacacgacgctcttccgatctagctGTTTGTACAAAAAAGCAGG
TScan-I_PCR2_Forward-6	tccctacacgacgctcttccgatctcagctGTTTGTACAAAAAAGCAGG
TScan-I_PCR2_Forward-7	tccctacacgacgctcttccgatctacagctGTTTGTACAAAAAAGCAGG
TScan-I_PCR2_Forward-8	tccctacacgacgctcttccgatcttacagctGTTTGTACAAAAAAGCAGG
TScan-I_PCR2_Reverse	gtgactggagttcagacgtgtgctcttccgatctGCCTTATTCCAAGCGGCTTC
TScan-I_PCR3_Forward	aatgatacggcgaccaccgagatctacactcttTCCCTACACGACGCTCTTCCG
TScan-I_PCR3_Reverse	CAAGCAGAAGACGGCATACGAGAT[]GTGACTGGAGTTCAGACGTGT “[]” represents a 7bp unique sample index
T-Switch_TH_NGS_alpha_F_PCR1	TCCCTACACGACGCTCTTCCGATCTNTGCCACATACCTCTGC, N indicates a stagger sequence
T-Switch_TH_NGS_alpha_R_PCR1	GTGACTGGAGTTCAGACGTGTGCTCTTCCGATCTGAGTTCCCTTGCCGA
T-Switch_TH_NGS_beta_F_PCR1	TCCCTACACGACGCTCTTCCGATCTNAGCTCCATATACCTTTGC, N indicates a stagger sequence
T-Switch_TH_NGS_beta_R_PCR1	GTGACTGGAGTTCAGACGTGTGCTCTTCCGATCCTGTCAATCGAGTTCCAG
T-Switch_NLV3_NGS_alpha_F_PCR1	TCCCTACACGACGCTCTTCCGATCTNCTCTGATTCAGCACTCTACTTC, N indicates a stagger sequence
T-Switch_NLV3_NGS_alpha_R_PCR1	GTGACTGGAGTTCAGACGTGTGCTCTTCCGATCGAATGTGGGGGAGCACG
T-Switch_NLV3_NGS_beta_F_PCR1	TCCCTACACGACGCTCTTCCGATCTNGCTGATTCTTGAGAGTC, N indicates a stagger sequence
T-Switch_NLV3_NGS_beta_R_PCR1	GTGACTGGAGTTCAGACGTGTGCTCTTCCGATCCTCCGTAACCGTCAATC
T-Switch_NLV2_NGS_alpha_F_PCR1	TCCCTACACGACGCTCTTCCGATCTNGACGTCGGCATATACTT, N indicates a stagger sequence
T-Switch_NLV2_NGS_alpha_R_PCR1	GTGACTGGAGTTCAGACGTGTGCTCTTCCGATCGAGAGAGATGTCCCGGGA
T-Switch_NLV2_NGS_beta_F_PCR1	TCCCTACACGACGCTCTTCCGATCTNCAGCGCTGTCTACTTCTGT, N indicates a stagger sequence
T-Switch_NLV2_NGS_beta_R_PCR1	GTGACTGGAGTTCAGACGTGTGCTCTTCCGATCGGGTACCGCTTCCGAA
T-Switch_PCR2_F	AATGATACGGCGACCACCGAGATCTACACTCTTTCCCTACACGACTCCAGT
T-Switch_PCR2_R	CAAGCAGAAGACGGCATACGAGAT[]GTGACTGGAGTTCAGACGTGT, “[]” represents a 7bp unique sample index
