# Supplementary material for: T-Switch: A specificity-based engineering platform for developing safe and effective T cell therapeutics
Source: Immunity. Author manuscript; Available in PMC 2026 Jul 24. (PMC13397619; doi:10.1016/j.immuni.2024.11.009)
Supplement: Table S1 [file NIHMS2082099-supplement-Table_S1.xlsx]

## Sheet: TableS1
NLV2 T-Switch screen related to Figure 2
peptide ID	Peptide Sequence	Fold Enrichment (SW)	Fold Enrichment (DP)	Fold Enrichment (SP)	Fold Enrichment (DN)
0	AGPMKTSYDKVI_WT1	0	0	12.0629	0.712692
1	AGPMKTSYDKVI_WT2	0	0.6465	8.46083	0.964095
2	AGPMKTSYDKVI_WT3	0	0	2.13512	0.632167
3	AGPMKTSYDKVI_WT4	0	0	4.57467	0.596962
4	AGPMKTSYDKVI_WT5	0	0	8.84904	0.665064
5	AGPMKTSYDKVI_WT6	0	0	0	0.86358
6	AGPMKTSYDKVI_WT7	0	0	19.5673	0.754125
7	AGPMKTSYDKVI_WT8	0	0	4.64469	0.822542
8	AGPMKTSYDKVI_WT9	0	0	2.98211	0.932678
9	AGPMKTSYDKVI_WT10	0	0	2.18811	0.460088
10	YGPMKTSYDKVI	0.532932	0	0.41553	0.934863
11	WGPMKTSYDKVI	0	0	0	0.770092
12	TGPMKTSYDKVI	0	0	0.261621	0.870625
13	GGPMKTSYDKVI	0	0	0	0.875704
14	IGPMKTSYDKVI	0	0	0.473356	0.797732
15	RGPMKTSYDKVI	0	0	0	0.923721
16	KGPMKTSYDKVI	1.01177	0	0	1.00484
17	QGPMKTSYDKVI	0	0	0	0.890331
18	EGPMKTSYDKVI	0	0	0.186144	0.767467
19	VGPMKTSYDKVI	0	0	0	0.808667
20	FGPMKTSYDKVI	0	0	2.0709	0.883811
21	MGPMKTSYDKVI	0	0	0.103311	0.803348
22	NGPMKTSYDKVI	0	0	0.476498	0.847013
23	CGPMKTSYDKVI	0	0	0.571316	0.799669
24	HGPMKTSYDKVI	0	0	1.04597	0.734616
25	PGPMKTSYDKVI	0	0	2.45674	0.882974
26	DGPMKTSYDKVI	0	0	0	0.746191
27	LGPMKTSYDKVI	0	0	0	0.939586
28	SGPMKTSYDKVI	0	0	0.550535	0.735851
29	AYPMKTSYDKVI	0	0	0	0.90208
30	AWPMKTSYDKVI	0	0	0	1.04713
31	ATPMKTSYDKVI	0	0	10.1064	0.533259
32	AAPMKTSYDKVI	0	0	0.951841	0.97726
33	AIPMKTSYDKVI	0	0	0	1.10203
34	ARPMKTSYDKVI	0	0	0	0.977067
35	AKPMKTSYDKVI	0	0	0	0.927889
36	AQPMKTSYDKVI	0	0	0	0.677043
37	AEPMKTSYDKVI	0	0	0.387084	0.843539
38	AVPMKTSYDKVI	0	0	0	0.879965
39	AFPMKTSYDKVI	0	0	0	0.80396
40	AMPMKTSYDKVI	0	0	0.715441	1.10121
41	ANPMKTSYDKVI	0	0	0	0.848147
42	ACPMKTSYDKVI	0	0	0	0.956404
43	AHPMKTSYDKVI	0	0	0	0.822314
44	APPMKTSYDKVI	0	0	0.350898	0.882876
45	ADPMKTSYDKVI	0	0	0	1.01741
46	ALPMKTSYDKVI	0	0	0	0.977558
47	ASPMKTSYDKVI	0	0	0	1.01935
48	AGYMKTSYDKVI	0	0	0	1.08332
49	AGWMKTSYDKVI	0	0	0	0.886865
50	AGTMKTSYDKVI	0	0	0	0.962468
51	AGAMKTSYDKVI	0	0	0	1.21468
52	AGGMKTSYDKVI	0	0	0	1.00447
53	AGIMKTSYDKVI	0	0	1.58953	1.08993
54	AGRMKTSYDKVI	0	0	0	1.31999
55	AGKMKTSYDKVI	0	0	0	1.00606
56	AGQMKTSYDKVI	0	0	0	1.16235
57	AGEMKTSYDKVI	0	0	0.526405	1.14656
58	AGVMKTSYDKVI	0.656703	0	0.124309	1.01778
59	AGFMKTSYDKVI	0	0	0	1.32395
60	AGMMKTSYDKVI	0	0	0	1.1749
61	AGNMKTSYDKVI	0	0	0.173243	1.07351
62	AGCMKTSYDKVI	0	0	0	0.884029
63	AGHMKTSYDKVI	0	0	0	0.959585
64	AGDMKTSYDKVI	0	0	0	1.14327
65	AGLMKTSYDKVI	0	0	0	1.12737
66	AGSMKTSYDKVI	0	0	0	1.1795
67	AGPYKTSYDKVI	0	0	0.291772	1.1501
68	AGPWKTSYDKVI	0	0	0	0.860929
69	AGPTKTSYDKVI	0	0	12.3948	0.518123
70	AGPAKTSYDKVI	0	0	8.92832	0.697072
71	AGPGKTSYDKVI	0	0	0	0.782636
72	AGPIKTSYDKVI	0	0	18.873	0.31807
73	AGPRKTSYDKVI	0	0	0	0.912691
74	AGPKKTSYDKVI	0	0	0.787937	0.453724
75	AGPQKTSYDKVI	0	0	5.7654	0.550831
76	AGPEKTSYDKVI	0	0	27.0235	0.637254
77	AGPVKTSYDKVI	0	0	18.0715	0.32164
78	AGPFKTSYDKVI	0	0	0	1.33646
79	AGPNKTSYDKVI	0	0	0	0.728452
80	AGPCKTSYDKVI	0	0	0	0.681404
81	AGPHKTSYDKVI	0	0	2.6488	0.903409
82	AGPPKTSYDKVI	0	0	0	1.00491
83	AGPDKTSYDKVI	0	0	0	0.825007
84	AGPLKTSYDKVI	0	0	0	0.995455
85	AGPSKTSYDKVI	0	0	7.99221	0.520241
86	AGPMYTSYDKVI	0	0	0	0.73706
87	AGPMWTSYDKVI	0	0	5.11675	0.658518
88	AGPMTTSYDKVI	0	0.931432	4.90543	0.493287
89	AGPMATSYDKVI	0	0	23.4527	0.428229
90	AGPMGTSYDKVI	0	0	12.8863	0.602217
91	AGPMITSYDKVI	0	0	3.95066	1.56105
92	AGPMRTSYDKVI	0	0	0	1.15359
93	AGPMQTSYDKVI	0	0	7.85711	0.509948
94	AGPMETSYDKVI	0	0	21.3302	0.391789
95	AGPMVTSYDKVI	0	0	1.07971	0.870319
96	AGPMFTSYDKVI	0	0	0	0.856777
97	AGPMMTSYDKVI	0	0	4.76986	0.901152
98	AGPMNTSYDKVI	0	0	0	1.11912
99	AGPMCTSYDKVI	0	0	0	1.02818
100	AGPMHTSYDKVI	0	0	4.24497	0.695601
101	AGPMPTSYDKVI	0	0	9.20633	0.35581
102	AGPMDTSYDKVI	0	0	37.824	0.811704
103	AGPMLTSYDKVI	0	0	0	0.9922
104	AGPMSTSYDKVI	0	0	4.2218	0.492049
105	AGPMKYSYDKVI	0	0	0	1.48011
106	AGPMKWSYDKVI	0	0	0	1.06597
107	AGPMKASYDKVI	0	0	0	0.820486
108	AGPMKGSYDKVI	0	0	0	1.01714
109	AGPMKISYDKVI	0	0	9.21396	0.514571
110	AGPMKRSYDKVI	0	0	0	0.792421
111	AGPMKKSYDKVI	0.281548	0	0	1.04417
112	AGPMKQSYDKVI	0	0	0	1.14137
113	AGPMKESYDKVI	0	0	0	1.77684
114	AGPMKVSYDKVI	0	0	22.0671	0.559965
115	AGPMKFSYDKVI	0	0	0	1.26104
116	AGPMKMSYDKVI	0	0	0	1.4548
117	AGPMKNSYDKVI	0	0	0	0.878827
118	AGPMKCSYDKVI	0	0	0	0.92357
119	AGPMKHSYDKVI	0	0	0	1.21683
120	AGPMKPSYDKVI	0	0	9.38522	0.299188
121	AGPMKDSYDKVI	0	0	0	1.18371
122	AGPMKLSYDKVI	0	0	0	1.1005
123	AGPMKSSYDKVI	0	0	0	1.053
124	AGPMKTYYDKVI	0	0	0	0.998928
125	AGPMKTWYDKVI	0	0	0	0.807251
126	AGPMKTTYDKVI	0	0	0	0.967815
127	AGPMKTAYDKVI	0	0	3.31658	0.945139
128	AGPMKTGYDKVI	0	0	0	0.910851
129	AGPMKTIYDKVI	0	0	0	1.04461
130	AGPMKTRYDKVI	0	0	0	0.927269
131	AGPMKTKYDKVI	0	0	0	1.31828
132	AGPMKTQYDKVI	0	0	0	0.986297
133	AGPMKTEYDKVI	0	0	0	1.00786
134	AGPMKTVYDKVI	0	0	0	0.92766
135	AGPMKTFYDKVI	0	0	0	1.22421
136	AGPMKTMYDKVI	0	0	0	1.30437
137	AGPMKTNYDKVI	0	0	0	1.30998
138	AGPMKTCYDKVI	0	0	0	0.876981
139	AGPMKTHYDKVI	0	0	0	0.721874
140	AGPMKTPYDKVI	0	0	0	0.995198
141	AGPMKTDYDKVI	0	0	0	0.803838
142	AGPMKTLYDKVI	0	0	0	1.05827
143	AGPMKTSWDKVI	0	0	0	1.01489
144	AGPMKTSTDKVI	0	0	0.94244	1.1481
145	AGPMKTSADKVI	77.885	0	0	0.450773
146	AGPMKTSGDKVI	0	0	0	1.22401
147	AGPMKTSIDKVI	0	0	0	1.11498
148	AGPMKTSRDKVI	0	0	0	1.16704
149	AGPMKTSKDKVI	0	0	0	0.927743
150	AGPMKTSQDKVI	27.7647	0	0	0.628848
151	AGPMKTSEDKVI	52.5886	3.54074	0.105142	0.484834
152	AGPMKTSVDKVI	0	0	0	1.47582
153	AGPMKTSFDKVI	0	0	0	1.09528
154	AGPMKTSMDKVI	0	0	0	1.10473
155	AGPMKTSNDKVI	0	0	0	0.932103
156	AGPMKTSCDKVI	0	0	0	1.26555
157	AGPMKTSHDKVI	0	0	0	0.969377
158	AGPMKTSPDKVI	0	0	0	1.08374
159	AGPMKTSDDKVI	0.473654	40.48	0	0.392854
160	AGPMKTSLDKVI	0	0	0	1.0002
161	AGPMKTSSDKVI	0	0	0	0.527863
162	AGPMKTSYYKVI	0	0	0	1.08705
163	AGPMKTSYWKVI	0	0	0	1.33951
164	AGPMKTSYTKVI	0	0	0	0.88937
165	AGPMKTSYAKVI	0	0	0	1.0123
166	AGPMKTSYGKVI	0	0	0	1.23136
167	AGPMKTSYIKVI	0	0	0	1.01496
168	AGPMKTSYRKVI	0	0	0	1.08336
169	AGPMKTSYKKVI	0	0	0	0.961152
170	AGPMKTSYQKVI	0	0	0	0.673476
171	AGPMKTSYEKVI	0	0	0	1.03185
172	AGPMKTSYVKVI	0	0	0	0.959114
173	AGPMKTSYFKVI	0	0	0	1.20197
174	AGPMKTSYMKVI	0	0	0.433149	0.931406
175	AGPMKTSYNKVI	0	0	0	1.01402
176	AGPMKTSYCKVI	0	0	0	0.717322
177	AGPMKTSYHKVI	0	0	0.282737	1.28517
178	AGPMKTSYPKVI	0	0	0	1.2208
179	AGPMKTSYLKVI	0	0	0	0.930444
180	AGPMKTSYSKVI	0	0	0	1.04497
181	AGPMKTSYDYVI	0	0	4.14617	0.393204
182	AGPMKTSYDWVI	0	0	0	1.38427
183	AGPMKTSYDTVI	0	0	0	1.23517
184	AGPMKTSYDAVI	0	0	0	0.861546
185	AGPMKTSYDGVI	0	0	0	0.999629
186	AGPMKTSYDIVI	0	0	0	1.09681
187	AGPMKTSYDRVI	0	0	0	0.909314
188	AGPMKTSYDQVI	0	0	1.98203	0.70612
189	AGPMKTSYDEVI	0.401647	0	0	1.2682
190	AGPMKTSYDVVI	0	0	0	1.38084
191	AGPMKTSYDFVI	0	0	0	1.12844
192	AGPMKTSYDMVI	0	0	0	1.07779
193	AGPMKTSYDNVI	0	0	0	1.16097
194	AGPMKTSYDCVI	0	0	0.16185	1.05582
195	AGPMKTSYDHVI	0	0	0.421978	0.835273
196	AGPMKTSYDPVI	0	0	0	0.876485
197	AGPMKTSYDDVI	0	0	0	0.84225
198	AGPMKTSYDLVI	0	0	0	1.04805
199	AGPMKTSYDSVI	1.59309	0	0	1.00717
200	AGPMKTSYDKYI	0	0	0	1.03671
201	AGPMKTSYDKWI	0	0	0	0.939233
202	AGPMKTSYDKTI	0	0	0	1.11885
203	AGPMKTSYDKAI	0	0	1.12857	1.12994
204	AGPMKTSYDKGI	0	0	0	0.956153
205	AGPMKTSYDKII	0	0	5.00328	0.740423
206	AGPMKTSYDKRI	0	0	0	1.26014
207	AGPMKTSYDKKI	0	0	0	1.48538
208	AGPMKTSYDKQI	0	0	0	1.34822
209	AGPMKTSYDKEI	0	0	0	1.33743
210	AGPMKTSYDKFI	0	0	0	1.29294
211	AGPMKTSYDKMI	0	0	0	1.19783
212	AGPMKTSYDKNI	0	0	0	1.10589
213	AGPMKTSYDKCI	0	0	0	1.08236
214	AGPMKTSYDKHI	0	0	0	0.890707
215	AGPMKTSYDKPI	0	0	0	0.923289
216	AGPMKTSYDKDI	0	0	0.10963	0.904264
217	AGPMKTSYDKLI	0	0	0	0.656409
218	AGPMKTSYDKSI	0	0	1.91339	1.14782
219	AGPMKTSYDKVY	0	0	0	1.06485
220	AGPMKTSYDKVW	0	0	0	0.924293
221	AGPMKTSYDKVT	0	0	0	0.983967
222	AGPMKTSYDKVA	0	0	2.32382	0.853841
223	AGPMKTSYDKVG	0	0	0	1.06294
224	AGPMKTSYDKVR	0	0	0	1.09557
225	AGPMKTSYDKVK	0	0	8.19906	0.702749
226	AGPMKTSYDKVQ	0	0	0	1.17024
227	AGPMKTSYDKVE	0	0	0.339834	1.17767
228	AGPMKTSYDKVV	0	0	11.5873	0.738565
229	AGPMKTSYDKVF	0	0	2.20882	1.15781
230	AGPMKTSYDKVM	0	0	0	0.629697
231	AGPMKTSYDKVN	0	0	0.106662	1.03653
232	AGPMKTSYDKVC	0	0	0	1.04859
233	AGPMKTSYDKVH	0	0	0	1.03889
234	AGPMKTSYDKVP	0	0	0	1.17796
235	AGPMKTSYDKVD	0	0	0	0.941963
236	AGPMKTSYDKVL	0	0	0.258972	0.906671
237	AGPMKTSYDKVS	0	0	0	0.884893
238	YYPMKTSYDKVI	0	0	0	0.779587
239	YWPMKTSYDKVI	0	0	0	0.732958
240	YTPMKTSYDKVI	0	0	0.521403	0.698518
241	YAPMKTSYDKVI	0.298475	0	0	0.887997
242	YIPMKTSYDKVI	0	0	0	1.27847
243	YRPMKTSYDKVI	0	0	0.114009	0.769734
244	YKPMKTSYDKVI	0	0	0.520364	0.839049
245	YQPMKTSYDKVI	0	0	0	0.789992
246	YEPMKTSYDKVI	0.190213	0	0.201567	0.789031
247	YVPMKTSYDKVI	0	0.166938	0	0.768329
248	YFPMKTSYDKVI	0	0	0	0.792099
249	YMPMKTSYDKVI	0	0	0.168886	0.988602
250	YNPMKTSYDKVI	0.131761	0	0.149298	0.837097
251	YCPMKTSYDKVI	0	0	0	0.71539
252	YHPMKTSYDKVI	0	0	0.681951	0.765344
253	YPPMKTSYDKVI	0	0	0	0.91558
254	YDPMKTSYDKVI	0	0	0	0.884641
255	YLPMKTSYDKVI	0	0	0.115916	0.94262
256	YSPMKTSYDKVI	0	0	0.582415	0.762132
257	WYPMKTSYDKVI	0	0.526043	0	0.768282
258	WWPMKTSYDKVI	0	0	0	0.850154
259	WTPMKTSYDKVI	0	0	0.247344	0.72076
260	WAPMKTSYDKVI	0.0919854	0	0.479969	0.742373
261	WIPMKTSYDKVI	1.52115	0	0.188731	0.861787
262	WRPMKTSYDKVI	0	0	0	0.987905
263	WKPMKTSYDKVI	0	0	0	0.898738
264	WQPMKTSYDKVI	0	0	0.524348	0.782047
265	WEPMKTSYDKVI	0	0	0	0.816008
266	WVPMKTSYDKVI	0	0	0	1.00333
267	WFPMKTSYDKVI	0.821487	0	0.9179	0.854802
268	WMPMKTSYDKVI	1.88905	0	0.0967591	0.776494
269	WNPMKTSYDKVI	0	0	0.610854	0.753833
270	WCPMKTSYDKVI	0	0	0.784939	0.846732
271	WHPMKTSYDKVI	0	0	0.244731	0.777205
272	WPPMKTSYDKVI	0	0	0.258849	0.845005
273	WDPMKTSYDKVI	0.242008	0	0	0.729113
274	WLPMKTSYDKVI	0	0	0.28863	0.966819
275	WSPMKTSYDKVI	0	0	0	0.947216
276	TYPMKTSYDKVI	0	0	0.822214	0.832077
277	TWPMKTSYDKVI	0	0	0	0.795357
278	TTPMKTSYDKVI	0	0	0	0.965499
279	TAPMKTSYDKVI	0	0	0.389632	0.921814
280	TIPMKTSYDKVI	0	0	0.26556	0.818318
281	TRPMKTSYDKVI	0.111504	0	2.51702	0.85969
282	TKPMKTSYDKVI	0	0.0318262	0.237945	0.870655
283	TQPMKTSYDKVI	0	0	0.180504	0.714262
284	TEPMKTSYDKVI	0	0	0.262378	0.844447
285	TVPMKTSYDKVI	0	0	0.108971	0.954819
286	TFPMKTSYDKVI	0	0	0.489682	0.813905
287	TMPMKTSYDKVI	0	0	0	0.793454
288	TNPMKTSYDKVI	0	0	0.163526	0.853093
289	TCPMKTSYDKVI	0	0	0	0.945554
290	THPMKTSYDKVI	0.177705	0	0.212583	0.904645
291	TPPMKTSYDKVI	0.621384	0	0.19883	0.831187
292	TDPMKTSYDKVI	0	0	0	0.743076
293	TLPMKTSYDKVI	0	0	0.430292	0.699878
294	TSPMKTSYDKVI	0.126056	0	0	0.858697
295	GYPMKTSYDKVI	0	0	0.632532	0.948261
296	GWPMKTSYDKVI	0.596856	0	0	0.863902
297	GTPMKTSYDKVI	0	0	3.25274	0.569215
298	GAPMKTSYDKVI	0	0	1.13194	0.902973
299	GIPMKTSYDKVI	0	0	0	0.958665
300	GRPMKTSYDKVI	0	0	0.463132	0.955371
301	GKPMKTSYDKVI	0	0	0	0.84717
302	GQPMKTSYDKVI	0	0	0	0.700938
303	GEPMKTSYDKVI	0	0	0	0.861776
304	GVPMKTSYDKVI	0	0	0	0.987795
305	GFPMKTSYDKVI	0	0	0	0.894647
306	GMPMKTSYDKVI	0	0	0	0.813465
307	GNPMKTSYDKVI	0.3962	0	0	0.788823
308	GCPMKTSYDKVI	0	0	0	1.1409
309	GHPMKTSYDKVI	0	0	0.183243	0.814668
310	GPPMKTSYDKVI	0	0	0	0.973842
311	GDPMKTSYDKVI	0	0	0	0.719784
312	GLPMKTSYDKVI	0	0	0.449515	0.911608
313	GSPMKTSYDKVI	0.442366	0.500189	0	0.917057
314	IYPMKTSYDKVI	2.07769	0	0	0.928465
315	IWPMKTSYDKVI	0.2284	0	0.0591353	0.950296
316	ITPMKTSYDKVI	0	0	0.291252	0.852277
317	IAPMKTSYDKVI	0	0	0.899066	0.944286
318	IIPMKTSYDKVI	0	0	0	0.968384
319	IRPMKTSYDKVI	0	0	0.180496	0.738787
320	IKPMKTSYDKVI	0	0	0	1.00847
321	IQPMKTSYDKVI	0.308314	0.158073	0.0868096	0.849682
322	IEPMKTSYDKVI	0	0.973175	0	0.847266
323	IVPMKTSYDKVI	0	0	0.304257	0.860849
324	IFPMKTSYDKVI	0.287153	0	0	0.923032
325	IMPMKTSYDKVI	0	0	0	0.875351
326	INPMKTSYDKVI	0	0	0	0.721941
327	ICPMKTSYDKVI	0.295465	0	0	0.840173
328	IHPMKTSYDKVI	0	0	0	0.791976
329	IPPMKTSYDKVI	0	0	0.654217	0.719032
330	IDPMKTSYDKVI	0.102397	0	0.252462	0.738678
331	ILPMKTSYDKVI	0.278618	0	0.0923908	0.759844
332	ISPMKTSYDKVI	0	0	0.362447	0.854447
333	RYPMKTSYDKVI	0	0	0.515258	0.928912
334	RWPMKTSYDKVI	0	0	0	0.684058
335	RTPMKTSYDKVI	0	0	0	0.579485
336	RAPMKTSYDKVI	0	0	0	0.807166
337	RIPMKTSYDKVI	0	0	0	0.862108
338	RRPMKTSYDKVI	0	0	0	1.11771
339	RKPMKTSYDKVI	0	0	0.065143	0.924829
340	RQPMKTSYDKVI	0	0	0.218025	0.872551
341	REPMKTSYDKVI	0	0	0	0.803036
342	RVPMKTSYDKVI	0	0	0.561901	0.840592
343	RFPMKTSYDKVI	0	0	0	0.770426
344	RMPMKTSYDKVI	0	0	0	0.656302
345	RNPMKTSYDKVI	0	0	0	0.845019
346	RCPMKTSYDKVI	1.10822	0	0	0.841081
347	RHPMKTSYDKVI	0	0	0	0.766689
348	RPPMKTSYDKVI	0	0	0	0.975601
349	RDPMKTSYDKVI	0	0	0.538798	0.847629
350	RLPMKTSYDKVI	0	0	0	0.868436
351	RSPMKTSYDKVI	0.425585	0	0.589318	0.818379
352	KYPMKTSYDKVI	0	0	0.0453224	0.826943
353	KWPMKTSYDKVI	0	0	0	0.840521
354	KTPMKTSYDKVI	0.341407	0	0.332083	0.911056
355	KAPMKTSYDKVI	0	0	1.00877	0.833769
356	KIPMKTSYDKVI	0	0	0.451955	0.665193
357	KRPMKTSYDKVI	0.486741	0	1.48948	0.834053
358	KKPMKTSYDKVI	0	0	0	0.899971
359	KQPMKTSYDKVI	0	0	0	0.958104
360	KEPMKTSYDKVI	0.65017	0.0285242	0.268538	0.80123
361	KVPMKTSYDKVI	0.375898	0	0	0.883046
362	KFPMKTSYDKVI	0	0	0	0.82423
363	KMPMKTSYDKVI	0	0	0.203142	0.898109
364	KNPMKTSYDKVI	0	0	0	0.900495
365	KCPMKTSYDKVI	0	0	0	1.00885
366	KHPMKTSYDKVI	0	0	1.69952	0.841406
367	KPPMKTSYDKVI	0.663519	0	2.78756	0.854096
368	KDPMKTSYDKVI	0	0	0	0.759535
369	KLPMKTSYDKVI	0.129763	0	0	0.817595
370	KSPMKTSYDKVI	1.09834	0	0.346999	0.82171
371	QYPMKTSYDKVI	0	0	0	0.899153
372	QWPMKTSYDKVI	1.91484	0	0.173317	0.873738
373	QTPMKTSYDKVI	0	0	0.23125	0.811839
374	QAPMKTSYDKVI	0	0	0	0.869627
375	QIPMKTSYDKVI	0	0	0.668441	0.897054
376	QRPMKTSYDKVI	0	0	0	0.89794
377	QKPMKTSYDKVI	0	0	0	0.753438
378	QQPMKTSYDKVI	1.45811	0	0.220976	0.846502
379	QEPMKTSYDKVI	0	0	0.529219	0.830387
380	QVPMKTSYDKVI	1.09631	0	0	0.742239
381	QFPMKTSYDKVI	3.04788	0	0	0.838721
382	QMPMKTSYDKVI	1.04167	0	0.193852	0.97101
383	QNPMKTSYDKVI	0	0	0	0.657822
384	QCPMKTSYDKVI	0	0.355867	1.25981	0.784274
385	QHPMKTSYDKVI	0	0	0	0.864381
386	QPPMKTSYDKVI	0	0	0.31223	0.77583
387	QDPMKTSYDKVI	0	0	0.202229	0.860954
388	QLPMKTSYDKVI	0.263494	0.656395	0	0.919381
389	QSPMKTSYDKVI	0	0	0	0.893424
390	EYPMKTSYDKVI	0	0	0	0.883622
391	EWPMKTSYDKVI	0.135425	0	0	0.861329
392	ETPMKTSYDKVI	0	0	0	0.883693
393	EAPMKTSYDKVI	0.981622	0	0.354037	0.771061
394	EIPMKTSYDKVI	0.333275	0	0.685319	0.861933
395	ERPMKTSYDKVI	0	0	0.467922	0.928495
396	EKPMKTSYDKVI	0	0	0.099055	0.909549
397	EQPMKTSYDKVI	0	0	0	0.840675
398	EEPMKTSYDKVI	0	0	0.148906	0.689377
399	EVPMKTSYDKVI	0	0	0	0.858217
400	EFPMKTSYDKVI	0.524629	0	0.17293	0.844082
401	EMPMKTSYDKVI	0	0	0.143753	0.894555
402	ENPMKTSYDKVI	0	0	0.301688	0.800839
403	ECPMKTSYDKVI	0	0	0	0.818157
404	EHPMKTSYDKVI	0	0	0	0.7248
405	EPPMKTSYDKVI	0.190225	0	0.297579	0.805956
406	EDPMKTSYDKVI	0	1.63245	0.180041	0.942013
407	ELPMKTSYDKVI	0.211373	0	0	0.872897
408	ESPMKTSYDKVI	0	0	0	0.997164
409	VYPMKTSYDKVI	0	0	0	0.811305
410	VWPMKTSYDKVI	0	0	0.238002	0.844702
411	VTPMKTSYDKVI	0	0	18.2215	0.349419
412	VAPMKTSYDKVI	0.521051	0	0.178365	0.882783
413	VIPMKTSYDKVI	0	0	0	0.72081
414	VRPMKTSYDKVI	0	0	0	0.921531
415	VKPMKTSYDKVI	0	0	0	0.849305
416	VQPMKTSYDKVI	0	0	0	0.886063
417	VEPMKTSYDKVI	0.37236	0	0.574853	0.878982
418	VVPMKTSYDKVI	0	0	10.371	0.478165
419	VFPMKTSYDKVI	0	0	0	1.01638
420	VMPMKTSYDKVI	0	0	0	0.820328
421	VNPMKTSYDKVI	0	0	0	0.69835
422	VCPMKTSYDKVI	0	0	0	0.917236
423	VHPMKTSYDKVI	1.54688	0	0.153477	0.836338
424	VPPMKTSYDKVI	0	0	0.0851031	0.970149
425	VDPMKTSYDKVI	0	0	0	0.825844
426	VLPMKTSYDKVI	0	0	0.903509	0.863466
427	VSPMKTSYDKVI	0	0	0	0.949247
428	FYPMKTSYDKVI	0	0	1.09235	0.664314
429	FWPMKTSYDKVI	0.174842	0	0.649384	0.906343
430	FTPMKTSYDKVI	1.23372	0	0	0.859374
431	FAPMKTSYDKVI	0	0	0	0.824067
432	FIPMKTSYDKVI	0.492391	0	0.0781252	0.794656
433	FRPMKTSYDKVI	0	0	0	0.82095
434	FKPMKTSYDKVI	0	0	0	0.715679
435	FQPMKTSYDKVI	0	0	0.611099	0.77719
436	FEPMKTSYDKVI	3.33921	0	0	0.853703
437	FVPMKTSYDKVI	0	0	0	0.92838
438	FFPMKTSYDKVI	0	0	0	0.864702
439	FMPMKTSYDKVI	0	0	0	0.747649
440	FNPMKTSYDKVI	0	0	0	0.941034
441	FCPMKTSYDKVI	0	0	0.0519161	0.97756
442	FHPMKTSYDKVI	0	0	0	0.949605
443	FPPMKTSYDKVI	0.0858033	0	0	0.905009
444	FDPMKTSYDKVI	0.412686	0.139606	0.661802	0.777413
445	FLPMKTSYDKVI	0	0	0	0.837314
446	FSPMKTSYDKVI	0	0	0	0.838469
447	MYPMKTSYDKVI	0	0	0	0.74768
448	MWPMKTSYDKVI	0	0	0.393946	0.806305
449	MTPMKTSYDKVI	0	0	0	0.93047
450	MAPMKTSYDKVI	0	0	0.431828	0.926922
451	MIPMKTSYDKVI	0	0	0	0.908096
452	MRPMKTSYDKVI	0	0	0	0.815986
453	MKPMKTSYDKVI	0	0	0.105212	0.814186
454	MQPMKTSYDKVI	0	0	0	0.866525
455	MEPMKTSYDKVI	0	0	0	0.724197
456	MVPMKTSYDKVI	0	0	0.641793	0.915243
457	MFPMKTSYDKVI	0.852789	0	1.04597	0.811955
458	MMPMKTSYDKVI	0	0	0.4345	0.926029
459	MNPMKTSYDKVI	0.3882	0	0.332692	0.918476
460	MCPMKTSYDKVI	0.229084	0	1.16079	0.916511
461	MHPMKTSYDKVI	0	0	0	0.964466
462	MPPMKTSYDKVI	0.248935	0.994919	0.285995	0.880847
463	MDPMKTSYDKVI	0	0	0.246315	0.794169
464	MLPMKTSYDKVI	0	0	0	0.862669
465	MSPMKTSYDKVI	0	0	1.71243	0.971274
466	NYPMKTSYDKVI	0.212362	0	0	0.820044
467	NWPMKTSYDKVI	0	0	0	0.808699
468	NTPMKTSYDKVI	0	0	0.991833	0.932923
469	NAPMKTSYDKVI	0.505902	0	0	0.880974
470	NIPMKTSYDKVI	0	0	0	0.805904
471	NRPMKTSYDKVI	0	0	0.235474	0.897676
472	NKPMKTSYDKVI	0	0	0.355386	0.793333
473	NQPMKTSYDKVI	0.37501	0.325655	0.631309	0.897995
474	NEPMKTSYDKVI	0	0	0.665985	0.864796
475	NVPMKTSYDKVI	0	0	0.100927	0.818545
476	NFPMKTSYDKVI	0	0	0.436502	0.814574
477	NMPMKTSYDKVI	0	0	0	0.841531
478	NNPMKTSYDKVI	0	0	0.877759	0.855828
479	NCPMKTSYDKVI	0	0	0.749881	0.886072
480	NHPMKTSYDKVI	0.114965	0	2.56682	0.907135
481	NPPMKTSYDKVI	0	0	0.57857	0.832539
482	NDPMKTSYDKVI	0	0	0	0.996853
483	NLPMKTSYDKVI	2.19305	0.339675	0.430955	0.879224
484	NSPMKTSYDKVI	0	0	0.0370615	0.958511
485	CYPMKTSYDKVI	0	0	0	0.741896
486	CWPMKTSYDKVI	0.253191	0	0.0963362	0.827253
487	CTPMKTSYDKVI	0	0	2.40887	0.434156
488	CAPMKTSYDKVI	0	0.779318	0	0.942734
489	CIPMKTSYDKVI	0	0	0.0760507	0.976614
490	CRPMKTSYDKVI	0	0	0.370563	0.87909
491	CKPMKTSYDKVI	0.27062	0	0.311352	0.763909
492	CQPMKTSYDKVI	0.0916976	0	0.947371	0.835363
493	CEPMKTSYDKVI	0.608914	0	0.0255055	0.800006
494	CVPMKTSYDKVI	0	0	0	0.777128
495	CFPMKTSYDKVI	0	0	2.08139	0.799853
496	CMPMKTSYDKVI	0	0	0	0.739295
497	CNPMKTSYDKVI	0	0	0	0.925345
498	CCPMKTSYDKVI	0.337574	0	0.73912	0.873906
499	CHPMKTSYDKVI	0	0	0	0.886376
500	CPPMKTSYDKVI	0	1.18953	0	0.832468
501	CDPMKTSYDKVI	1.25279	0	1.28961	0.819204
502	CLPMKTSYDKVI	0	0	0	0.908785
503	CSPMKTSYDKVI	0	2.00515	0	0.67821
504	HYPMKTSYDKVI	0	0	0.215996	0.851108
505	HWPMKTSYDKVI	0	0	0	0.772378
506	HTPMKTSYDKVI	0	0	0	0.648169
507	HAPMKTSYDKVI	0	0	0.0678534	0.795798
508	HIPMKTSYDKVI	0.648495	0	0	0.808816
509	HRPMKTSYDKVI	0	0	0	0.739572
510	HKPMKTSYDKVI	0	0	0.346844	0.815503
511	HQPMKTSYDKVI	0.303265	0	0.255574	0.807
512	HEPMKTSYDKVI	0	0	0	0.855267
513	HVPMKTSYDKVI	0	0	0.26207	1.00642
514	HFPMKTSYDKVI	0	0	1.45829	0.888006
515	HMPMKTSYDKVI	0	0	0	0.790402
516	HNPMKTSYDKVI	0	0	0.157133	0.877822
517	HCPMKTSYDKVI	0	0	0	0.823348
518	HHPMKTSYDKVI	0	0	0	0.840211
519	HPPMKTSYDKVI	0	0	0	0.768441
520	HDPMKTSYDKVI	0	0	0.317515	0.847712
521	HLPMKTSYDKVI	0	0	0	0.771869
522	HSPMKTSYDKVI	0	0	0	0.881281
523	PYPMKTSYDKVI	0	0	0.133744	0.796321
524	PWPMKTSYDKVI	0	0	0	0.90442
525	PTPMKTSYDKVI	0.157092	0	0	0.829673
526	PAPMKTSYDKVI	0	0	0	0.853934
527	PIPMKTSYDKVI	1.1589	0	0	0.86772
528	PRPMKTSYDKVI	0	0	0.773753	0.768534
529	PKPMKTSYDKVI	0	0	0	0.890175
530	PQPMKTSYDKVI	0	0	0	0.833471
531	PEPMKTSYDKVI	0	0	0.184932	0.887687
532	PVPMKTSYDKVI	0	0	0	0.716079
533	PFPMKTSYDKVI	0	0	0.993918	0.759684
534	PMPMKTSYDKVI	0	0	1.45232	0.881096
535	PNPMKTSYDKVI	0	0	0.592718	0.80903
536	PCPMKTSYDKVI	0	0	0.747955	0.752565
537	PHPMKTSYDKVI	0	0	0	0.827306
538	PPPMKTSYDKVI	0	0	0	0.902556
539	PDPMKTSYDKVI	0	0	0.490857	0.770791
540	PLPMKTSYDKVI	0	0	0.584499	0.785308
541	PSPMKTSYDKVI	1.15078	0	0	0.894463
542	DYPMKTSYDKVI	0	0	0	0.957481
543	DWPMKTSYDKVI	0	0	0.0661983	0.844996
544	DTPMKTSYDKVI	0	0	0	0.787143
545	DAPMKTSYDKVI	0	0	0	0.851813
546	DIPMKTSYDKVI	0.112476	0	0.191102	0.747557
547	DRPMKTSYDKVI	0	0	0.321128	0.81216
548	DKPMKTSYDKVI	0	0	0	0.902098
549	DQPMKTSYDKVI	0	0	0.330172	0.849736
550	DEPMKTSYDKVI	0	0	0	0.796528
551	DVPMKTSYDKVI	0	0	0.772122	1.0042
552	DFPMKTSYDKVI	0	0	0	0.800868
553	DMPMKTSYDKVI	0	0	0	0.867807
554	DNPMKTSYDKVI	0	0	0	1.13774
555	DCPMKTSYDKVI	0	0.313161	0.355939	0.882179
556	DHPMKTSYDKVI	0	0	0	0.787048
557	DPPMKTSYDKVI	0	0	0	0.800816
558	DDPMKTSYDKVI	0.835092	0	0	0.815445
559	DLPMKTSYDKVI	0	0	0	0.839646
560	DSPMKTSYDKVI	0	0	0	1.00107
561	LYPMKTSYDKVI	0	0	0.884137	0.784792
562	LWPMKTSYDKVI	0	0	0.305317	0.83125
563	LTPMKTSYDKVI	0	0	0	1.0119
564	LAPMKTSYDKVI	0	0	0.189683	0.781569
565	LIPMKTSYDKVI	0	0	0	0.94209
566	LRPMKTSYDKVI	0	0	0	0.623711
567	LKPMKTSYDKVI	0	0	0.483995	0.783505
568	LQPMKTSYDKVI	0	0.636852	0	0.926294
569	LEPMKTSYDKVI	0	0	0	0.962308
570	LVPMKTSYDKVI	0	0	0.246004	0.936817
571	LFPMKTSYDKVI	0	0	0	0.782298
572	LMPMKTSYDKVI	0	0	0	0.952728
573	LNPMKTSYDKVI	0	0	0	0.829426
574	LCPMKTSYDKVI	0	0	0	0.964277
575	LHPMKTSYDKVI	0	0	0.518571	0.79795
576	LPPMKTSYDKVI	0	0	0.134311	0.814256
577	LDPMKTSYDKVI	0	0	0	0.896201
578	LLPMKTSYDKVI	0.599526	0	0.510479	0.849254
579	LSPMKTSYDKVI	0	0	0.175631	0.925029
580	SYPMKTSYDKVI	0	0	0	0.949404
581	SWPMKTSYDKVI	0	0	0.201947	0.901172
582	STPMKTSYDKVI	0	0	8.65898	0.447882
583	SAPMKTSYDKVI	0	0	0.530706	1.01196
584	SIPMKTSYDKVI	0	0	0	0.842697
585	SRPMKTSYDKVI	0	0	0	0.815163
586	SKPMKTSYDKVI	0.972082	0	0.264095	0.88782
587	SQPMKTSYDKVI	0	0	0.437158	0.769721
588	SEPMKTSYDKVI	0	0	0.0667934	0.766811
589	SVPMKTSYDKVI	0	0	0.812648	0.768494
590	SFPMKTSYDKVI	0	0	0	0.987172
591	SMPMKTSYDKVI	1.39206	0	0.151038	0.766651
592	SNPMKTSYDKVI	0	1.0543	0	0.856313
593	SCPMKTSYDKVI	0	0	0.17008	0.893108
594	SHPMKTSYDKVI	0	0	0.358112	0.890092
595	SPPMKTSYDKVI	1.32636	0	0.643669	0.672677
596	SDPMKTSYDKVI	0	0	0	0.960906
597	SLPMKTSYDKVI	0	0.897604	0	0.773013
598	SSPMKTSYDKVI	0	0.784485	0.126105	0.797546
599	YGYMKTSYDKVI	0	0	0	0.883637
600	YGWMKTSYDKVI	0.712223	0.137682	0.615869	0.827601
601	YGTMKTSYDKVI	0.167575	0	0	0.917922
602	YGAMKTSYDKVI	0	0	0	0.65884
603	YGGMKTSYDKVI	1.08451	0	0.596057	0.913874
604	YGIMKTSYDKVI	0	0	0	0.777571
605	YGRMKTSYDKVI	0	0	0	0.794091
606	YGKMKTSYDKVI	0	0	0.407	0.911839
607	YGQMKTSYDKVI	0	0	0.439123	0.936164
608	YGEMKTSYDKVI	0	0	0	0.951225
609	YGVMKTSYDKVI	0.349778	0	0.140547	0.966643
610	YGFMKTSYDKVI	0	0	0.888577	0.777798
611	YGMMKTSYDKVI	0	0	0	0.825414
612	YGNMKTSYDKVI	0.88522	0	0.154449	0.783075
613	YGCMKTSYDKVI	0	0.195092	0	0.778551
614	YGHMKTSYDKVI	0	0	1.12892	0.846341
615	YGDMKTSYDKVI	0	0	0.530655	0.79677
616	YGLMKTSYDKVI	0	0	0	0.870439
617	YGSMKTSYDKVI	0	0	0.265104	0.825476
618	WGYMKTSYDKVI	0	0	0	0.886844
619	WGWMKTSYDKVI	0.104565	0	0	0.805873
620	WGTMKTSYDKVI	0	0	0	0.97435
621	WGAMKTSYDKVI	0	0	0.536173	0.783427
622	WGGMKTSYDKVI	0.932231	0	0.129089	0.992218
623	WGIMKTSYDKVI	0	0	0.794428	0.933587
624	WGRMKTSYDKVI	0.21194	0	1.0188	0.906152
625	WGKMKTSYDKVI	0	0	0	0.957341
626	WGQMKTSYDKVI	0	0	0.182151	0.840939
627	WGEMKTSYDKVI	0.985249	0	0.507054	0.918395
628	WGVMKTSYDKVI	0	0	0.335543	1.03996
629	WGFMKTSYDKVI	0	0	0	0.858704
630	WGMMKTSYDKVI	0	0	1.03532	1.102
631	WGNMKTSYDKVI	0	0	0	0.83817
632	WGCMKTSYDKVI	0	0	0	0.908636
633	WGHMKTSYDKVI	0.11087	0.499655	0.461475	0.909478
634	WGDMKTSYDKVI	0.0884477	2.12461	0.0972262	0.836676
635	WGLMKTSYDKVI	0.133781	0	0.576405	1.06914
636	WGSMKTSYDKVI	0	0	0.583294	0.956103
637	TGYMKTSYDKVI	0	0	0	0.995169
638	TGWMKTSYDKVI	0	0	0.119805	0.86276
639	TGTMKTSYDKVI	0	0	0	0.912261
640	TGAMKTSYDKVI	0	0	0.329693	1.03682
641	TGGMKTSYDKVI	0	0	0	0.802882
642	TGIMKTSYDKVI	0.279675	0	0.110798	1.10658
643	TGRMKTSYDKVI	0	0	0.933328	0.991707
644	TGKMKTSYDKVI	0	0	0	0.779365
645	TGQMKTSYDKVI	0.515591	0	0	1.08904
646	TGEMKTSYDKVI	0	0	0.383417	0.934823
647	TGVMKTSYDKVI	0	0	0.719341	0.974812
648	TGFMKTSYDKVI	0	0	0.573165	1.09316
649	TGMMKTSYDKVI	0	0	0	1.11976
650	TGNMKTSYDKVI	1.80517	0	0	0.768581
651	TGCMKTSYDKVI	0.260391	0	0.391813	0.887971
652	TGHMKTSYDKVI	0.676306	0	0	0.882042
653	TGDMKTSYDKVI	0	0	0.513501	0.81235
654	TGLMKTSYDKVI	0	0	0	0.853258
655	TGSMKTSYDKVI	0	0	0.204623	0.908783
656	GGYMKTSYDKVI	0	0	0	1.01259
657	GGWMKTSYDKVI	0	0	0.068887	1.11046
658	GGTMKTSYDKVI	0	0	0	0.857115
659	GGAMKTSYDKVI	0	0	0	1.0338
660	GGGMKTSYDKVI	0	0	0	1.04918
661	GGIMKTSYDKVI	0	0	0	1.01399
662	GGRMKTSYDKVI	0	0	0	1.08943
663	GGKMKTSYDKVI	0	0	0	1.0994
664	GGQMKTSYDKVI	0	0	0	0.969548
665	GGEMKTSYDKVI	0	0	0	0.873026
666	GGVMKTSYDKVI	0	0	0.0499262	1.01404
667	GGFMKTSYDKVI	0	0	0	1.14277
668	GGMMKTSYDKVI	0	0	0	1.16295
669	GGNMKTSYDKVI	0	0	0.389261	0.992295
670	GGCMKTSYDKVI	0	0	0	0.852651
671	GGHMKTSYDKVI	0	0	0.104464	1.02213
672	GGDMKTSYDKVI	0.137765	0	0.491594	0.808198
673	GGLMKTSYDKVI	0	0	0.540167	1.06918
674	GGSMKTSYDKVI	0	0	0	1.06779
675	IGYMKTSYDKVI	0.201323	0	0.268059	0.971368
676	IGWMKTSYDKVI	0	0	0.219776	0.893664
677	IGTMKTSYDKVI	0.717389	0	0	1.02907
678	IGAMKTSYDKVI	1.24612	0	0	0.898311
679	IGGMKTSYDKVI	0	0	0.213723	0.902159
680	IGIMKTSYDKVI	0	0	2.47836	1.03288
681	IGRMKTSYDKVI	0	0	0.139078	0.932908
682	IGKMKTSYDKVI	0	0	0	1.06509
683	IGQMKTSYDKVI	0	0	0.472137	0.918317
684	IGEMKTSYDKVI	0	0	0	0.987886
685	IGVMKTSYDKVI	0	0	0	0.911763
686	IGFMKTSYDKVI	0	0	0.729968	0.95772
687	IGMMKTSYDKVI	0	0	0	1.02765
688	IGNMKTSYDKVI	0	0	1.96547	0.921414
689	IGCMKTSYDKVI	0	0	1.05157	0.947263
690	IGHMKTSYDKVI	0	0	0.379368	0.992406
691	IGDMKTSYDKVI	0.330234	0	0.151457	0.797946
692	IGLMKTSYDKVI	0	0	0.203181	0.989205
693	IGSMKTSYDKVI	1.45732	0.478901	0.165944	0.889992
694	RGYMKTSYDKVI	0	0	1.31936	0.802087
695	RGWMKTSYDKVI	0	0	0	0.763514
696	RGTMKTSYDKVI	0	0	0	0.872888
697	RGAMKTSYDKVI	0	0	0.0611495	0.755124
698	RGGMKTSYDKVI	0	0	0	0.899391
699	RGIMKTSYDKVI	0	0	0.578164	0.770581
700	RGRMKTSYDKVI	1.33211	0	0	0.796344
701	RGKMKTSYDKVI	0	0	1.43209	1.04674
702	RGQMKTSYDKVI	0	0	0.155338	0.943838
703	RGEMKTSYDKVI	0	0	0.604383	0.79276
704	RGVMKTSYDKVI	0	0	0.156633	0.832262
705	RGFMKTSYDKVI	0	0.653186	0	0.884061
706	RGMMKTSYDKVI	0	0	0	0.740622
707	RGNMKTSYDKVI	0	0	0	0.722396
708	RGCMKTSYDKVI	0.320592	0	0	0.846699
709	RGHMKTSYDKVI	0	0	0.523281	0.87231
710	RGDMKTSYDKVI	0	0	0	0.873401
711	RGLMKTSYDKVI	0.151564	0	0	0.717238
712	RGSMKTSYDKVI	1.03935	0	0.204272	0.771075
713	KGYMKTSYDKVI	0	0	0.127761	1.04699
714	KGWMKTSYDKVI	0	0	1.63645	0.870987
715	KGTMKTSYDKVI	0	0	0.0794299	0.87889
716	KGAMKTSYDKVI	0	0	0.374332	0.692157
717	KGGMKTSYDKVI	0	0	0.314126	0.888161
718	KGIMKTSYDKVI	0	0	0.177837	0.958811
719	KGRMKTSYDKVI	0	0	0	0.907784
720	KGKMKTSYDKVI	0	0	0.139392	0.971212
721	KGQMKTSYDKVI	0.0986265	0	0.132275	0.849955
722	KGEMKTSYDKVI	0	0	0	1.07146
723	KGVMKTSYDKVI	0	0	0.119906	0.969681
724	KGFMKTSYDKVI	0	0	0.96047	0.942184
725	KGMMKTSYDKVI	0	0	0.457765	1.12725
726	KGNMKTSYDKVI	0.602988	0	0.963673	0.948518
727	KGCMKTSYDKVI	1.74254	1.06537	0.344436	0.831406
728	KGHMKTSYDKVI	0.374694	0	0	0.905849
729	KGDMKTSYDKVI	0.344722	0	0.463328	0.922664
730	KGLMKTSYDKVI	0.497794	0	0	1.00737
731	KGSMKTSYDKVI	0	0	0	0.819788
732	QGYMKTSYDKVI	0	0	0	0.937422
733	QGWMKTSYDKVI	0	0	0	1.02811
734	QGTMKTSYDKVI	0	0	0.0736621	0.806549
735	QGAMKTSYDKVI	0	0	0.501331	0.983382
736	QGGMKTSYDKVI	0	0	3.97107	0.918489
737	QGIMKTSYDKVI	0	0	0	0.97797
738	QGRMKTSYDKVI	0.539188	0	0	0.926417
739	QGKMKTSYDKVI	0.176609	0	0	1.09696
740	QGQMKTSYDKVI	0	0	0	1.02835
741	QGEMKTSYDKVI	0.509809	1.22872	0.323551	0.915475
742	QGVMKTSYDKVI	0	0	0.139396	0.828567
743	QGFMKTSYDKVI	0	0	0.131051	0.947595
744	QGMMKTSYDKVI	0.684107	0	0.238436	0.890081
745	QGNMKTSYDKVI	0.466377	0	0	0.967784
746	QGCMKTSYDKVI	0	0	0	0.799128
747	QGHMKTSYDKVI	0.142492	0	0	0.990731
748	QGDMKTSYDKVI	0	0	0.544416	0.808612
749	QGLMKTSYDKVI	0	0	0	1.09302
750	QGSMKTSYDKVI	0	0	0.0750779	0.869943
751	EGYMKTSYDKVI	3.27282	0	0.617617	0.835908
752	EGWMKTSYDKVI	0	0	0	0.834921
753	EGTMKTSYDKVI	0	0	0	0.817624
754	EGAMKTSYDKVI	0	0	0.885084	0.840277
755	EGGMKTSYDKVI	0	0	0	0.851394
756	EGIMKTSYDKVI	0.508376	0	1.0819	0.905374
757	EGRMKTSYDKVI	0.526463	0	0	0.959105
758	EGKMKTSYDKVI	0	0	1.06029	0.965922
759	EGQMKTSYDKVI	0	0	0.372577	0.950379
760	EGEMKTSYDKVI	0	0	0	0.725588
761	EGVMKTSYDKVI	0	0	0	1.13174
762	EGFMKTSYDKVI	0	0	0	0.990724
763	EGMMKTSYDKVI	0	2.2355	1.50256	1.02444
764	EGNMKTSYDKVI	0.177646	0	0.0852314	0.900863
765	EGCMKTSYDKVI	0	0	0.169941	0.891998
766	EGHMKTSYDKVI	0	0	0.380538	1.00168
767	EGDMKTSYDKVI	0	0	0.688178	0.824323
768	EGLMKTSYDKVI	0.487257	0	0	0.772707
769	EGSMKTSYDKVI	0	0	0	0.901529
770	VGYMKTSYDKVI	0	0	1.07332	0.868532
771	VGWMKTSYDKVI	0	0	0	1.05251
772	VGTMKTSYDKVI	0	0	0	0.981551
773	VGAMKTSYDKVI	0	0	0	1.03342
774	VGGMKTSYDKVI	4.7606	0	0.462396	1.01328
775	VGIMKTSYDKVI	0	0	0	1.05613
776	VGRMKTSYDKVI	0	0	0	0.670178
777	VGKMKTSYDKVI	0.369145	0	0	1.02714
778	VGQMKTSYDKVI	0.274687	0	0	0.808211
779	VGEMKTSYDKVI	0	0	0	0.972118
780	VGVMKTSYDKVI	0	0	0	1.0164
781	VGFMKTSYDKVI	0	0	0	0.897312
782	VGMMKTSYDKVI	0	0	0	0.778279
783	VGNMKTSYDKVI	0	0	0	1.11631
784	VGCMKTSYDKVI	0	0	0	0.864991
785	VGHMKTSYDKVI	0	0	0	1.0446
786	VGDMKTSYDKVI	0	0	0	1.03121
787	VGLMKTSYDKVI	0	0	0	1.03
788	VGSMKTSYDKVI	0	0	0	0.88708
789	FGYMKTSYDKVI	0.0578302	0	0.129425	0.900865
790	FGWMKTSYDKVI	0	0	0.080859	0.941614
791	FGTMKTSYDKVI	0	0	0.197384	0.944613
792	FGAMKTSYDKVI	0	0	1.01607	0.979276
793	FGGMKTSYDKVI	0	0	0.185503	0.991585
794	FGIMKTSYDKVI	0.289089	0	2.05028	1.00264
795	FGRMKTSYDKVI	0	0	0.213822	0.870894
796	FGKMKTSYDKVI	0	0	1.81906	0.832636
797	FGQMKTSYDKVI	0	0	0.604207	0.908746
798	FGEMKTSYDKVI	0.288155	0	0.85934	0.912204
799	FGVMKTSYDKVI	0	0	0.267384	0.888812
800	FGFMKTSYDKVI	0	0	0.177587	0.886023
801	FGMMKTSYDKVI	0	0	0.251023	1.03823
802	FGNMKTSYDKVI	0	0	2.95606	0.934719
803	FGCMKTSYDKVI	0	0.610142	0.97029	0.927377
804	FGHMKTSYDKVI	0.284846	0	0	0.863201
805	FGDMKTSYDKVI	0	0	0	0.660881
806	FGLMKTSYDKVI	0	0	0	0.835192
807	FGSMKTSYDKVI	0.217563	0	0.793058	1.01905
808	MGYMKTSYDKVI	0	0	0.391502	0.84379
809	MGWMKTSYDKVI	0	0	0	0.985978
810	MGTMKTSYDKVI	0.325105	0	0.160581	0.986058
811	MGAMKTSYDKVI	0	0	0.0479343	1.00934
812	MGGMKTSYDKVI	1.37425	0	0	0.923063
813	MGIMKTSYDKVI	0	0	0.779417	0.975273
814	MGRMKTSYDKVI	0	0	0	1.10575
815	MGKMKTSYDKVI	0	0	0	0.790287
816	MGQMKTSYDKVI	0	0	0.240082	1.02887
817	MGEMKTSYDKVI	0	0.211699	0.272969	0.92651
818	MGVMKTSYDKVI	0	0	0.123463	1.05637
819	MGFMKTSYDKVI	0	0	0.353271	0.965153
820	MGMMKTSYDKVI	0	0	0.265426	0.97957
821	MGNMKTSYDKVI	0	0	0.153564	0.916114
822	MGCMKTSYDKVI	0.231305	0	0.711737	0.914973
823	MGHMKTSYDKVI	0	0	0	0.97703
824	MGDMKTSYDKVI	0	0	0	1.01886
825	MGLMKTSYDKVI	0	0	0.126877	0.984021
826	MGSMKTSYDKVI	0	0	0.188049	0.969845
827	NGYMKTSYDKVI	0	0	0.208712	0.842925
828	NGWMKTSYDKVI	0	0	0.278814	0.853049
829	NGTMKTSYDKVI	0	0	0.235525	0.809579
830	NGAMKTSYDKVI	0.705263	0	0	1.06175
831	NGGMKTSYDKVI	0	0	0.817775	0.839553
832	NGIMKTSYDKVI	0	0	0.385197	1.10607
833	NGRMKTSYDKVI	0	0	0	0.855326
834	NGKMKTSYDKVI	0	0	0	0.896216
835	NGQMKTSYDKVI	0	0	0	0.793267
836	NGEMKTSYDKVI	0	0	0	0.936318
837	NGVMKTSYDKVI	0.384535	0	0.306541	0.867399
838	NGFMKTSYDKVI	0.601354	0	0.182792	0.880439
839	NGMMKTSYDKVI	0	0	0.378817	0.754538
840	NGNMKTSYDKVI	0	0	0	0.920442
841	NGCMKTSYDKVI	0	0	0	0.816095
842	NGHMKTSYDKVI	0	0	0	0.765752
843	NGDMKTSYDKVI	0.173069	0.263965	0.449355	0.920802
844	NGLMKTSYDKVI	0	0	0	0.937305
845	NGSMKTSYDKVI	0	0	1.2525	0.764622
846	CGYMKTSYDKVI	1.13911	0.0241268	0	0.900671
847	CGWMKTSYDKVI	0	0	0.107945	1.08217
848	CGTMKTSYDKVI	0	0.531561	0.687459	1.00788
849	CGAMKTSYDKVI	0	0	0.112358	1.0448
850	CGGMKTSYDKVI	0	0	0	1.04986
851	CGIMKTSYDKVI	0.830064	0	0	0.91704
852	CGRMKTSYDKVI	0	0	0.381794	0.992068
853	CGKMKTSYDKVI	0	0	0.139467	0.976461
854	CGQMKTSYDKVI	0	0	0	0.897081
855	CGEMKTSYDKVI	0	0.106406	0.18808	0.994918
856	CGVMKTSYDKVI	0	0	0	0.927507
857	CGFMKTSYDKVI	0	0	0	1.0359
858	CGMMKTSYDKVI	0	0	0.182016	0.932926
859	CGNMKTSYDKVI	0.218593	0	0.812149	1.00462
860	CGCMKTSYDKVI	0	0	0	1.02911
861	CGHMKTSYDKVI	0	0	0.331176	1.00998
862	CGDMKTSYDKVI	0	0	0	0.967112
863	CGLMKTSYDKVI	0	0	0	0.756152
864	CGSMKTSYDKVI	0.0407159	0	0.177486	0.991856
865	HGYMKTSYDKVI	0	0.595163	0.164299	0.75702
866	HGWMKTSYDKVI	0	0	0.220039	0.901736
867	HGTMKTSYDKVI	0	0	0.143355	0.945428
868	HGAMKTSYDKVI	1.06126	0	0.193879	0.835258
869	HGGMKTSYDKVI	0	0	0.499614	0.792954
870	HGIMKTSYDKVI	0	0.893742	0.106825	0.889507
871	HGRMKTSYDKVI	0	0	0	0.842363
872	HGKMKTSYDKVI	0.762803	0	0	0.968365
873	HGQMKTSYDKVI	0.531949	0	0.621792	0.783952
874	HGEMKTSYDKVI	0	0	0.341254	0.795296
875	HGVMKTSYDKVI	0	0	0.831857	0.930788
876	HGFMKTSYDKVI	0.476186	0	0	0.944677
877	HGMMKTSYDKVI	0	0	0	0.953147
878	HGNMKTSYDKVI	0	0	0	0.8469
879	HGCMKTSYDKVI	0	0.216385	0	0.87343
880	HGHMKTSYDKVI	0.357646	0	0.715446	0.774792
881	HGDMKTSYDKVI	0	0	0.074822	0.74435
882	HGLMKTSYDKVI	0	0	0.163656	0.914524
883	HGSMKTSYDKVI	0	0	0	0.961378
884	PGYMKTSYDKVI	0	0	0	0.587553
885	PGWMKTSYDKVI	0	0	0.32628	0.785774
886	PGTMKTSYDKVI	0	0	0.384501	0.726882
887	PGAMKTSYDKVI	0	1.06079	0	0.875415
888	PGGMKTSYDKVI	0.213472	0.0761155	0.597894	0.874979
889	PGIMKTSYDKVI	0.890778	2.51271	0	0.800036
890	PGRMKTSYDKVI	0.23677	0	0.547758	0.715282
891	PGKMKTSYDKVI	0.611452	0	0.184536	0.735212
892	PGQMKTSYDKVI	0	0	0	0.809344
893	PGEMKTSYDKVI	0	0	0	0.825555
894	PGVMKTSYDKVI	0	0	0	0.74855
895	PGFMKTSYDKVI	0	0	0.510198	0.841667
896	PGMMKTSYDKVI	0.534515	0	0.489681	0.746905
897	PGNMKTSYDKVI	0	0	0.366219	0.837307
898	PGCMKTSYDKVI	0	0	0	0.839431
899	PGHMKTSYDKVI	0	0	0	0.981564
900	PGDMKTSYDKVI	0	0	0.273755	0.735857
901	PGLMKTSYDKVI	0	0	0	0.749251
902	PGSMKTSYDKVI	0	0	0	0.796683
903	DGYMKTSYDKVI	0	0	0.370512	0.703768
904	DGWMKTSYDKVI	0	0	0	0.645893
905	DGTMKTSYDKVI	0	0	0	0.846529
906	DGAMKTSYDKVI	0	0	0.778888	1.00772
907	DGGMKTSYDKVI	0	0	0	0.941442
908	DGIMKTSYDKVI	0	0	0	0.760559
909	DGRMKTSYDKVI	0	0	0.309503	0.784513
910	DGKMKTSYDKVI	0	0	0	0.955327
911	DGQMKTSYDKVI	0	0	0	0.887293
912	DGEMKTSYDKVI	0	0	0	0.69895
913	DGVMKTSYDKVI	0	0	0.15719	0.73428
914	DGFMKTSYDKVI	0	0	0	0.762958
915	DGMMKTSYDKVI	0	0	0.347158	0.845284
916	DGNMKTSYDKVI	0	0	1.38018	0.859344
917	DGCMKTSYDKVI	0	0	0	0.963496
918	DGHMKTSYDKVI	0	0	0	0.818199
919	DGDMKTSYDKVI	0	0	0	1.07095
920	DGLMKTSYDKVI	0	0	0	0.780732
921	DGSMKTSYDKVI	0	0	1.86487	0.88073
922	LGYMKTSYDKVI	0	0	0.176891	0.962452
923	LGWMKTSYDKVI	0	0	0	0.968078
924	LGTMKTSYDKVI	1.0841	0	0	1.02351
925	LGAMKTSYDKVI	1.32167	0	0	0.912224
926	LGGMKTSYDKVI	0	0	0	0.946389
927	LGIMKTSYDKVI	0	0	0	1.01778
928	LGRMKTSYDKVI	0	0	0	1.10822
929	LGKMKTSYDKVI	0	0	0	1.27942
930	LGQMKTSYDKVI	0.413409	0	0	0.928754
931	LGEMKTSYDKVI	0	0	0	0.853628
932	LGVMKTSYDKVI	0	0	0	0.909971
933	LGFMKTSYDKVI	0	0	0.291319	0.925268
934	LGMMKTSYDKVI	0	0	0	0.90511
935	LGNMKTSYDKVI	0	0	0	0.78735
936	LGCMKTSYDKVI	0.112451	0	0.108608	0.943211
937	LGHMKTSYDKVI	0	0	0.0964951	0.928003
938	LGDMKTSYDKVI	0	0	0.219347	0.925916
939	LGLMKTSYDKVI	0.0665115	0	0.139611	1.00441
940	LGSMKTSYDKVI	0.408165	0	0	1.09255
941	SGYMKTSYDKVI	0	0	0	1.01878
942	SGWMKTSYDKVI	0	0.0433573	0.197639	1.10039
943	SGTMKTSYDKVI	0	0	0	0.918951
944	SGAMKTSYDKVI	0	0	0	1.06674
945	SGGMKTSYDKVI	0.149005	0	0	1.08993
946	SGIMKTSYDKVI	0	0.644959	0.710878	1.07787
947	SGRMKTSYDKVI	0	0	0	1.03081
948	SGKMKTSYDKVI	0	0	0	0.913747
949	SGQMKTSYDKVI	0.0721695	0	0.397084	0.776745
950	SGEMKTSYDKVI	0	0	0	0.915794
951	SGVMKTSYDKVI	0.100345	0	0.381913	1.03068
952	SGFMKTSYDKVI	0	0	0.695116	1.18088
953	SGMMKTSYDKVI	0	0	0.209715	0.983303
954	SGNMKTSYDKVI	0	0	0.527961	1.01984
955	SGCMKTSYDKVI	0	0	0	1.01155
956	SGHMKTSYDKVI	0	0	0	0.844684
957	SGDMKTSYDKVI	0	0	0	0.918696
958	SGLMKTSYDKVI	0	0	0	0.894191
959	SGSMKTSYDKVI	0	0	0	1.05797
960	YGPYKTSYDKVI	0	0	0	0.907884
961	YGPWKTSYDKVI	0	0	0.188377	0.915347
962	YGPTKTSYDKVI	0	0	0	0.869979
963	YGPAKTSYDKVI	0.0782087	0	0	0.735334
964	YGPGKTSYDKVI	0	0	0	0.900225
965	YGPIKTSYDKVI	0	0	0	0.882843
966	YGPRKTSYDKVI	0	0	0	0.931186
967	YGPKKTSYDKVI	0	0	0	0.819902
968	YGPQKTSYDKVI	0	0	0	0.981698
969	YGPEKTSYDKVI	0.213794	0	0.0874419	0.831476
970	YGPVKTSYDKVI	0.646052	0	2.04631	0.839766
971	YGPFKTSYDKVI	0	0	0	0.8684
972	YGPNKTSYDKVI	1.25859	0	0.437038	0.839523
973	YGPCKTSYDKVI	0	0	0.208186	0.853235
974	YGPHKTSYDKVI	0	1.10193	0	0.787259
975	YGPPKTSYDKVI	1.22751	0	0.487014	0.787636
976	YGPDKTSYDKVI	0	0	0.518121	1.1108
977	YGPLKTSYDKVI	0	0	0.234018	0.712544
978	YGPSKTSYDKVI	0.717436	0	0.0553381	0.843095
979	WGPYKTSYDKVI	0	0	0.674118	1.00733
980	WGPWKTSYDKVI	0	0	0.179837	0.741831
981	WGPTKTSYDKVI	0.700369	0	0.586745	0.767934
982	WGPAKTSYDKVI	0.0707995	0	0	0.810422
983	WGPGKTSYDKVI	0	0	0	0.946224
984	WGPIKTSYDKVI	0	0	0.0959121	0.85551
985	WGPRKTSYDKVI	0	0	0.86367	0.912321
986	WGPKKTSYDKVI	0.151262	0	0	0.92986
987	WGPQKTSYDKVI	0	0	0	0.894806
988	WGPEKTSYDKVI	0	0.400205	0	0.900291
989	WGPVKTSYDKVI	0	0	0	0.905073
990	WGPFKTSYDKVI	0.728418	0	0.206901	0.782239
991	WGPNKTSYDKVI	0.419748	0	0	0.885662
992	WGPCKTSYDKVI	0	0.0943148	0	0.829691
993	WGPHKTSYDKVI	0	0	0	0.867572
994	WGPPKTSYDKVI	0	1.53283	0	0.823512
995	WGPDKTSYDKVI	0	0	0.259768	0.962188
996	WGPLKTSYDKVI	0	0	1.06464	0.895651
997	WGPSKTSYDKVI	0.836941	0	1.46687	0.842311
998	TGPYKTSYDKVI	0	0	0	0.970845
999	TGPWKTSYDKVI	0	0	0.265836	0.820306
1000	TGPTKTSYDKVI	0	0	0.943887	0.729008
1001	TGPAKTSYDKVI	0	0	2.32581	0.852577
1002	TGPGKTSYDKVI	0	0	0.987279	0.901589
1003	TGPIKTSYDKVI	0.223342	0	0	0.819928
1004	TGPRKTSYDKVI	0	0	0.297503	0.848588
1005	TGPKKTSYDKVI	0.466285	0	0.492653	0.816741
1006	TGPQKTSYDKVI	0	0	0.200908	0.658193
1007	TGPEKTSYDKVI	0.342003	0	0.106249	0.830739
1008	TGPVKTSYDKVI	0	0	0.157937	0.950922
1009	TGPFKTSYDKVI	0.353821	0	0.464898	0.974511
1010	TGPNKTSYDKVI	0	0	0	0.90705
1011	TGPCKTSYDKVI	0.156713	0	0.400803	0.799075
1012	TGPHKTSYDKVI	0	0	0	0.892867
1013	TGPPKTSYDKVI	0.0879484	0	0	0.739093
1014	TGPDKTSYDKVI	0	0	0.134262	0.794161
1015	TGPLKTSYDKVI	0	0	0	0.93875
1016	TGPSKTSYDKVI	0	0	0.134435	0.655909
1017	GGPYKTSYDKVI	0.130402	0	0.304179	0.86048
1018	GGPWKTSYDKVI	0	0.332584	0.14759	0.808563
1019	GGPTKTSYDKVI	0	0	5.02893	0.645286
1020	GGPAKTSYDKVI	0	0	4.37853	0.686483
1021	GGPGKTSYDKVI	0	0	0.231517	0.953435
1022	GGPIKTSYDKVI	0	0	1.34088	0.592529
1023	GGPRKTSYDKVI	0	0	0.328503	0.931718
1024	GGPKKTSYDKVI	0	0	1.58394	0.882914
1025	GGPQKTSYDKVI	0	0	0	0.888795
1026	GGPEKTSYDKVI	0	0	1.70854	0.943737
1027	GGPVKTSYDKVI	0	0	3.87464	0.664712
1028	GGPFKTSYDKVI	0	0	0	0.957686
1029	GGPNKTSYDKVI	0.6097	0	0.729286	0.994558
1030	GGPCKTSYDKVI	0	0	0	0.941044
1031	GGPHKTSYDKVI	0	0	0	1.0666
1032	GGPPKTSYDKVI	0	0	0	1.09799
1033	GGPDKTSYDKVI	0	0	0	1.13639
1034	GGPLKTSYDKVI	0	0	0	1.12256
1035	GGPSKTSYDKVI	0	0	1.43459	0.917761
1036	IGPYKTSYDKVI	0	0	1.31313	0.939423
1037	IGPWKTSYDKVI	0	0	0	1.0107
1038	IGPTKTSYDKVI	0.478979	0	0	0.73418
1039	IGPAKTSYDKVI	0.589269	0	0	0.856783
1040	IGPGKTSYDKVI	0	0	0	0.950485
1041	IGPIKTSYDKVI	0.143906	0.436454	0.382119	0.771706
1042	IGPRKTSYDKVI	0	1.21458	0.129991	0.849397
1043	IGPKKTSYDKVI	0	0	0	0.76949
1044	IGPQKTSYDKVI	0	0	0.190175	0.926632
1045	IGPEKTSYDKVI	0	0	0.19641	0.831481
1046	IGPVKTSYDKVI	0	0	0	0.693655
1047	IGPFKTSYDKVI	0	0	0.285581	0.938242
1048	IGPNKTSYDKVI	0	0	0	0.925431
1049	IGPCKTSYDKVI	0	0	1.1807	0.639335
1050	IGPHKTSYDKVI	0	0	0.161236	0.818557
1051	IGPPKTSYDKVI	0	0	0	1.01469
1052	IGPDKTSYDKVI	0	0	0.112141	0.800875
1053	IGPLKTSYDKVI	0.332276	0	0	0.846918
1054	IGPSKTSYDKVI	0.615566	0	0.109473	0.853594
1055	RGPYKTSYDKVI	0	0	0.178206	0.89125
1056	RGPWKTSYDKVI	0	0	0.960437	0.805219
1057	RGPTKTSYDKVI	0	0	0	0.864987
1058	RGPAKTSYDKVI	0	0	0	0.835659
1059	RGPGKTSYDKVI	0	0	0.614432	0.984429
1060	RGPIKTSYDKVI	0	0	0.200528	0.756552
1061	RGPRKTSYDKVI	0.449461	0	0	0.751623
1062	RGPKKTSYDKVI	3.0884	0	0	0.900447
1063	RGPQKTSYDKVI	0	0	0.611639	0.68203
1064	RGPEKTSYDKVI	0	0	0	1.02549
1065	RGPVKTSYDKVI	0	1.15287	0.248644	0.80237
1066	RGPFKTSYDKVI	0	0	0	0.878295
1067	RGPNKTSYDKVI	0	0	0	0.710396
1068	RGPCKTSYDKVI	1.74258	0	0.160247	0.846937
1069	RGPHKTSYDKVI	0	0	0	0.948458
1070	RGPPKTSYDKVI	0	0	0	0.977836
1071	RGPDKTSYDKVI	0	0	0.149062	0.809306
1072	RGPLKTSYDKVI	0	0	0.175762	0.811449
1073	RGPSKTSYDKVI	0	0	0	0.725172
1074	KGPYKTSYDKVI	0	0	0.394827	0.864924
1075	KGPWKTSYDKVI	0	0	0	0.859109
1076	KGPTKTSYDKVI	0	0	0.283857	0.988588
1077	KGPAKTSYDKVI	0.10388	0	0.381624	0.945148
1078	KGPGKTSYDKVI	0	0	0	0.786127
1079	KGPIKTSYDKVI	0	3.22316	0	0.851145
1080	KGPRKTSYDKVI	0.46997	0	0.257573	0.805624
1081	KGPKKTSYDKVI	0	0	0	0.835025
1082	KGPQKTSYDKVI	0	0	0.438233	0.821223
1083	KGPEKTSYDKVI	0	0	0.288963	0.879427
1084	KGPVKTSYDKVI	0	0	0	0.836707
1085	KGPFKTSYDKVI	0	0	0	0.990988
1086	KGPNKTSYDKVI	0.0843659	0	0.91904	0.873514
1087	KGPCKTSYDKVI	0.396704	0	0.152861	1.01131
1088	KGPHKTSYDKVI	0	0	0	0.937516
1089	KGPPKTSYDKVI	0.0714214	0	0.60518	0.885638
1090	KGPDKTSYDKVI	0	0	0.364351	0.782353
1091	KGPLKTSYDKVI	0	0	0.492668	0.852144
1092	KGPSKTSYDKVI	0	0	0.0828707	0.885621
1093	QGPYKTSYDKVI	0	0	0	0.736349
1094	QGPWKTSYDKVI	0	0	0.200405	1.09053
1095	QGPTKTSYDKVI	0	0	0	0.975559
1096	QGPAKTSYDKVI	0.184586	0	1.16483	0.886228
1097	QGPGKTSYDKVI	0	0	0	0.834542
1098	QGPIKTSYDKVI	0	0	0.218489	0.83485
1099	QGPRKTSYDKVI	1.12347	0	0	0.917519
1100	QGPKKTSYDKVI	0	0	0	0.630046
1101	QGPQKTSYDKVI	0	0	0.328368	0.809905
1102	QGPEKTSYDKVI	0	0	0	0.863954
1103	QGPVKTSYDKVI	0.223143	0	0	0.857916
1104	QGPFKTSYDKVI	0	0	0.105383	0.863152
1105	QGPNKTSYDKVI	0	0	0.569431	0.855622
1106	QGPCKTSYDKVI	0	0	0	0.584595
1107	QGPHKTSYDKVI	1.04187	0	0	0.84418
1108	QGPPKTSYDKVI	0	0	0	0.764916
1109	QGPDKTSYDKVI	0	0	0	0.814375
1110	QGPLKTSYDKVI	0	0	0.276762	0.88386
1111	QGPSKTSYDKVI	0	0	0.110088	0.908715
1112	EGPYKTSYDKVI	0	0	0	0.749581
1113	EGPWKTSYDKVI	0.230049	0	0	0.811667
1114	EGPTKTSYDKVI	0.230828	0	1.07937	0.9413
1115	EGPAKTSYDKVI	0	0	0.36516	0.633553
1116	EGPGKTSYDKVI	0	0	0	0.958222
1117	EGPIKTSYDKVI	0.13192	0	0.445267	0.866195
1118	EGPRKTSYDKVI	0	0	0	0.600512
1119	EGPKKTSYDKVI	0	0	0	0.826082
1120	EGPQKTSYDKVI	0.943517	0	0	0.873464
1121	EGPEKTSYDKVI	0	0	0	0.776703
1122	EGPVKTSYDKVI	0	0	0.400781	0.968833
1123	EGPFKTSYDKVI	0.930748	0	0	0.900526
1124	EGPNKTSYDKVI	0	0	0.294877	0.923574
1125	EGPCKTSYDKVI	0	0	0	0.990699
1126	EGPHKTSYDKVI	0.720544	0	0.302794	0.712045
1127	EGPPKTSYDKVI	0	0	0	0.928624
1128	EGPDKTSYDKVI	0	0	0.141605	0.95595
1129	EGPLKTSYDKVI	0	0	0	0.793072
1130	EGPSKTSYDKVI	2.02156	0	0	0.850304
1131	VGPYKTSYDKVI	0	0	0.32767	0.834986
1132	VGPWKTSYDKVI	0	0	0	0.917581
1133	VGPTKTSYDKVI	0	0	0	0.809451
1134	VGPAKTSYDKVI	0	0	0.453902	0.834834
1135	VGPGKTSYDKVI	0	0	0	1.02235
1136	VGPIKTSYDKVI	0	0	0	0.790337
1137	VGPRKTSYDKVI	0	0	0	0.862445
1138	VGPKKTSYDKVI	0	0	0	0.992063
1139	VGPQKTSYDKVI	0	0	0	0.532684
1140	VGPEKTSYDKVI	0	0	0	0.803634
1141	VGPVKTSYDKVI	0	0	0.900552	0.457046
1142	VGPFKTSYDKVI	0	0	0	1.03692
1143	VGPNKTSYDKVI	0	0	0	0.811796
1144	VGPCKTSYDKVI	0	0	0.624864	0.849973
1145	VGPHKTSYDKVI	0	0	0	0.734223
1146	VGPPKTSYDKVI	0	0	0	0.803805
1147	VGPDKTSYDKVI	0	0	0	0.833118
1148	VGPLKTSYDKVI	0	0	0	0.827043
1149	VGPSKTSYDKVI	0.576259	0	0.23029	0.851494
1150	FGPYKTSYDKVI	0	3.62668	0	0.906571
1151	FGPWKTSYDKVI	3.24789	0	0	0.73455
1152	FGPTKTSYDKVI	0.0969483	0	0.991651	0.855978
1153	FGPAKTSYDKVI	0	0	0	0.900758
1154	FGPGKTSYDKVI	0	0	1.2362	0.900634
1155	FGPIKTSYDKVI	0	0	0.441199	0.990088
1156	FGPRKTSYDKVI	0	0	0	0.875349
1157	FGPKKTSYDKVI	0	0	0	0.828857
1158	FGPQKTSYDKVI	0	0	0.603829	0.865905
1159	FGPEKTSYDKVI	0	0	0.642701	0.754591
1160	FGPVKTSYDKVI	0	0	2.74673	0.852743
1161	FGPFKTSYDKVI	0.243184	0	0.343126	0.826089
1162	FGPNKTSYDKVI	0	0	0	0.875373
1163	FGPCKTSYDKVI	0	0	0	0.798815
1164	FGPHKTSYDKVI	0	0	0	0.780309
1165	FGPPKTSYDKVI	0	0	1.11126	0.982201
1166	FGPDKTSYDKVI	0	0	0	1.00976
1167	FGPLKTSYDKVI	0.123636	0	0	0.816271
1168	FGPSKTSYDKVI	0	0	0	0.877589
1169	MGPYKTSYDKVI	0	0	0	1.05025
1170	MGPWKTSYDKVI	0	0	0.76709	0.822582
1171	MGPTKTSYDKVI	0	0	0	0.902689
1172	MGPAKTSYDKVI	0	0	0.110822	0.796604
1173	MGPGKTSYDKVI	0	0	0.351553	0.847014
1174	MGPIKTSYDKVI	0.300644	0	0.306826	1.0137
1175	MGPRKTSYDKVI	0.20392	0	0	0.992265
1176	MGPKKTSYDKVI	0.251398	1.39961	1.01159	0.949406
1177	MGPQKTSYDKVI	0	0	0.243091	0.870024
1178	MGPEKTSYDKVI	0	0	0	0.734776
1179	MGPVKTSYDKVI	0	0	0	0.93791
1180	MGPFKTSYDKVI	0	0	0	0.728139
1181	MGPNKTSYDKVI	0	0	0	0.942225
1182	MGPCKTSYDKVI	0	0	0	0.87026
1183	MGPHKTSYDKVI	0	0	0	0.829872
1184	MGPPKTSYDKVI	0	0	0	0.888297
1185	MGPDKTSYDKVI	0	0	0.700577	0.780998
1186	MGPLKTSYDKVI	0.56451	0	0.0693301	0.923779
1187	MGPSKTSYDKVI	0	0	1.70989	0.863776
1188	NGPYKTSYDKVI	0	0.634103	0.283492	0.800048
1189	NGPWKTSYDKVI	0	0	0.0849964	0.882483
1190	NGPTKTSYDKVI	0	0	0	0.91897
1191	NGPAKTSYDKVI	0.538588	0	0.538195	0.856864
1192	NGPGKTSYDKVI	0	0	0.253413	0.747509
1193	NGPIKTSYDKVI	0	0	0.101146	0.91269
1194	NGPRKTSYDKVI	0	0.280507	0.142434	0.876694
1195	NGPKKTSYDKVI	0	0	0.382116	0.830128
1196	NGPQKTSYDKVI	0	0	0	0.919296
1197	NGPEKTSYDKVI	0	0	0.638188	0.861285
1198	NGPVKTSYDKVI	0	0	1.17842	0.757992
1199	NGPFKTSYDKVI	0	0	0	0.852237
1200	NGPNKTSYDKVI	0.251107	0	0.0610466	0.847546
1201	NGPCKTSYDKVI	0	0	0	0.962542
1202	NGPHKTSYDKVI	0	0	0.395506	1.02958
1203	NGPPKTSYDKVI	0	0	0.898144	0.846629
1204	NGPDKTSYDKVI	0	0.0356944	0.0894113	0.805193
1205	NGPLKTSYDKVI	0	0	0.0879115	0.841836
1206	NGPSKTSYDKVI	0	0	0.806535	0.827675
1207	CGPYKTSYDKVI	0	0	0	0.825269
1208	CGPWKTSYDKVI	0	0	0	0.671937
1209	CGPTKTSYDKVI	0	0	0.549005	0.957692
1210	CGPAKTSYDKVI	0	0	0.442788	0.913928
1211	CGPGKTSYDKVI	0	0	0	1.02676
1212	CGPIKTSYDKVI	0	0	1.84844	0.828988
1213	CGPRKTSYDKVI	0	0	0.124395	0.798578
1214	CGPKKTSYDKVI	0	0	0.400189	0.806789
1215	CGPQKTSYDKVI	0	0.584511	0	0.829068
1216	CGPEKTSYDKVI	0	0	0.884849	0.908773
1217	CGPVKTSYDKVI	0	3.60167	2.59048	0.714859
1218	CGPFKTSYDKVI	0	0	1.3245	0.9764
1219	CGPNKTSYDKVI	0	0	0	0.753368
1220	CGPCKTSYDKVI	0	0	0	0.884692
1221	CGPHKTSYDKVI	0	0	0	0.822314
1222	CGPPKTSYDKVI	0	0	0	0.919595
1223	CGPDKTSYDKVI	0	0	0	0.979047
1224	CGPLKTSYDKVI	0.149577	0	0.120114	0.898332
1225	CGPSKTSYDKVI	0	0	1.59566	0.722806
1226	HGPYKTSYDKVI	0	1.06717	0	0.928623
1227	HGPWKTSYDKVI	0.197591	0	0	0.80816
1228	HGPTKTSYDKVI	0	0	0	0.742576
1229	HGPAKTSYDKVI	0	0	0	0.803445
1230	HGPGKTSYDKVI	0.388368	0.139512	2.91173	0.914555
1231	HGPIKTSYDKVI	0	0	0	0.862514
1232	HGPRKTSYDKVI	0	0	0	0.782339
1233	HGPKKTSYDKVI	0	0	0	1.01579
1234	HGPQKTSYDKVI	0	0	0.231477	0.81091
1235	HGPEKTSYDKVI	0	0	0	0.749331
1236	HGPVKTSYDKVI	0	0	0.0849101	0.843065
1237	HGPFKTSYDKVI	0.323466	0	0	0.789014
1238	HGPNKTSYDKVI	0.652166	0	0	0.921592
1239	HGPCKTSYDKVI	0.772868	0	0.0751274	0.85993
1240	HGPHKTSYDKVI	0	0	0	0.796493
1241	HGPPKTSYDKVI	0	0	0.11932	0.83583
1242	HGPDKTSYDKVI	0	0	0.243318	0.779204
1243	HGPLKTSYDKVI	0	0	0.723056	0.802219
1244	HGPSKTSYDKVI	0	0	0	0.905181
1245	PGPYKTSYDKVI	0	0	3.33183	0.933806
1246	PGPWKTSYDKVI	0	0	0	0.701059
1247	PGPTKTSYDKVI	0	0	0	0.856606
1248	PGPAKTSYDKVI	0	0	0.200348	0.774676
1249	PGPGKTSYDKVI	0	0	0	0.861028
1250	PGPIKTSYDKVI	0	0	0.338011	0.8299
1251	PGPRKTSYDKVI	0.521636	0	0.810864	0.814862
1252	PGPKKTSYDKVI	0	0	0	0.802483
1253	PGPQKTSYDKVI	0	0	0	0.784271
1254	PGPEKTSYDKVI	0.384057	0	0.490194	0.944747
1255	PGPVKTSYDKVI	0	0	0	0.753512
1256	PGPFKTSYDKVI	0	0	0.255607	0.886029
1257	PGPNKTSYDKVI	0	0	0	0.868766
1258	PGPCKTSYDKVI	0	0	1.60008	0.791835
1259	PGPHKTSYDKVI	0	0	0	0.87782
1260	PGPPKTSYDKVI	0	0	0	0.811621
1261	PGPDKTSYDKVI	0	0	0.093739	0.829448
1262	PGPLKTSYDKVI	0	0	0.763813	0.835062
1263	PGPSKTSYDKVI	0	0	0	0.91949
1264	DGPYKTSYDKVI	0	0	0.31459	1.0737
1265	DGPWKTSYDKVI	0	0	0	0.72077
1266	DGPTKTSYDKVI	0	0	0	0.76741
1267	DGPAKTSYDKVI	0	0	0	0.914957
1268	DGPGKTSYDKVI	0	0	0	0.765031
1269	DGPIKTSYDKVI	0	0	0	0.890393
1270	DGPRKTSYDKVI	0	0	0	0.741403
1271	DGPKKTSYDKVI	0	0	0	0.940325
1272	DGPQKTSYDKVI	0	0	0	0.826459
1273	DGPEKTSYDKVI	0	0	0.69044	0.913343
1274	DGPVKTSYDKVI	0	0	0	0.57756
1275	DGPFKTSYDKVI	0	0	0	0.869843
1276	DGPNKTSYDKVI	0	0	0	0.724659
1277	DGPCKTSYDKVI	0	0	0	0.833808
1278	DGPHKTSYDKVI	0	1.5767	0	0.773409
1279	DGPPKTSYDKVI	0	0	0	0.88055
1280	DGPDKTSYDKVI	0	0	0	0.923609
1281	DGPLKTSYDKVI	0	0	0.0846319	0.915182
1282	DGPSKTSYDKVI	0	0	0	0.733576
1283	LGPYKTSYDKVI	0	0	0.494068	0.747335
1284	LGPWKTSYDKVI	0	0	0	0.840876
1285	LGPTKTSYDKVI	0	0	0	0.970131
1286	LGPAKTSYDKVI	0	0	0	0.688042
1287	LGPGKTSYDKVI	0	0	0	0.830758
1288	LGPIKTSYDKVI	0	0	0	0.809248
1289	LGPRKTSYDKVI	0	0	0.336615	0.850395
1290	LGPKKTSYDKVI	0	0	0	0.729049
1291	LGPQKTSYDKVI	0	0	0	0.852604
1292	LGPEKTSYDKVI	0	0	0	0.769713
1293	LGPVKTSYDKVI	0	0	0.0898028	0.76347
1294	LGPFKTSYDKVI	0	0	0.343697	0.892078
1295	LGPNKTSYDKVI	0	0	0	0.742725
1296	LGPCKTSYDKVI	0	0	0.20531	0.758178
1297	LGPHKTSYDKVI	0	0	0.268117	0.880209
1298	LGPPKTSYDKVI	0	0	0.223496	0.834047
1299	LGPDKTSYDKVI	0	0	0	0.838205
1300	LGPLKTSYDKVI	0	0	0	0.957031
1301	LGPSKTSYDKVI	0	0	0	1.62403
1302	SGPYKTSYDKVI	0.20707	0	1.79519	0.891786
1303	SGPWKTSYDKVI	0	0	0.162384	0.734852
1304	SGPTKTSYDKVI	0	0.388038	0	0.875831
1305	SGPAKTSYDKVI	0	0	1.97804	0.89403
1306	SGPGKTSYDKVI	0	0	0	0.905685
1307	SGPIKTSYDKVI	0	0	0.212634	0.797365
1308	SGPRKTSYDKVI	0.347311	0	0	0.756881
1309	SGPKKTSYDKVI	0	0	0.111748	0.85914
1310	SGPQKTSYDKVI	0	0	0	0.877194
1311	SGPEKTSYDKVI	0	0	0.880891	0.938417
1312	SGPVKTSYDKVI	0	0	1.79618	0.522473
1313	SGPFKTSYDKVI	0	0	0	1.12057
1314	SGPNKTSYDKVI	0	0	0.508008	0.942505
1315	SGPCKTSYDKVI	0	0	0	0.843616
1316	SGPHKTSYDKVI	0	0	0.720057	0.813137
1317	SGPPKTSYDKVI	0.763504	0	0.236782	0.942859
1318	SGPDKTSYDKVI	0	0	0.776612	0.834707
1319	SGPLKTSYDKVI	0	0	1.11369	1.17987
1320	SGPSKTSYDKVI	0	0	0	0.836952
1321	YGPMYTSYDKVI	0.324715	0	0	0.966494
1322	YGPMWTSYDKVI	0	0	0	0.86712
1323	YGPMTTSYDKVI	0.755395	0	0.318094	0.753874
1324	YGPMATSYDKVI	0	0	0.358269	0.806763
1325	YGPMGTSYDKVI	0	0	0	0.719863
1326	YGPMITSYDKVI	0	0.22161	0.349352	0.801099
1327	YGPMRTSYDKVI	1.11702	0	0.0798283	0.745142
1328	YGPMQTSYDKVI	0	0	0.127005	0.969274
1329	YGPMETSYDKVI	0.480308	0	0.379485	0.82695
1330	YGPMVTSYDKVI	0.371541	0	0	0.783024
1331	YGPMFTSYDKVI	0	0	0	0.747506
1332	YGPMMTSYDKVI	0.537118	0	0.197858	0.949185
1333	YGPMNTSYDKVI	0	0	0.0324568	0.80561
1334	YGPMCTSYDKVI	0	0	0	0.825012
1335	YGPMHTSYDKVI	0	0	0.450903	0.704525
1336	YGPMPTSYDKVI	0	0	0.312057	0.782099
1337	YGPMDTSYDKVI	0	0	0.26934	0.748626
1338	YGPMLTSYDKVI	0.175455	0	0.332702	0.88021
1339	YGPMSTSYDKVI	0	0	0	0.732272
1340	WGPMYTSYDKVI	0	0	0	0.881465
1341	WGPMWTSYDKVI	0.864768	0	0.4943	0.822968
1342	WGPMTTSYDKVI	0.473044	0.0518226	0	0.873207
1343	WGPMATSYDKVI	0	0	4.56749	0.782014
1344	WGPMGTSYDKVI	0.611804	0	0.720298	0.877053
1345	WGPMITSYDKVI	0	0	0.417859	0.780537
1346	WGPMRTSYDKVI	0	0	0	0.743858
1347	WGPMQTSYDKVI	0.698199	0	0.236648	0.780468
1348	WGPMETSYDKVI	0	0.335157	0.0759194	0.841999
1349	WGPMVTSYDKVI	0	0	0.585811	0.844211
1350	WGPMFTSYDKVI	0	0	1.28089	0.80799
1351	WGPMMTSYDKVI	0	0	0	0.746881
1352	WGPMNTSYDKVI	0	0	0.555592	0.991293
1353	WGPMCTSYDKVI	1.07592	0	0	0.787013
1354	WGPMHTSYDKVI	0	0	0.136653	0.958169
1355	WGPMPTSYDKVI	0	0	0	0.709591
1356	WGPMDTSYDKVI	0	0	0.307903	0.766747
1357	WGPMLTSYDKVI	0.415824	0	0.521837	0.866678
1358	WGPMSTSYDKVI	2.09317	0	0.562424	0.830648
1359	TGPMYTSYDKVI	0	0	0	0.791577
1360	TGPMWTSYDKVI	0.70099	0	0	0.901077
1361	TGPMTTSYDKVI	0	0	0.24129	0.67001
1362	TGPMATSYDKVI	0	0	0.326517	0.898111
1363	TGPMGTSYDKVI	0	0	0.12624	0.853952
1364	TGPMITSYDKVI	0	0	0	0.812328
1365	TGPMRTSYDKVI	0.131455	0	0.210828	0.809268
1366	TGPMQTSYDKVI	0	0	0	0.798962
1367	TGPMETSYDKVI	0	0	0	0.919686
1368	TGPMVTSYDKVI	0.526351	0.441863	0.450864	0.8323
1369	TGPMFTSYDKVI	0	0	0	0.875453
1370	TGPMMTSYDKVI	0	0	1.46603	0.816129
1371	TGPMNTSYDKVI	0	0	1.94638	0.903203
1372	TGPMCTSYDKVI	0	0	0.0968781	0.87142
1373	TGPMHTSYDKVI	0	0.223906	0	0.830388
1374	TGPMPTSYDKVI	0	0	0.956874	0.712147
1375	TGPMDTSYDKVI	0.79516	0	0.190439	0.881995
1376	TGPMLTSYDKVI	0	0	0	0.956863
1377	TGPMSTSYDKVI	0	0	0.709309	0.874945
1378	GGPMYTSYDKVI	0	0	1.44361	0.782712
1379	GGPMWTSYDKVI	0	0	0.309357	0.912592
1380	GGPMTTSYDKVI	0	0	2.11326	0.804327
1381	GGPMATSYDKVI	0	0	4.17074	0.679142
1382	GGPMGTSYDKVI	0	0	1.80316	0.892248
1383	GGPMITSYDKVI	0	0	0.57721	0.996979
1384	GGPMRTSYDKVI	0	0	0	1.14552
1385	GGPMQTSYDKVI	0	0	1.60433	0.72094
1386	GGPMETSYDKVI	0	0	11.5425	0.752398
1387	GGPMVTSYDKVI	0	0	0.711032	0.970774
1388	GGPMFTSYDKVI	0	0	0	0.880272
1389	GGPMMTSYDKVI	0	0	1.00282	0.786819
1390	GGPMNTSYDKVI	0	0	0	0.973818
1391	GGPMCTSYDKVI	0	0	0	0.888818
1392	GGPMHTSYDKVI	0	0	1.0239	0.796059
1393	GGPMPTSYDKVI	0	0	58.5104	0.255719
1394	GGPMDTSYDKVI	0	0	2.90855	0.478594
1395	GGPMLTSYDKVI	0	0	0.821951	1.12644
1396	GGPMSTSYDKVI	0	0	0.977333	0.822827
1397	IGPMYTSYDKVI	0	0	0	0.830033
1398	IGPMWTSYDKVI	0.138998	0	0	0.793738
1399	IGPMTTSYDKVI	0	0	0	0.752371
1400	IGPMATSYDKVI	0	0	0	0.678686
1401	IGPMGTSYDKVI	0.142345	0	0	0.791119
1402	IGPMITSYDKVI	0	2.53746	0	0.889215
1403	IGPMRTSYDKVI	0	0	0	0.973375
1404	IGPMQTSYDKVI	0	0	0.467315	0.831665
1405	IGPMETSYDKVI	0	1.07535	0.488697	0.71205
1406	IGPMVTSYDKVI	0	0	0	0.775281
1407	IGPMFTSYDKVI	0	0.0876431	0.133175	0.878843
1408	IGPMMTSYDKVI	0.144616	0	0.607114	0.747612
1409	IGPMNTSYDKVI	0	0	0	0.770989
1410	IGPMCTSYDKVI	0.439908	0	0.0659447	0.945743
1411	IGPMHTSYDKVI	0	0	0.808914	0.781921
1412	IGPMPTSYDKVI	0	0	0	0.656961
1413	IGPMDTSYDKVI	0.0932603	0	0.360806	0.91234
1414	IGPMLTSYDKVI	0	0	0.148556	0.725557
1415	IGPMSTSYDKVI	0	0	0	0.829931
1416	RGPMYTSYDKVI	0	0	0.0817552	0.799733
1417	RGPMWTSYDKVI	3.45123	0	0	0.71021
1418	RGPMTTSYDKVI	0.444634	0	0	0.727508
1419	RGPMATSYDKVI	0	0	0.88794	0.773535
1420	RGPMGTSYDKVI	0	0.602575	0	0.866143
1421	RGPMITSYDKVI	0	0	0	0.794431
1422	RGPMRTSYDKVI	0.346416	0	0.702453	0.735544
1423	RGPMQTSYDKVI	0	0	0	0.653169
1424	RGPMETSYDKVI	3.42272	0	0	0.822679
1425	RGPMVTSYDKVI	0	0	0.254905	0.805064
1426	RGPMFTSYDKVI	0.424913	0	0.0925167	0.710567
1427	RGPMMTSYDKVI	0	0	1.47901	0.759757
1428	RGPMNTSYDKVI	0	0	0	0.855013
1429	RGPMCTSYDKVI	0	0	0	0.751197
1430	RGPMHTSYDKVI	0	0	0	0.771119
1431	RGPMPTSYDKVI	0	0	0	0.671322
1432	RGPMDTSYDKVI	0	0	0	0.739774
1433	RGPMLTSYDKVI	0	0	0	0.824995
1434	RGPMSTSYDKVI	0	0	0.304377	0.939479
1435	KGPMYTSYDKVI	0	0	0	0.836143
1436	KGPMWTSYDKVI	0	0	0	0.843257
1437	KGPMTTSYDKVI	0.0872489	0	1.09782	0.891724
1438	KGPMATSYDKVI	0.0989592	0	0.347844	0.888058
1439	KGPMGTSYDKVI	0.362539	0	0.433124	0.797558
1440	KGPMITSYDKVI	1.42906	0	0	0.767497
1441	KGPMRTSYDKVI	0	0	0.541446	0.773326
1442	KGPMQTSYDKVI	0	0	0	0.830082
1443	KGPMETSYDKVI	0.606698	0	0.261039	0.751505
1444	KGPMVTSYDKVI	0.171567	0	0.384635	0.928964
1445	KGPMFTSYDKVI	0.350336	0	0	0.821082
1446	KGPMMTSYDKVI	0	0	0	0.865344
1447	KGPMNTSYDKVI	0.183732	0	0.286828	0.863363
1448	KGPMCTSYDKVI	1.35176	0	0	0.829314
1449	KGPMHTSYDKVI	0	0	0.290894	0.764363
1450	KGPMPTSYDKVI	0	0.411424	0.0687819	0.778948
1451	KGPMDTSYDKVI	0	0	1.26198	0.852005
1452	KGPMLTSYDKVI	0	0	0.0844683	0.834316
1453	KGPMSTSYDKVI	0	0	0.221015	0.714084
1454	QGPMYTSYDKVI	0	0	0.218926	0.957083
1455	QGPMWTSYDKVI	0	0	0	0.698424
1456	QGPMTTSYDKVI	0	0	0	0.741294
1457	QGPMATSYDKVI	0	0	0.138659	0.90348
1458	QGPMGTSYDKVI	0.0731587	0	0	0.768989
1459	QGPMITSYDKVI	0	0	0.471202	0.884576
1460	QGPMRTSYDKVI	1.50218	0	0.461235	0.715017
1461	QGPMQTSYDKVI	0	0	0.0884334	0.729157
1462	QGPMETSYDKVI	0.729597	0	0.405715	0.726915
1463	QGPMVTSYDKVI	0	0	0.398512	0.945631
1464	QGPMFTSYDKVI	0.443589	0	0.163472	0.870804
1465	QGPMMTSYDKVI	0	0	0	0.836545
1466	QGPMNTSYDKVI	0	0	0	0.926189
1467	QGPMCTSYDKVI	0.0848542	0	0	0.807084
1468	QGPMHTSYDKVI	0	0	0.286368	0.890104
1469	QGPMPTSYDKVI	0	0	0	0.799996
1470	QGPMDTSYDKVI	0	0	2.96134	0.774181
1471	QGPMLTSYDKVI	0.118851	0	0	0.789409
1472	QGPMSTSYDKVI	0	0	0	0.752079
1473	EGPMYTSYDKVI	0	0	0.421508	0.857756
1474	EGPMWTSYDKVI	0	0	0	0.96326
1475	EGPMTTSYDKVI	0	0	0	0.808439
1476	EGPMATSYDKVI	0.227715	0	0	0.805653
1477	EGPMGTSYDKVI	0.235247	0	0.986877	0.929693
1478	EGPMITSYDKVI	0	0	0	0.617441
1479	EGPMRTSYDKVI	0	0	0	0.701505
1480	EGPMQTSYDKVI	0	0	0.817654	0.87551
1481	EGPMETSYDKVI	0	0	0	0.911213
1482	EGPMVTSYDKVI	0	0	0	0.820856
1483	EGPMFTSYDKVI	0	0	0	0.85753
1484	EGPMMTSYDKVI	0	0	0	0.789396
1485	EGPMNTSYDKVI	0	0.656683	0	0.825358
1486	EGPMCTSYDKVI	0.889982	0	0.379045	0.798948
1487	EGPMHTSYDKVI	0	0	0	0.750965
1488	EGPMPTSYDKVI	0	0	0.260572	0.882345
1489	EGPMDTSYDKVI	0	0	0	0.887961
1490	EGPMLTSYDKVI	0	0	0.748015	0.881313
1491	EGPMSTSYDKVI	0	0	0.120761	0.938271
1492	VGPMYTSYDKVI	0	0	0.61408	0.734303
1493	VGPMWTSYDKVI	0	0	0.714064	1.01538
1494	VGPMTTSYDKVI	0	0	0.847164	0.611032
1495	VGPMATSYDKVI	0	0	2.36698	0.557496
1496	VGPMGTSYDKVI	0	0	0	0.732487
1497	VGPMITSYDKVI	0	0	0.673312	0.858052
1498	VGPMRTSYDKVI	0	0	0.380319	0.844651
1499	VGPMQTSYDKVI	0	0	0.928716	0.626964
1500	VGPMETSYDKVI	0	0	5.72014	0.563831
1501	VGPMVTSYDKVI	0	0	0.407999	0.927205
1502	VGPMFTSYDKVI	0	0	0	0.834088
1503	VGPMMTSYDKVI	0	0	0	0.92034
1504	VGPMNTSYDKVI	0	0	0	1.10477
1505	VGPMCTSYDKVI	0	0	0	1.10963
1506	VGPMHTSYDKVI	0	0	0	0.850957
1507	VGPMPTSYDKVI	0	0	3.78553	0.374873
1508	VGPMDTSYDKVI	0	0	7.36306	0.50357
1509	VGPMLTSYDKVI	0	0	0	0.901756
1510	VGPMSTSYDKVI	0	0	0.911767	0.674969
1511	FGPMYTSYDKVI	0	0	0	1.01584
1512	FGPMWTSYDKVI	2.14754	0	0.772604	0.844104
1513	FGPMTTSYDKVI	1.16484	0	0.137461	0.909263
1514	FGPMATSYDKVI	0	0	0	0.816552
1515	FGPMGTSYDKVI	0	0	0	0.848068
1516	FGPMITSYDKVI	0.359072	0	0.64528	0.8095
1517	FGPMRTSYDKVI	0	0	0.383321	0.703852
1518	FGPMQTSYDKVI	0	0	0.303125	0.84211
1519	FGPMETSYDKVI	0	0	0.645622	0.906857
1520	FGPMVTSYDKVI	0	0	0	0.795107
1521	FGPMFTSYDKVI	0	0.806195	0.38026	0.791742
1522	FGPMMTSYDKVI	0	0	0.290212	0.916984
1523	FGPMNTSYDKVI	0	0	0.222105	0.918264
1524	FGPMCTSYDKVI	0	0	0	0.853448
1525	FGPMHTSYDKVI	0	0	0.37442	0.713044
1526	FGPMPTSYDKVI	0	0	0.105727	0.790166
1527	FGPMDTSYDKVI	0	0	0.249165	0.867412
1528	FGPMLTSYDKVI	0	0	0.172447	0.906728
1529	FGPMSTSYDKVI	0	0	0	0.920432
1530	MGPMYTSYDKVI	0.804397	0	0.356661	0.93193
1531	MGPMWTSYDKVI	0	0	0	0.873562
1532	MGPMTTSYDKVI	0	0	0.365981	1.08363
1533	MGPMATSYDKVI	0.433501	0	0	0.817128
1534	MGPMGTSYDKVI	0	0.662412	0.221333	0.789709
1535	MGPMITSYDKVI	0.68888	0	0	0.740566
1536	MGPMRTSYDKVI	0	0	0.520745	0.856678
1537	MGPMQTSYDKVI	0	0	0.726589	0.90638
1538	MGPMETSYDKVI	0	0	0	0.826045
1539	MGPMVTSYDKVI	0.815582	0	0.235948	0.879504
1540	MGPMFTSYDKVI	0.250012	1.1194	0.0548088	0.933598
1541	MGPMMTSYDKVI	0	0	0	0.790162
1542	MGPMNTSYDKVI	0	0	0.234256	1.04201
1543	MGPMCTSYDKVI	0	0	0.297406	0.950971
1544	MGPMHTSYDKVI	0	0	0	0.816488
1545	MGPMPTSYDKVI	0	0	0.355953	0.742108
1546	MGPMDTSYDKVI	0	0	0.288486	0.918866
1547	MGPMLTSYDKVI	0	0	0.105684	0.87405
1548	MGPMSTSYDKVI	19.5375	0	0.26068	0.768147
1549	NGPMYTSYDKVI	1.04087	0	0.384471	0.9291
1550	NGPMWTSYDKVI	0	0	0	0.739964
1551	NGPMTTSYDKVI	0.139622	0	0.58932	0.820593
1552	NGPMATSYDKVI	0.292211	0	0.45841	0.80659
1553	NGPMGTSYDKVI	0	0	0.62233	0.957938
1554	NGPMITSYDKVI	0.632878	0.715183	0.452479	0.864231
1555	NGPMRTSYDKVI	0	0	0	0.807464
1556	NGPMQTSYDKVI	0	5.67716	0	0.78403
1557	NGPMETSYDKVI	0	1.56413	0.539765	0.907421
1558	NGPMVTSYDKVI	0.24385	0	0	0.771605
1559	NGPMFTSYDKVI	0	1.85615	1.87688	0.829208
1560	NGPMMTSYDKVI	0.23719	0	0.331959	0.797036
1561	NGPMNTSYDKVI	0	0	0	0.924481
1562	NGPMCTSYDKVI	0	0	0.148923	0.841122
1563	NGPMHTSYDKVI	0.194267	0	0	0.790392
1564	NGPMPTSYDKVI	0	0	0	0.720615
1565	NGPMDTSYDKVI	0	0	0	0.810465
1566	NGPMLTSYDKVI	0.0487364	0	0	0.786424
1567	NGPMSTSYDKVI	0	0	1.98175	0.662995
1568	CGPMYTSYDKVI	0	0	0.623478	0.915522
1569	CGPMWTSYDKVI	0	0	0.175293	0.982819
1570	CGPMTTSYDKVI	0	0	0.385732	0.854711
1571	CGPMATSYDKVI	0	0	4.54209	0.513298
1572	CGPMGTSYDKVI	0	0	5.48941	0.938295
1573	CGPMITSYDKVI	0	0	0	0.817937
1574	CGPMRTSYDKVI	0	0	0	0.906259
1575	CGPMQTSYDKVI	0	0	0.911675	0.882797
1576	CGPMETSYDKVI	0	0	7.81099	0.513418
1577	CGPMVTSYDKVI	0	0	0	1.11162
1578	CGPMFTSYDKVI	1.69851	0	0.0682983	0.873162
1579	CGPMMTSYDKVI	0.984728	0	0.378782	0.771686
1580	CGPMNTSYDKVI	0	0	0	0.802305
1581	CGPMCTSYDKVI	0.41529	0	0.329628	0.813552
1582	CGPMHTSYDKVI	0	0	0	0.808171
1583	CGPMPTSYDKVI	0	0.701719	16.9662	0.308542
1584	CGPMDTSYDKVI	0	1.85266	3.9781	0.549613
1585	CGPMLTSYDKVI	0.159229	0	0.346552	0.911655
1586	CGPMSTSYDKVI	0	0	0.671023	1.01601
1587	HGPMYTSYDKVI	0	0	0.355343	0.720081
1588	HGPMWTSYDKVI	0	0	0.462051	0.758506
1589	HGPMTTSYDKVI	3.45278	0	0	0.829538
1590	HGPMATSYDKVI	0	0	0.590575	0.843206
1591	HGPMGTSYDKVI	0	0	0.0450732	0.805349
1592	HGPMITSYDKVI	0	0	0	0.898234
1593	HGPMRTSYDKVI	0	0	0.289395	0.856673
1594	HGPMQTSYDKVI	0	0	0	0.845308
1595	HGPMETSYDKVI	0	0	0	0.920045
1596	HGPMVTSYDKVI	1.50291	1.50344	1.02657	0.859297
1597	HGPMFTSYDKVI	0	0	0	0.862341
1598	HGPMMTSYDKVI	1.75436	0	3.3168	0.957558
1599	HGPMNTSYDKVI	0	0	0.189392	0.791269
1600	HGPMCTSYDKVI	0	0	0	0.663013
1601	HGPMHTSYDKVI	0	0	0	0.847194
1602	HGPMPTSYDKVI	0	0	0.281672	0.906285
1603	HGPMDTSYDKVI	0	0	0.116508	0.827501
1604	HGPMLTSYDKVI	0	0	0	0.923039
1605	HGPMSTSYDKVI	0.251085	0	0.344307	0.871541
1606	PGPMYTSYDKVI	1.37105	0	0.984099	0.849241
1607	PGPMWTSYDKVI	0	0	0	0.716362
1608	PGPMTTSYDKVI	0	0	0.386608	0.795543
1609	PGPMATSYDKVI	0	0	0.584709	0.857943
1610	PGPMGTSYDKVI	0	0	0	0.819692
1611	PGPMITSYDKVI	0	0	0	0.831603
1612	PGPMRTSYDKVI	0.924728	0	0.689713	0.793535
1613	PGPMQTSYDKVI	2.1489	0	0	0.800123
1614	PGPMETSYDKVI	0.0837735	0	0.637801	0.880655
1615	PGPMVTSYDKVI	0	0	0	0.822648
1616	PGPMFTSYDKVI	2.31453	0	0	0.637197
1617	PGPMMTSYDKVI	0.146755	0.154208	0.176466	0.800666
1618	PGPMNTSYDKVI	0	0	0	0.706362
1619	PGPMCTSYDKVI	0	0	0	0.751149
1620	PGPMHTSYDKVI	0.495048	0	0.593915	0.904605
1621	PGPMPTSYDKVI	0	0	0.267922	0.783117
1622	PGPMDTSYDKVI	0	0	0	0.90655
1623	PGPMLTSYDKVI	0	0	0	0.876369
1624	PGPMSTSYDKVI	0	0	0.109987	0.883838
1625	DGPMYTSYDKVI	0	0	0	0.677684
1626	DGPMWTSYDKVI	0.120534	0	0	0.784433
1627	DGPMTTSYDKVI	0	0	0	0.847521
1628	DGPMATSYDKVI	0	0	0	0.762739
1629	DGPMGTSYDKVI	0	0	0.126702	0.872037
1630	DGPMITSYDKVI	0	0	0	0.789964
1631	DGPMRTSYDKVI	0	0	0.500517	0.900552
1632	DGPMQTSYDKVI	0.266855	0	0	0.925676
1633	DGPMETSYDKVI	0	0	0	0.918315
1634	DGPMVTSYDKVI	0	0	0	0.709386
1635	DGPMFTSYDKVI	0	0	1.47146	0.741425
1636	DGPMMTSYDKVI	0	0	0	0.96643
1637	DGPMNTSYDKVI	0	0	0.533651	0.772016
1638	DGPMCTSYDKVI	0	0.384889	0.680101	0.899457
1639	DGPMHTSYDKVI	0	0	0.862838	0.783473
1640	DGPMPTSYDKVI	0	0	0.1938	0.832703
1641	DGPMDTSYDKVI	0	0	0.549174	0.732394
1642	DGPMLTSYDKVI	0	0	0	0.864646
1643	DGPMSTSYDKVI	0	0	0	0.941313
1644	LGPMYTSYDKVI	0	0	0.272066	0.9052
1645	LGPMWTSYDKVI	0	0	0.429268	0.827267
1646	LGPMTTSYDKVI	0	0	0	0.862187
1647	LGPMATSYDKVI	0.103026	0	0	0.835765
1648	LGPMGTSYDKVI	0	0	0	0.805272
1649	LGPMITSYDKVI	0	0	0.181203	0.76534
1650	LGPMRTSYDKVI	0	0	0	0.822049
1651	LGPMQTSYDKVI	0	0	0	0.746846
1652	LGPMETSYDKVI	0	0	0	1.00702
1653	LGPMVTSYDKVI	0.172464	0	0	0.774718
1654	LGPMFTSYDKVI	0	0	1.57968	0.898879
1655	LGPMMTSYDKVI	0	0	0	0.99407
1656	LGPMNTSYDKVI	0	0	0	0.957093
1657	LGPMCTSYDKVI	0	0	0.537606	0.89684
1658	LGPMHTSYDKVI	0	0	0	0.827056
1659	LGPMPTSYDKVI	0	0	0.524102	0.822932
1660	LGPMDTSYDKVI	0.486739	0	0.678682	1.00185
1661	LGPMLTSYDKVI	0	0	0	0.786502
1662	LGPMSTSYDKVI	0	0	0	0.771872
1663	SGPMYTSYDKVI	0	0	0	0.738386
1664	SGPMWTSYDKVI	0	0	0.558853	0.847313
1665	SGPMTTSYDKVI	0	0	7.96176	0.59992
1666	SGPMATSYDKVI	0	0	6.2337	0.46351
1667	SGPMGTSYDKVI	0	0	6.99557	0.471101
1668	SGPMITSYDKVI	0	0.301784	0.562906	0.925265
1669	SGPMRTSYDKVI	0	0	0.769184	0.753937
1670	SGPMQTSYDKVI	0	0	5.35592	0.486713
1671	SGPMETSYDKVI	0.090692	0	20.8921	0.487042
1672	SGPMVTSYDKVI	0	0	0.653008	0.99768
1673	SGPMFTSYDKVI	0	2.17691	0.127661	0.793869
1674	SGPMMTSYDKVI	0	0	0.510418	0.797975
1675	SGPMNTSYDKVI	0	0	0	0.991117
1676	SGPMCTSYDKVI	0	0	0	0.962974
1677	SGPMHTSYDKVI	0	0	2.24775	0.753258
1678	SGPMPTSYDKVI	0	0	16.9275	0.272922
1679	SGPMDTSYDKVI	0	0.201061	6.80968	0.45494
1680	SGPMLTSYDKVI	0	0	0.150309	0.948173
1681	SGPMSTSYDKVI	0	0	3.75923	0.708129
1682	YGPMKYSYDKVI	0	0	0	0.572419
1683	YGPMKWSYDKVI	0	0.268695	0.681386	0.885396
1684	YGPMKASYDKVI	0	0	0.117592	0.802066
1685	YGPMKGSYDKVI	0.170347	0	0	0.882172
1686	YGPMKISYDKVI	0	0	0.940115	0.834849
1687	YGPMKRSYDKVI	1.34027	0	0	0.83621
1688	YGPMKKSYDKVI	0	0	0	0.940276
1689	YGPMKQSYDKVI	0	0	1.4226	0.809482
1690	YGPMKESYDKVI	0	0	0.149417	0.812668
1691	YGPMKVSYDKVI	0	0	0	0.845268
1692	YGPMKFSYDKVI	0.644169	0	0.05799	0.901944
1693	YGPMKMSYDKVI	0	0	0.171446	0.78983
1694	YGPMKNSYDKVI	0	0	0.227198	0.834624
1695	YGPMKCSYDKVI	1.0704	0	0	0.902482
1696	YGPMKHSYDKVI	0.167502	0	0.936457	0.991162
1697	YGPMKPSYDKVI	0	0	0	0.86744
1698	YGPMKDSYDKVI	0	0	0.432255	0.871077
1699	YGPMKLSYDKVI	0	0	0	0.739035
1700	YGPMKSSYDKVI	0	0	0.231735	0.874554
1701	WGPMKYSYDKVI	0	0	0	0.806012
1702	WGPMKWSYDKVI	0	0	0.0781913	0.872344
1703	WGPMKASYDKVI	0	0	0	0.934411
1704	WGPMKGSYDKVI	0	0	0.341986	0.753208
1705	WGPMKISYDKVI	0	0	0.147752	0.890837
1706	WGPMKRSYDKVI	0	0	0	0.694315
1707	WGPMKKSYDKVI	0	3.92198	0	0.827915
1708	WGPMKQSYDKVI	0	0	0	0.883871
1709	WGPMKESYDKVI	0	0	0	0.741803
1710	WGPMKVSYDKVI	0	0	0.473717	0.86669
1711	WGPMKFSYDKVI	0	0	0	0.778655
1712	WGPMKMSYDKVI	0	0	0	0.762369
1713	WGPMKNSYDKVI	0.132209	0	0.243916	0.787289
1714	WGPMKCSYDKVI	0	0	0.562894	1.12072
1715	WGPMKHSYDKVI	0	0	1.48703	0.837167
1716	WGPMKPSYDKVI	0	0	0	0.996869
1717	WGPMKDSYDKVI	0	0	0	0.86826
1718	WGPMKLSYDKVI	0	0	0	0.846489
1719	WGPMKSSYDKVI	0	0	0.52905	0.83697
1720	TGPMKYSYDKVI	0	0	0.233016	0.840643
1721	TGPMKWSYDKVI	0	0	0	1.08151
1722	TGPMKASYDKVI	0	0	0	0.842317
1723	TGPMKGSYDKVI	0	0	0	1.04118
1724	TGPMKISYDKVI	0	0	0.398401	0.943936
1725	TGPMKRSYDKVI	0	0	0	0.782678
1726	TGPMKKSYDKVI	0	0	0.245147	0.721241
1727	TGPMKQSYDKVI	0	0	0	0.754125
1728	TGPMKESYDKVI	0	0	0	0.82711
1729	TGPMKVSYDKVI	0	0	0.347825	0.731299
1730	TGPMKFSYDKVI	2.02611	0	0.132172	0.695978
1731	TGPMKMSYDKVI	0.418666	0	0	0.920348
1732	TGPMKNSYDKVI	0	0	0	1.0894
1733	TGPMKCSYDKVI	0	0	0	0.838061
1734	TGPMKHSYDKVI	0	0	0.348334	0.858217
1735	TGPMKPSYDKVI	0	0	0	0.739563
1736	TGPMKDSYDKVI	0	0	0	1.0844
1737	TGPMKLSYDKVI	0	0	0.268229	0.792119
1738	TGPMKSSYDKVI	0	0	0	0.920975
1739	GGPMKYSYDKVI	0	0	0	0.922022
1740	GGPMKWSYDKVI	0	0	1.17216	0.876963
1741	GGPMKASYDKVI	0	0	0	0.856767
1742	GGPMKGSYDKVI	0	0	1.62285	0.999185
1743	GGPMKISYDKVI	0.522838	1.41147	4.04294	0.858874
1744	GGPMKRSYDKVI	0	0	0.334847	1.03084
1745	GGPMKKSYDKVI	0	0	0	1.02096
1746	GGPMKQSYDKVI	0	0	0	0.835509
1747	GGPMKESYDKVI	0	0	0	0.8711
1748	GGPMKVSYDKVI	0	0	1.69828	0.762262
1749	GGPMKFSYDKVI	0	0	0	0.998011
1750	GGPMKMSYDKVI	0	0	0	1.0579
1751	GGPMKNSYDKVI	0	0	0	1.16611
1752	GGPMKCSYDKVI	0	0	0.422716	0.823728
1753	GGPMKHSYDKVI	0	0	0.670899	0.909109
1754	GGPMKPSYDKVI	0	0	10.664	0.309088
1755	GGPMKDSYDKVI	0	0	0	1.02565
1756	GGPMKLSYDKVI	0	0	0	0.850239
1757	GGPMKSSYDKVI	0	0	0	1.1372
1758	IGPMKYSYDKVI	0	0	0.244723	0.827471
1759	IGPMKWSYDKVI	0.268648	0	0.137607	0.757686
1760	IGPMKASYDKVI	0	0	0.191031	0.831767
1761	IGPMKGSYDKVI	1.5098	0	0.233828	0.858206
1762	IGPMKISYDKVI	0	0	1.28225	0.755201
1763	IGPMKRSYDKVI	0	0	0	0.765501
1764	IGPMKKSYDKVI	1.16243	0	0.308815	0.709156
1765	IGPMKQSYDKVI	0	0	0	0.88101
1766	IGPMKESYDKVI	0	0	0.165688	0.920842
1767	IGPMKVSYDKVI	0	0	0.259019	0.85092
1768	IGPMKFSYDKVI	0	0	0.141522	0.798114
1769	IGPMKMSYDKVI	0.129106	0	0.969641	0.873994
1770	IGPMKNSYDKVI	0.594207	0	0.0912826	0.797551
1771	IGPMKCSYDKVI	0.457406	0	0	0.982402
1772	IGPMKHSYDKVI	0	0	0	1.04414
1773	IGPMKPSYDKVI	0	0	0	0.758342
1774	IGPMKDSYDKVI	0	0	0	0.8827
1775	IGPMKLSYDKVI	0	0	0	0.702666
1776	IGPMKSSYDKVI	2.58373	0	0.258628	0.821682
1777	RGPMKYSYDKVI	0	0	0	0.865629
1778	RGPMKWSYDKVI	0	0	0.286246	0.820613
1779	RGPMKASYDKVI	0.648474	0	0.121835	0.752034
1780	RGPMKGSYDKVI	0	0	0	0.843334
1781	RGPMKISYDKVI	0	0	0	1.1706
1782	RGPMKRSYDKVI	2.10972	0.208139	0.261133	0.783698
1783	RGPMKKSYDKVI	0	0	0	0.817843
1784	RGPMKQSYDKVI	0	0	0	0.626249
1785	RGPMKESYDKVI	0	0.150634	0.0459776	0.689042
1786	RGPMKVSYDKVI	0	0	0	0.889771
1787	RGPMKFSYDKVI	0	0	0.929922	0.945961
1788	RGPMKMSYDKVI	0	0	0	0.875172
1789	RGPMKNSYDKVI	0	0	0	0.988974
1790	RGPMKCSYDKVI	0	0	0.390439	0.931721
1791	RGPMKHSYDKVI	0.336887	0	1.19593	0.809581
1792	RGPMKPSYDKVI	0	0	0	0.758653
1793	RGPMKDSYDKVI	0	0	3.56929	0.897135
1794	RGPMKLSYDKVI	0.169991	0	0.111987	0.776279
1795	RGPMKSSYDKVI	0	0	0	0.846329
1796	KGPMKYSYDKVI	0	0	0	1.23595
1797	KGPMKWSYDKVI	0.475801	0	0.381521	0.929183
1798	KGPMKASYDKVI	0	0	0.190735	0.863121
1799	KGPMKGSYDKVI	0	0	0	0.843398
1800	KGPMKISYDKVI	0	0	0.190834	0.892911
1801	KGPMKRSYDKVI	0	0	0	0.884751
1802	KGPMKKSYDKVI	0	0	0.163279	0.744976
1803	KGPMKQSYDKVI	0.702756	0.754609	0	0.814535
1804	KGPMKESYDKVI	0.512617	0	0	0.743552
1805	KGPMKVSYDKVI	0	0	0	0.783853
1806	KGPMKFSYDKVI	0	0	0	0.906869
1807	KGPMKMSYDKVI	0	0	0	0.742963
1808	KGPMKNSYDKVI	1.4007	0	0	0.677372
1809	KGPMKCSYDKVI	0.134866	0	0.744159	0.813341
1810	KGPMKHSYDKVI	0.817911	0	0.5205	0.818869
1811	KGPMKPSYDKVI	0	0	0.667174	0.853027
1812	KGPMKDSYDKVI	0	0.37681	0.281796	0.727434
1813	KGPMKLSYDKVI	0	0	0.141775	0.842884
1814	KGPMKSSYDKVI	0	0	0	0.734181
1815	QGPMKYSYDKVI	0.668718	0	0.199183	0.78054
1816	QGPMKWSYDKVI	0.12651	0	0.0530397	0.865126
1817	QGPMKASYDKVI	0	0	0	0.630646
1818	QGPMKGSYDKVI	0	0	0.261109	0.803619
1819	QGPMKISYDKVI	0	0	0.308609	0.800916
1820	QGPMKRSYDKVI	0	0	0.402466	0.804879
1821	QGPMKKSYDKVI	0	0	0.625228	0.866146
1822	QGPMKQSYDKVI	0	0.230168	0	0.928162
1823	QGPMKESYDKVI	0	0	0	0.878906
1824	QGPMKVSYDKVI	0.317616	0.343788	0.29035	0.921688
1825	QGPMKFSYDKVI	0	0	0	0.785019
1826	QGPMKMSYDKVI	0	0	0	0.976695
1827	QGPMKNSYDKVI	0	0.110509	0.428794	0.801316
1828	QGPMKCSYDKVI	0	0.692121	1.74977	0.872989
1829	QGPMKHSYDKVI	0	0	0	0.840547
1830	QGPMKPSYDKVI	0.583876	0	0.295321	0.815038
1831	QGPMKDSYDKVI	0.749805	0	0.126749	0.937112
1832	QGPMKLSYDKVI	0	0	0	0.872513
1833	QGPMKSSYDKVI	0	0.219189	0.183354	0.74879
1834	EGPMKYSYDKVI	0	0	0.673061	0.824737
1835	EGPMKWSYDKVI	0	0	0	0.892074
1836	EGPMKASYDKVI	0.15857	0	0	0.745226
1837	EGPMKGSYDKVI	0	0	0.421082	0.938408
1838	EGPMKISYDKVI	0	0	0	0.781313
1839	EGPMKRSYDKVI	0	0	0	0.88314
1840	EGPMKKSYDKVI	0	0	0.275254	0.932602
1841	EGPMKQSYDKVI	0	0	0	1.04467
1842	EGPMKESYDKVI	0	0	1.80776	0.887484
1843	EGPMKVSYDKVI	0.166581	0	0.511321	0.899603
1844	EGPMKFSYDKVI	0	0	0	1.04962
1845	EGPMKMSYDKVI	0	0	0.128744	0.782888
1846	EGPMKNSYDKVI	0	0	0	1.09317
1847	EGPMKCSYDKVI	0	0	0	0.925378
1848	EGPMKHSYDKVI	0	0	0.135731	0.906042
1849	EGPMKPSYDKVI	0.161048	0	4.51613	0.979078
1850	EGPMKDSYDKVI	0	0	0.300845	0.920412
1851	EGPMKLSYDKVI	0	0	0.337407	0.870096
1852	EGPMKSSYDKVI	0	0	0.734136	0.876658
1853	VGPMKYSYDKVI	0	0	0	1.02135
1854	VGPMKWSYDKVI	0	0	1.07208	0.699192
1855	VGPMKASYDKVI	0	0	0	1.08393
1856	VGPMKGSYDKVI	0	0	0	0.955958
1857	VGPMKISYDKVI	0	0	0	0.855865
1858	VGPMKRSYDKVI	0	0	0	0.838871
1859	VGPMKKSYDKVI	0	0	0	0.945401
1860	VGPMKQSYDKVI	0	0	0.0649778	0.889365
1861	VGPMKESYDKVI	0	0	0	0.892171
1862	VGPMKVSYDKVI	0	0	0	0.716946
1863	VGPMKFSYDKVI	0	0	0	0.808214
1864	VGPMKMSYDKVI	0	0	0.744457	0.815769
1865	VGPMKNSYDKVI	2.90087	0	0	0.841557
1866	VGPMKCSYDKVI	0	0	0	0.884552
1867	VGPMKHSYDKVI	0	0	0.418126	1.08751
1868	VGPMKPSYDKVI	0	0	0.971334	0.39963
1869	VGPMKDSYDKVI	0	0	0	0.896712
1870	VGPMKLSYDKVI	0	0	0	1.2462
1871	VGPMKSSYDKVI	0	0	0	0.90378
1872	FGPMKYSYDKVI	0.0934843	0	1.37086	0.793618
1873	FGPMKWSYDKVI	0.567271	0	0	0.832888
1874	FGPMKASYDKVI	0	0	0	0.797467
1875	FGPMKGSYDKVI	0	0	0	0.809997
1876	FGPMKISYDKVI	0	0	0.189732	0.940061
1877	FGPMKRSYDKVI	0	0	0	0.910105
1878	FGPMKKSYDKVI	0	0	0	0.871516
1879	FGPMKQSYDKVI	0	0	0	0.80427
1880	FGPMKESYDKVI	0	0	0	0.809299
1881	FGPMKVSYDKVI	0.385816	0	0	0.842567
1882	FGPMKFSYDKVI	0	0	0	0.791627
1883	FGPMKMSYDKVI	0	0	0	0.726167
1884	FGPMKNSYDKVI	0	0	0.307917	0.844131
1885	FGPMKCSYDKVI	0	0	1.60548	0.79801
1886	FGPMKHSYDKVI	0	0	1.23065	0.810306
1887	FGPMKPSYDKVI	0	0.0510293	0.255648	0.878113
1888	FGPMKDSYDKVI	0	0	0	0.821099
1889	FGPMKLSYDKVI	0	0	0	0.967088
1890	FGPMKSSYDKVI	0	0	0.106174	0.975524
1891	MGPMKYSYDKVI	0	0	0.829843	0.914518
1892	MGPMKWSYDKVI	0.425383	0	0.206224	0.856968
1893	MGPMKASYDKVI	0	0.395322	0.682107	0.896827
1894	MGPMKGSYDKVI	0	0.325149	0.397845	0.962471
1895	MGPMKISYDKVI	0	0	1.9342	0.852387
1896	MGPMKRSYDKVI	0.399108	0	1.10832	0.925593
1897	MGPMKKSYDKVI	0	0	0.375649	0.867517
1898	MGPMKQSYDKVI	0	0	0	0.798876
1899	MGPMKESYDKVI	0.414417	0	0.152852	0.968317
1900	MGPMKVSYDKVI	0	0	0.310015	0.856893
1901	MGPMKFSYDKVI	5.19748	0	0	0.84514
1902	MGPMKMSYDKVI	0.198684	0	0.280482	0.832949
1903	MGPMKNSYDKVI	0.259076	0	0.383635	0.879065
1904	MGPMKCSYDKVI	0	0	0	0.89605
1905	MGPMKHSYDKVI	0.521935	1.14121	0.261787	0.897818
1906	MGPMKPSYDKVI	0.0433287	0	1.21493	0.783301
1907	MGPMKDSYDKVI	0	0	0	0.941986
1908	MGPMKLSYDKVI	0	0	0.151223	0.774432
1909	MGPMKSSYDKVI	0	0	0.188632	0.786188
1910	NGPMKYSYDKVI	0	0	0	0.956584
1911	NGPMKWSYDKVI	0	0	0.228065	0.837572
1912	NGPMKASYDKVI	0	0	0	0.769538
1913	NGPMKGSYDKVI	0	0	0	0.95339
1914	NGPMKISYDKVI	0.429396	1.09465	0	0.752148
1915	NGPMKRSYDKVI	0	0	0.260551	0.885687
1916	NGPMKKSYDKVI	0	0	0	0.782234
1917	NGPMKQSYDKVI	0.811575	0	3.04866	0.768872
1918	NGPMKESYDKVI	0	0	1.39218	0.853993
1919	NGPMKVSYDKVI	0	0	0	0.768974
1920	NGPMKFSYDKVI	0.236981	0	0.20922	0.886164
1921	NGPMKMSYDKVI	0.481136	0	0.0822307	0.867394
1922	NGPMKNSYDKVI	0	0	0	0.854677
1923	NGPMKCSYDKVI	0	1.31513	0.377542	0.885452
1924	NGPMKHSYDKVI	0	0	0	0.848387
1925	NGPMKPSYDKVI	0	0	0	0.757204
1926	NGPMKDSYDKVI	0.183819	0	0.571263	0.772078
1927	NGPMKLSYDKVI	0	0	0	0.80219
1928	NGPMKSSYDKVI	0	0	0	0.939812
1929	CGPMKYSYDKVI	0	0	0.362208	0.932435
1930	CGPMKWSYDKVI	0	0	0.347828	0.798527
1931	CGPMKASYDKVI	0	0	0.226057	0.775854
1932	CGPMKGSYDKVI	0.078353	0	0.381527	1.02609
1933	CGPMKISYDKVI	0	0	0	0.919507
1934	CGPMKRSYDKVI	0	0	0	0.907819
1935	CGPMKKSYDKVI	0.537759	0	0	0.948893
1936	CGPMKQSYDKVI	0	0	0	0.904535
1937	CGPMKESYDKVI	0	0	0	0.944724
1938	CGPMKVSYDKVI	0	1.15293	0.625151	0.807506
1939	CGPMKFSYDKVI	0	0	0.444632	0.8983
1940	CGPMKMSYDKVI	0	0	0	1.19836
1941	CGPMKNSYDKVI	0	0	0	0.954527
1942	CGPMKCSYDKVI	0	0	0	0.969254
1943	CGPMKHSYDKVI	0	0	0	1.0645
1944	CGPMKPSYDKVI	0	0.353628	2.53368	0.466985
1945	CGPMKDSYDKVI	0.449248	0	0.913964	0.88684
1946	CGPMKLSYDKVI	0	0	0	0.793398
1947	CGPMKSSYDKVI	0.172621	0	0.320366	0.950626
1948	HGPMKYSYDKVI	0	0	0	0.844751
1949	HGPMKWSYDKVI	0	0	0	0.743273
1950	HGPMKASYDKVI	0	0	0	0.782724
1951	HGPMKGSYDKVI	0	0	0.321975	0.798361
1952	HGPMKISYDKVI	0	0	0.705264	0.910712
1953	HGPMKRSYDKVI	0	0	0.441601	0.79874
1954	HGPMKKSYDKVI	0.0894728	0	0.319998	0.774738
1955	HGPMKQSYDKVI	0	0	0.973916	0.933125
1956	HGPMKESYDKVI	0	0	0.298211	0.788955
1957	HGPMKVSYDKVI	0	0	0.277364	0.795195
1958	HGPMKFSYDKVI	0	0	0	0.800738
1959	HGPMKMSYDKVI	0	0	0	0.635645
1960	HGPMKNSYDKVI	0	0.182513	0.372974	0.81705
1961	HGPMKCSYDKVI	0	0	0.133171	0.79514
1962	HGPMKHSYDKVI	0	0	0	0.931331
1963	HGPMKPSYDKVI	0	0	0.490916	0.84289
1964	HGPMKDSYDKVI	0	0	0	0.757071
1965	HGPMKLSYDKVI	0	0	0.187859	0.768087
1966	HGPMKSSYDKVI	0.387581	0	0	0.782358
1967	PGPMKYSYDKVI	0	0	0	0.905654
1968	PGPMKWSYDKVI	0	0	0	0.833055
1969	PGPMKASYDKVI	0	0	0.138579	0.733161
1970	PGPMKGSYDKVI	0	0	0.272612	0.839617
1971	PGPMKISYDKVI	0	0	0	1.04479
1972	PGPMKRSYDKVI	0	0	0	0.780832
1973	PGPMKKSYDKVI	0	0	0	0.877886
1974	PGPMKQSYDKVI	0.505868	0	0.283693	0.823254
1975	PGPMKESYDKVI	0	0	0	0.781651
1976	PGPMKVSYDKVI	0	0	0.321098	0.941712
1977	PGPMKFSYDKVI	0	0.346374	0.465688	0.897373
1978	PGPMKMSYDKVI	0	0	0.742925	1.06974
1979	PGPMKNSYDKVI	0	0	0	0.969613
1980	PGPMKCSYDKVI	0	0	0.0847735	0.656548
1981	PGPMKHSYDKVI	0	0.648683	0.447175	0.762713
1982	PGPMKPSYDKVI	0	0	2.50384	0.785086
1983	PGPMKDSYDKVI	0	0	0.309787	0.831164
1984	PGPMKLSYDKVI	0	0	0	0.837764
1985	PGPMKSSYDKVI	0	0	0	0.842573
1986	DGPMKYSYDKVI	0	0	0	0.979253
1987	DGPMKWSYDKVI	0	0	0	0.997216
1988	DGPMKASYDKVI	0	0	0	0.793726
1989	DGPMKGSYDKVI	0	0	0.800537	0.879073
1990	DGPMKISYDKVI	0	0	0.312702	0.991823
1991	DGPMKRSYDKVI	0	0	0	0.720138
1992	DGPMKKSYDKVI	0	0	0	0.802796
1993	DGPMKQSYDKVI	0	0	0	0.795298
1994	DGPMKESYDKVI	0	0	0	0.875095
1995	DGPMKVSYDKVI	0	0	0.0915865	1.14293
1996	DGPMKFSYDKVI	0.162141	0	0	0.976604
1997	DGPMKMSYDKVI	0	0	0	0.664212
[truncated: 170,317 more rows]
