# Supplementary material for: T-Switch: A specificity-based engineering platform for developing safe and effective T cell therapeutics
Source: Immunity. Author manuscript; Available in PMC 2026 Jul 24. (PMC13397619; doi:10.1016/j.immuni.2024.11.009)
Supplement: Table S3 [file NIHMS2082099-supplement-Table_S3.xlsx]

## Sheet: TableS3
NLV3 TCR T-Switch engineering screen data
CDR3 sequence	Fold Enrichment (DP)	Fold Enrichment (SP)	Fold Enrichment (SW)	Fold Enrichment (DN)
ASSPTGGSPSPLH	0	6.21684	0	0.891839
ASSPTGGSPSPLH	0	6.44322	0	0.669405
ASSPTGGSPSPLH	0	4.4155	0	0.533241
ASSPTGGSPSPLH	0	8.03981	0	0.677095
ASSPTGGSPSPLH	0	5.12563	0	0.892282
ASSPTGGSPSPLH	0	7.97179	0	0.94889
ASSPTGGSPSPLH	0	8.96625	0	0.758195
ASSPTGGSPSPLH	0	5.10686	0	0.577579
ASSPTGGSPSPLH	0	5.76359	0	0.648925
ASSPTGGSPSPLH	0	6.86544	0	0.831896
RSSPTGGSPSPLH	0	0	0	0.649801
HSSPTGGSPSPLH	0	0	0	0.91604
DSSPTGGSPSPLH	0	0	0	0.88056
TSSPTGGSPSPLH	0	0	0	0.773601
YSSPTGGSPSPLH	0	0	0	1.14779
MSSPTGGSPSPLH	0	0	0	1.11522
KSSPTGGSPSPLH	0	0	0	0.994192
VSSPTGGSPSPLH	0	0.478523	0	0.797011
ISSPTGGSPSPLH	0	0	0	1.15448
SSSPTGGSPSPLH	0	4.29367	0	1.2499
PSSPTGGSPSPLH	0	0	0	1.01834
NSSPTGGSPSPLH	0	0	0	1.07454
FSSPTGGSPSPLH	0	0	0	0.897026
LSSPTGGSPSPLH	0	0	0	0.861238
ESSPTGGSPSPLH	0	0	0	1.07133
CSSPTGGSPSPLH	0	1.12142	0	1.23937
QSSPTGGSPSPLH	0	0	0	0.998202
WSSPTGGSPSPLH	0	0	0	0.804751
GSSPTGGSPSPLH	0	5.70475	0	0.451457
ARSPTGGSPSPLH	0	0	0	0.70301
AHSPTGGSPSPLH	0	0.8626	0	0.77676
ATSPTGGSPSPLH	0	4.07776	0	0.754839
AYSPTGGSPSPLH	0	0	0	0.768764
AMSPTGGSPSPLH	0	0	0	0.756617
AKSPTGGSPSPLH	0	0	0	0.570577
AVSPTGGSPSPLH	0	1.18054	0	0.991611
AISPTGGSPSPLH	0	0	0	0.69439
APSPTGGSPSPLH	0	0	0	0.795374
ANSPTGGSPSPLH	0	0	0	0.878933
AFSPTGGSPSPLH	0	3.09985	0	0.436761
ALSPTGGSPSPLH	0	0	0	0
AESPTGGSPSPLH	0	0	0	0.993393
AASPTGGSPSPLH	0	3.52533	0	0.535937
ACSPTGGSPSPLH	0	5.16253	0	0.867068
AQSPTGGSPSPLH	0	0	0	0.653436
AWSPTGGSPSPLH	0	0	0	0.807346
AGSPTGGSPSPLH	0	1.00967	0	0.980689
ASRPTGGSPSPLH	0	0	0	0.964352
ASHPTGGSPSPLH	0	0.783315	0	0.930935
ASDPTGGSPSPLH	0	3.32497	0	0.675229
ASTPTGGSPSPLH	0	10.8963	0	0.77875
ASYPTGGSPSPLH	0	0	0	0.894709
ASMPTGGSPSPLH	0	0	0	0.805763
ASKPTGGSPSPLH	0	0	0	1.10904
ASVPTGGSPSPLH	0	0	0	0.951136
ASIPTGGSPSPLH	0	0	0	1.20566
ASPPTGGSPSPLH	0	0	0	0.640023
ASNPTGGSPSPLH	0	4.08619	0	0.483451
ASFPTGGSPSPLH	0	0	0	0.989234
ASLPTGGSPSPLH	0	0	0	0.941813
ASEPTGGSPSPLH	0	0	0	0.813795
ASAPTGGSPSPLH	0	9.82366	0	0.616213
ASCPTGGSPSPLH	0	11.2194	0	0.655704
ASQPTGGSPSPLH	0	0	0	1.0947
ASWPTGGSPSPLH	0	0	0	0.748536
ASGPTGGSPSPLH	0	9.71357	0	0.543122
ASSRTGGSPSPLH	0	0.315899	0	0.618413
ASSHTGGSPSPLH	0	0	0	0.55349
ASSDTGGSPSPLH	0	0	0	0.916872
ASSYTGGSPSPLH	0	1.02723	0	0.623841
ASSMTGGSPSPLH	0	4.15202	0	0.717906
ASSKTGGSPSPLH	0	0	0	0.891371
ASSITGGSPSPLH	0	0.897063	0	0.964811
ASSSTGGSPSPLH	0	0.722719	0	0.972748
ASSNTGGSPSPLH	0	1.25287	0	1.16986
ASSFTGGSPSPLH	0	1.88336	0	1.01586
ASSLTGGSPSPLH	0	0	0	0.458937
ASSETGGSPSPLH	0	3.03493	0	0.969851
ASSATGGSPSPLH	0	1.98366	0	0.737811
ASSCTGGSPSPLH	0	0	0	0.776218
ASSQTGGSPSPLH	0	3.20879	0	1.20334
ASSWTGGSPSPLH	0	0	0	1.22668
ASSGTGGSPSPLH	0	0	0	0.753356
ASSPRGGSPSPLH	0	0	0	1.07249
ASSPHGGSPSPLH	0	1.11838	0	0.878589
ASSPDGGSPSPLH	0	0	0	1.06062
ASSPYGGSPSPLH	0	15.6058	0	0.586858
ASSPMGGSPSPLH	0	7.93149	0	0.47916
ASSPKGGSPSPLH	0	0	0	0.965065
ASSPVGGSPSPLH	0	19.2309	0	0.249283
ASSPIGGSPSPLH	0	11.551	0	0.355167
ASSPSGGSPSPLH	0	0	0	0.632925
ASSPPGGSPSPLH	0	0	0	1.04097
ASSPNGGSPSPLH	0	0	0	0.924028
ASSPFGGSPSPLH	0	12.8391	0	0.463841
ASSPLGGSPSPLH	0	9.96819	0	0.513907
ASSPEGGSPSPLH	0	0	0	0.994079
ASSPAGGSPSPLH	0	2.19548	0	0.816932
ASSPCGGSPSPLH	0	0	0	1.08023
ASSPQGGSPSPLH	0	0	0	1.15639
ASSPWGGSPSPLH	0	15.0634	0	0
ASSPGGGSPSPLH	0	0	0	0.828487
ASSPTRGSPSPLH	0	0	0	0.795923
ASSPTHGSPSPLH	0	0	0	1.05178
ASSPTDGSPSPLH	0	0.390207	0	0.989679
ASSPTTGSPSPLH	0	0.640405	0	1.01382
ASSPTYGSPSPLH	0	0	0	0.66107
ASSPTMGSPSPLH	0	0	0	0.905979
ASSPTKGSPSPLH	0	0	0	1.40378
ASSPTVGSPSPLH	0	0	0	1.3293
ASSPTIGSPSPLH	0	0	0	1.08236
ASSPTSGSPSPLH	0	10.5415	0	0.375886
ASSPTPGSPSPLH	0	0	0	1.09166
ASSPTNGSPSPLH	0	0	0	1.46515
ASSPTFGSPSPLH	0	0	0	1.26811
ASSPTLGSPSPLH	0	0	0	0.966872
ASSPTEGSPSPLH	0	0	0	1.11829
ASSPTAGSPSPLH	0	8.11714	0	0.582263
ASSPTCGSPSPLH	0	0	0	0.840948
ASSPTQGSPSPLH	0	0	0	1.20318
ASSPTWGSPSPLH	0	0	0	1.43544
ASSPTGRSPSPLH	0	0	0	1.1724
ASSPTGHSPSPLH	0	0	0	0.687337
ASSPTGDSPSPLH	0	0	0	1.18469
ASSPTGTSPSPLH	0	0	0	0.753508
ASSPTGYSPSPLH	0	4.26557	0	0.916634
ASSPTGMSPSPLH	0	0	0	0.977739
ASSPTGKSPSPLH	0	0	0	1.35689
ASSPTGVSPSPLH	0	0	0	1.01552
ASSPTGISPSPLH	0	0	0	1.04753
ASSPTGSSPSPLH	0	0	0	1.32464
ASSPTGPSPSPLH	0	0	0	0
ASSPTGNSPSPLH	0	0	0	0.870086
ASSPTGFSPSPLH	0	0	0	1.02029
ASSPTGLSPSPLH	0	0	0	1.31932
ASSPTGESPSPLH	0	0.335895	0	1.07676
ASSPTGASPSPLH	0	0	0	0.658049
ASSPTGCSPSPLH	0	0	0	0.947077
ASSPTGQSPSPLH	0	0	0	1.08856
ASSPTGWSPSPLH	0	0	0	1.21955
ASSPTGGRPSPLH	0	0	0	0.976832
ASSPTGGHPSPLH	0	0	0	0.900898
ASSPTGGDPSPLH	0	0	0	0.969491
ASSPTGGTPSPLH	0	0	0	1.42118
ASSPTGGYPSPLH	0	8.08075	0	0.351162
ASSPTGGMPSPLH	0	0	0	1.29299
ASSPTGGKPSPLH	0	0	0	0.743257
ASSPTGGVPSPLH	0	1.70601	0	0.756163
ASSPTGGIPSPLH	0	0	0	1.22839
ASSPTGGPPSPLH	0	0	0	1.02975
ASSPTGGNPSPLH	0	0	0	1.0738
ASSPTGGFPSPLH	0	0	0	0.970217
ASSPTGGLPSPLH	0	0	0	1.57845
ASSPTGGEPSPLH	0	0	0	1.15815
ASSPTGGAPSPLH	0	11.2404	0	0.59978
ASSPTGGCPSPLH	0	0	0	0.677402
ASSPTGGQPSPLH	0	0	0	0.89302
ASSPTGGWPSPLH	0	0	0	0.849646
ASSPTGGGPSPLH	0	0	0	0.724618
ASSPTGGSRSPLH	0	0	0	1.1294
ASSPTGGSHSPLH	0	0	0	0.680998
ASSPTGGSDSPLH	0	0	0	0.99363
ASSPTGGSTSPLH	0	0.61851	0	1.10857
ASSPTGGSYSPLH	0	0	0	0.561723
ASSPTGGSMSPLH	0	0	0	1.18139
ASSPTGGSKSPLH	0	0	0	0.805224
ASSPTGGSVSPLH	0	3.50497	0	0.663858
ASSPTGGSISPLH	0	0	0	1.10903
ASSPTGGSSSPLH	0	0.568007	0	0.771183
ASSPTGGSNSPLH	0	0	0	1.64784
ASSPTGGSFSPLH	0	0	0	0.851455
ASSPTGGSLSPLH	0	1.12918	0	1.20001
ASSPTGGSESPLH	0	0	0	0.92872
ASSPTGGSASPLH	113.714	4.97222	0	0.394468
ASSPTGGSCSPLH	0	0	0	0.868758
ASSPTGGSQSPLH	0	0	0	0.776673
ASSPTGGSWSPLH	0	0	0	1.05272
ASSPTGGSGSPLH	0	0	0	1.21134
ASSPTGGSPRPLH	0	0	0	1.1741
ASSPTGGSPHPLH	0	0	0	0.948901
ASSPTGGSPDPLH	0	0.543233	0	0.754107
ASSPTGGSPTPLH	0	0	0	1.08026
ASSPTGGSPMPLH	0	9.50973	0	0.52996
ASSPTGGSPKPLH	0	0	0	1.04723
ASSPTGGSPVPLH	0	0	0	0.960144
ASSPTGGSPIPLH	0	0	0	0.981699
ASSPTGGSPPPLH	0	0	0	1.37379
ASSPTGGSPNPLH	0	0	0	1.13439
ASSPTGGSPFPLH	0	0	0	1.25059
ASSPTGGSPLPLH	0	8.65018	0	0.467669
ASSPTGGSPEPLH	0	5.53336	0	1.40885
ASSPTGGSPAPLH	0	10.5486	0	0.623772
ASSPTGGSPCPLH	0	0	0	0.577344
ASSPTGGSPQPLH	0	5.51604	0	0.570607
ASSPTGGSPWPLH	0	0	0	1.1241
ASSPTGGSPGPLH	0	14.9361	0	0.330232
ASSPTGGSPSRLH	0	9.6938	0	0.578599
ASSPTGGSPSHLH	0	0	0	1.37439
ASSPTGGSPSDLH	0	0	0	0.459732
ASSPTGGSPSTLH	0	0	0	1.18626
ASSPTGGSPSYLH	0	1.78175	0	0.786599
ASSPTGGSPSMLH	0	7.78706	0	0.318228
ASSPTGGSPSKLH	0	8.17618	0	0.633895
ASSPTGGSPSVLH	0	0	0	1.04694
ASSPTGGSPSILH	0	1.23272	0	1.1944
ASSPTGGSPSSLH	0	2.0172	0	1.51559
ASSPTGGSPSNLH	0	0	0	1.50984
ASSPTGGSPSFLH	0	0	0	0.728431
ASSPTGGSPSLLH	0	2.19175	0	0.701699
ASSPTGGSPSELH	0	4.1878	0	0.639237
ASSPTGGSPSALH	0	7.15086	0	0.423429
ASSPTGGSPSCLH	0	6.30415	0	0.758102
ASSPTGGSPSQLH	0	5.97059	0	0.777451
ASSPTGGSPSWLH	0	0	0	0.700696
ASSPTGGSPSGLH	0	0	0	1.16738
ASSPTGGSPSPRH	0	0	0	0.619308
ASSPTGGSPSPHH	0	0	0	0.843615
ASSPTGGSPSPDH	0	0	0	0.326955
ASSPTGGSPSPYH	0	0	0	1.10584
ASSPTGGSPSPMH	0	2.27349	0	0.582604
ASSPTGGSPSPKH	0	0	0	0.755519
ASSPTGGSPSPVH	0	0	0	0.702258
ASSPTGGSPSPIH	0	1.13631	0	0.883132
ASSPTGGSPSPSH	0	1.11878	0	0.87766
ASSPTGGSPSPPH	0	0	0	1.20229
ASSPTGGSPSPNH	0	0	0	0.989814
ASSPTGGSPSPFH	0	0	0	1.48748
ASSPTGGSPSPEH	0	0	0	1.10253
ASSPTGGSPSPAH	0	0	0	1.67594
ASSPTGGSPSPCH	0	4.30392	0	0.763665
ASSPTGGSPSPQH	0	0	0	0.615116
ASSPTGGSPSPGH	0	0	0	0.617766
ASSPTGGSPSPLR	0	4.99429	0	0.601611
ASSPTGGSPSPLD	0	8.5455	0	0.744997
ASSPTGGSPSPLT	0	5.47009	0	0.524236
ASSPTGGSPSPLY	0	6.69293	0	0.870299
ASSPTGGSPSPLM	0	6.07096	0	0.598143
ASSPTGGSPSPLK	0	3.50006	0	0.707838
ASSPTGGSPSPLV	0	5.71323	0	0.579577
ASSPTGGSPSPLI	0	11.3464	0	0.602155
ASSPTGGSPSPLS	0	7.3342	0	0.977781
ASSPTGGSPSPLP	0	0	0	1.00467
ASSPTGGSPSPLN	0	7.16977	0	0.559784
ASSPTGGSPSPLF	0	4.30357	0	0.540816
ASSPTGGSPSPLL	0	5.69464	0	0.845801
ASSPTGGSPSPLE	0	4.01205	0	0.86781
ASSPTGGSPSPLA	0	6.11847	0	0.498015
ASSPTGGSPSPLC	0	6.05871	0	0.646243
ASSPTGGSPSPLQ	0	5.01861	0	0.591603
ASSPTGGSPSPLW	0	8.46283	0	0.345238
ASSPTGGSPSPLG	0	0.847616	0	0.702404
RRSPTGGSPSPLH	0	0	0	0.856551
RHSPTGGSPSPLH	0	0	0	0.537999
RDSPTGGSPSPLH	0	0	0	0.819245
RTSPTGGSPSPLH	0	0	0	1.0208
RYSPTGGSPSPLH	0	0	0	0.706613
RMSPTGGSPSPLH	0	0	0	0.755815
RKSPTGGSPSPLH	0	0	0	0.812358
RVSPTGGSPSPLH	0	1.09593	0	0.898094
RISPTGGSPSPLH	0	0	0	0.750505
RPSPTGGSPSPLH	0	1.98368	0	0.985081
RNSPTGGSPSPLH	0	0.499587	0	0.778258
RFSPTGGSPSPLH	0	0	0	0.953746
RLSPTGGSPSPLH	0	0	0	0.967027
RESPTGGSPSPLH	0	0	0	0.607038
RASPTGGSPSPLH	0	0	0	0.563552
RCSPTGGSPSPLH	0	0	0	0.866986
RQSPTGGSPSPLH	0	0	0	0.690414
RWSPTGGSPSPLH	0	0	0	0.676111
RGSPTGGSPSPLH	0	0	0	0.876444
HRSPTGGSPSPLH	0	0	0	0.884225
HHSPTGGSPSPLH	0	0	0	1.08582
HDSPTGGSPSPLH	0	0	0	0.69172
HTSPTGGSPSPLH	0	0	0	0.977255
HYSPTGGSPSPLH	0	0	0	0.957938
HMSPTGGSPSPLH	0	0	0	0.592395
HKSPTGGSPSPLH	0	1.3619	0	0.927057
HVSPTGGSPSPLH	0	0	0	0.653907
HISPTGGSPSPLH	0	0	0	0.847791
HPSPTGGSPSPLH	0	0.559759	0	1.1276
HNSPTGGSPSPLH	0	0.666335	0	0.660141
HFSPTGGSPSPLH	0	0.258888	0	0.793186
HLSPTGGSPSPLH	0	0.896286	0	0.925922
HESPTGGSPSPLH	0	0	0	0.70042
HASPTGGSPSPLH	0	0	0	0.873702
HCSPTGGSPSPLH	0	0.643728	0	0.897103
HQSPTGGSPSPLH	0	0	0	0.798522
HWSPTGGSPSPLH	0	2.65612	0	0.707672
HGSPTGGSPSPLH	0	0	0	0.863828
DRSPTGGSPSPLH	0	0	0	0.751499
DHSPTGGSPSPLH	0	0	0	0.83118
DDSPTGGSPSPLH	0	0	0	0.787921
DTSPTGGSPSPLH	0	0	0	0.873934
DYSPTGGSPSPLH	0	1.54016	0	0.685382
DMSPTGGSPSPLH	0	0	0	0.640726
DKSPTGGSPSPLH	0	0	0	1.01976
DVSPTGGSPSPLH	0	1.3552	0	0.906019
DISPTGGSPSPLH	0	0	0	0.611721
DPSPTGGSPSPLH	0	0	0	0.525464
DNSPTGGSPSPLH	0	1.09417	0	0.712236
DFSPTGGSPSPLH	0	0.712435	0	1.07943
DLSPTGGSPSPLH	0	0	0	1.0626
DESPTGGSPSPLH	0	0	0	0.865267
DASPTGGSPSPLH	0	0.506046	0	0.858889
DCSPTGGSPSPLH	0	0	0	0.944598
DQSPTGGSPSPLH	0	0	0	0.772527
DWSPTGGSPSPLH	0	0	0	0.666646
DGSPTGGSPSPLH	0	0	0	0.779531
TRSPTGGSPSPLH	0	1.34583	0	1.15037
THSPTGGSPSPLH	0	0	0	0.727072
TDSPTGGSPSPLH	0	0	0	0.72137
TTSPTGGSPSPLH	0	0.370696	0	0.941178
TYSPTGGSPSPLH	0	0	0	0.721256
TMSPTGGSPSPLH	0	0	0	0.777352
TKSPTGGSPSPLH	0	0	0	0.693106
TVSPTGGSPSPLH	0	0	0	0.887592
TISPTGGSPSPLH	0	0	0	0.834704
TPSPTGGSPSPLH	0	0	0	0.743725
TNSPTGGSPSPLH	0	0	0	0.780984
TFSPTGGSPSPLH	0	0	0	0.729246
TLSPTGGSPSPLH	0	0.912971	0	0.87357
TESPTGGSPSPLH	0	0.940874	0	0.508574
TASPTGGSPSPLH	0	0	0	0.709162
TCSPTGGSPSPLH	0	1.68372	0	0.86863
TQSPTGGSPSPLH	0	0	0	0.833095
TWSPTGGSPSPLH	0	0	0	0.597184
TGSPTGGSPSPLH	0	0	0	0.456507
YRSPTGGSPSPLH	0	1.46121	0	1.02415
YHSPTGGSPSPLH	0	0	0	0.564492
YDSPTGGSPSPLH	0	0	0	0.626494
YTSPTGGSPSPLH	0	0	0	0.978155
YYSPTGGSPSPLH	0	0	0	0.462285
YMSPTGGSPSPLH	0	0	0	0.702367
YKSPTGGSPSPLH	0	0	0	0.701245
YVSPTGGSPSPLH	0	0	0	0.640259
YISPTGGSPSPLH	0	0	0	0.608892
YPSPTGGSPSPLH	0	0	0	0.757365
YNSPTGGSPSPLH	0	0	0	0.700797
YFSPTGGSPSPLH	0	1.14323	0	0.765561
YLSPTGGSPSPLH	0	0.891729	0	0.697274
YESPTGGSPSPLH	0	0	0	0.888017
YASPTGGSPSPLH	0	0	0	0.464717
YCSPTGGSPSPLH	0	0	0	0.938602
YQSPTGGSPSPLH	0	1.06715	0	0.862398
YWSPTGGSPSPLH	0	0	0	0.713132
YGSPTGGSPSPLH	0	0	0	1.00919
MRSPTGGSPSPLH	0	0	0	0.55967
MHSPTGGSPSPLH	0	0	0	0.948519
MDSPTGGSPSPLH	0	0	0	0.810571
MTSPTGGSPSPLH	0	0	0	0.491677
MYSPTGGSPSPLH	0	0	0	0.498767
MMSPTGGSPSPLH	0	0	0	0.588123
MKSPTGGSPSPLH	0	0	0	1.01572
MVSPTGGSPSPLH	0	0	0	0.470046
MISPTGGSPSPLH	0	0	0	0.84326
MPSPTGGSPSPLH	0	1.73475	0	0.768843
MNSPTGGSPSPLH	0	1.14834	0	0.977697
MFSPTGGSPSPLH	0	1.51141	0	1.01344
MLSPTGGSPSPLH	0	0.715759	0	0.588543
MESPTGGSPSPLH	0	1.15651	0	0.724037
MASPTGGSPSPLH	0	0.848207	0	1.09254
MCSPTGGSPSPLH	0	0	0	0.902752
MQSPTGGSPSPLH	0	0	0	0.359517
MWSPTGGSPSPLH	0	0.623114	0	0.898001
MGSPTGGSPSPLH	0	0	0	0.843317
KRSPTGGSPSPLH	0	0.906716	0	0.595621
KHSPTGGSPSPLH	0	0.839919	0	0.605215
KDSPTGGSPSPLH	0	0	0	1.20722
KTSPTGGSPSPLH	0	0	0	0.816831
KYSPTGGSPSPLH	0	0	0	0.88325
KMSPTGGSPSPLH	0	0	0	0.741261
KKSPTGGSPSPLH	0	0	0	0.907604
KVSPTGGSPSPLH	0	0	0	0.601867
KISPTGGSPSPLH	0	0	0	1.01254
KPSPTGGSPSPLH	0	0	0	0.736156
KNSPTGGSPSPLH	0	0	0	0.875609
KFSPTGGSPSPLH	0	0	0	0.545935
KLSPTGGSPSPLH	0	0	0	1.05002
KESPTGGSPSPLH	0	0	0	0.916349
KASPTGGSPSPLH	0	0	0	0.667511
KCSPTGGSPSPLH	0	0	0	0.639689
KQSPTGGSPSPLH	0	0.811502	0	0.774918
KWSPTGGSPSPLH	0	0	0	0.679526
KGSPTGGSPSPLH	0	0	0	0.919129
VRSPTGGSPSPLH	0	2.00934	0	0.438728
VHSPTGGSPSPLH	0	0	0	0.928134
VDSPTGGSPSPLH	0	0	0	0.814715
VTSPTGGSPSPLH	0	0	0	0.870287
VYSPTGGSPSPLH	0	0	0	0.660635
VMSPTGGSPSPLH	0	0	0	0.900687
VKSPTGGSPSPLH	0	1.66869	0	1.02921
VVSPTGGSPSPLH	0	2.70946	0	1.03861
VISPTGGSPSPLH	0	0	0	0.614792
VPSPTGGSPSPLH	0	0	0	0.820425
VNSPTGGSPSPLH	0	0	0	0.349103
VFSPTGGSPSPLH	0	0	0	0.831858
VLSPTGGSPSPLH	0	0	0	0.712378
VESPTGGSPSPLH	0	0	0	0.693173
VASPTGGSPSPLH	0	0	0	1.1379
VCSPTGGSPSPLH	0	0	0	0.994414
VQSPTGGSPSPLH	0	0	0	0.594438
VWSPTGGSPSPLH	0	0	0	1.38723
VGSPTGGSPSPLH	0	0.480539	0	0.733902
IRSPTGGSPSPLH	0	0	0	0.603498
IHSPTGGSPSPLH	0	0	0	0
IDSPTGGSPSPLH	0	0.721785	0	0.796914
ITSPTGGSPSPLH	0	0	0	0.888357
IYSPTGGSPSPLH	0	0	0	0.685924
IMSPTGGSPSPLH	0	0	0	1.03083
IKSPTGGSPSPLH	0	0	0	0.993218
IVSPTGGSPSPLH	0	0	0	0.768414
IISPTGGSPSPLH	0	0.897785	0	0.692547
IPSPTGGSPSPLH	0	0	0	1.02433
INSPTGGSPSPLH	0	0.640984	0	0.9759
IFSPTGGSPSPLH	0	0	0	0.74147
ILSPTGGSPSPLH	0	0	0	0.442946
IESPTGGSPSPLH	0	0	0	0.686297
IASPTGGSPSPLH	0	0	0	0.903646
ICSPTGGSPSPLH	0	0	0	1.03188
IQSPTGGSPSPLH	0	0	0	0.705896
IWSPTGGSPSPLH	0	0	0	0.95292
IGSPTGGSPSPLH	0	0	0	0.722203
SRSPTGGSPSPLH	0	0	0	1.03785
SHSPTGGSPSPLH	0	0	0	0.686957
SDSPTGGSPSPLH	0	0	0	0.571159
STSPTGGSPSPLH	0	2.56403	0	1.08256
SYSPTGGSPSPLH	0	0	0	0.853899
SMSPTGGSPSPLH	0	0	0	0.903237
SKSPTGGSPSPLH	0	0	0	0.835818
SVSPTGGSPSPLH	0	0	0	0.868407
SISPTGGSPSPLH	0	0	0	1.11135
SPSPTGGSPSPLH	0	0	0	0.975227
SNSPTGGSPSPLH	0	0.576562	0	0.717928
SFSPTGGSPSPLH	0	0	0	0.669608
SLSPTGGSPSPLH	0	0	0	0.820727
SESPTGGSPSPLH	0	0	0	0.788543
SCSPTGGSPSPLH	0	0	0	0.72009
SQSPTGGSPSPLH	0	0	0	0.619875
SWSPTGGSPSPLH	0	0	0	0.817263
SGSPTGGSPSPLH	0	0	0	0.968747
PRSPTGGSPSPLH	0	0	0	0.884335
PHSPTGGSPSPLH	0	0	0	0.956265
PDSPTGGSPSPLH	0	0	0	0.859349
PTSPTGGSPSPLH	0	0	0	0.795431
PYSPTGGSPSPLH	0	0	0	0.508836
PMSPTGGSPSPLH	0	0	0	0.786314
PKSPTGGSPSPLH	0	1.26794	0	0.975128
PVSPTGGSPSPLH	0	0	0	0.769666
PISPTGGSPSPLH	0	0.683205	0	0.500246
PPSPTGGSPSPLH	0	0	0	1.04354
PNSPTGGSPSPLH	0	0	0	1.09451
PFSPTGGSPSPLH	0	0	0	0.728876
PLSPTGGSPSPLH	0	0.859551	0	0.666964
PESPTGGSPSPLH	0	0	0	0.832013
PASPTGGSPSPLH	0	2.37473	0	0.500102
PCSPTGGSPSPLH	0	0	0	0.684602
PQSPTGGSPSPLH	0	0	0	0.475653
PWSPTGGSPSPLH	0	0	0	1.33329
PGSPTGGSPSPLH	0	0	0	0.729555
NRSPTGGSPSPLH	0	1.49925	0	0.516206
NHSPTGGSPSPLH	0	0.613805	0	0.798038
NDSPTGGSPSPLH	0	0	0	0.852709
NTSPTGGSPSPLH	0	0	0	0.922506
NYSPTGGSPSPLH	0	0	0	1.21043
NMSPTGGSPSPLH	0	0.369179	0	0.984544
NKSPTGGSPSPLH	0	0	0	0.80318
NVSPTGGSPSPLH	0	0	0	0.882809
NISPTGGSPSPLH	0	0	0	0.888244
NPSPTGGSPSPLH	0	0.419299	0	1.11194
NNSPTGGSPSPLH	0	1.78618	0	0.753548
NFSPTGGSPSPLH	0	0.689867	0	0.739461
NLSPTGGSPSPLH	0	0	0	0.768535
NESPTGGSPSPLH	0	0	0	0.785526
NASPTGGSPSPLH	0	0	0	0.801067
NCSPTGGSPSPLH	0	0	0	0.65503
NQSPTGGSPSPLH	0	0	0	0.612184
NWSPTGGSPSPLH	0	1.44817	0	0.923391
NGSPTGGSPSPLH	0	0	0	0.776818
FRSPTGGSPSPLH	0	0.58558	0	0.620849
FHSPTGGSPSPLH	0	1.03579	0	0.887294
FDSPTGGSPSPLH	0	0	0	0.994818
FTSPTGGSPSPLH	0	0	0	0.935052
FYSPTGGSPSPLH	0	0.791432	0	0.845339
FMSPTGGSPSPLH	0	0	0	0.547306
FKSPTGGSPSPLH	0	0	0	1.16073
FVSPTGGSPSPLH	0	0.504982	0	0.859986
FISPTGGSPSPLH	0	0	0	0.931652
FPSPTGGSPSPLH	0	0	0	0.766403
FNSPTGGSPSPLH	0	0.765513	0	0.841709
FFSPTGGSPSPLH	0	0	0	0.647432
FLSPTGGSPSPLH	0	0.54314	0	0.553711
FESPTGGSPSPLH	0	0	0	0.78772
FASPTGGSPSPLH	0	0	0	0.317504
FCSPTGGSPSPLH	0	0	0	1.16533
FQSPTGGSPSPLH	0	1.00094	0	1.00484
FWSPTGGSPSPLH	0	0	0	0.976817
FGSPTGGSPSPLH	0	0	0	0.845791
LRSPTGGSPSPLH	0	0	0	1.07831
LHSPTGGSPSPLH	0	0	0	1.01352
LDSPTGGSPSPLH	0	0	0	0.663006
LTSPTGGSPSPLH	0	0	0	1.05485
LYSPTGGSPSPLH	0	0	0	1.04811
LMSPTGGSPSPLH	0	0.802831	0	0.390999
LKSPTGGSPSPLH	0	0	0	1.02242
LVSPTGGSPSPLH	0	0	0	0.718527
LISPTGGSPSPLH	0	0	0	0.810443
LPSPTGGSPSPLH	0	1.0803	0	0.846468
LNSPTGGSPSPLH	0	0	0	1.1375
LFSPTGGSPSPLH	0	0	0	0.52253
LLSPTGGSPSPLH	0	0	0	0.640823
LESPTGGSPSPLH	0	0.872339	0	0.760555
LASPTGGSPSPLH	0	0	0	0.837917
LCSPTGGSPSPLH	0	0	0	0.876316
LQSPTGGSPSPLH	0	0	0	0.621273
LWSPTGGSPSPLH	0	0	0	0.750925
LGSPTGGSPSPLH	0	0.908084	0	0.825416
ERSPTGGSPSPLH	0	0	0	0.667194
EHSPTGGSPSPLH	0	0	0	0.642804
EDSPTGGSPSPLH	0	0	0	0.912278
ETSPTGGSPSPLH	0	0	0	0.590078
EYSPTGGSPSPLH	0	0.371567	0	0.91535
EMSPTGGSPSPLH	0	0	0	0.891861
EKSPTGGSPSPLH	0	0	0	0.646399
EVSPTGGSPSPLH	0	0	0	0.7061
EISPTGGSPSPLH	0	0	0	0.583279
EPSPTGGSPSPLH	0	0	0	0.377687
ENSPTGGSPSPLH	0	0	0	0.607907
EFSPTGGSPSPLH	0	0	0	0.81931
ELSPTGGSPSPLH	0	0.805372	0	0.659261
EASPTGGSPSPLH	0	0	0	0.862227
ECSPTGGSPSPLH	0	0	0	0.641441
EQSPTGGSPSPLH	0	0	0	0.769832
EWSPTGGSPSPLH	0	0	0	0.928882
EGSPTGGSPSPLH	0	0	0	0.455838
CRSPTGGSPSPLH	0	0.613519	0	0.697722
CHSPTGGSPSPLH	0	1.4727	0	0.717874
CDSPTGGSPSPLH	0	0	0	0.554151
CTSPTGGSPSPLH	0	0	0	0.755226
CYSPTGGSPSPLH	0	0	0	0.841521
CMSPTGGSPSPLH	0	0	0	0.673273
CKSPTGGSPSPLH	0	0	0	0.754791
CVSPTGGSPSPLH	0	0.632472	0	1.25685
CISPTGGSPSPLH	0	0	0	0.500938
CPSPTGGSPSPLH	0	0	0	0.920825
CNSPTGGSPSPLH	0	0.99255	0	0.687654
CFSPTGGSPSPLH	0	0	0	0.787724
CLSPTGGSPSPLH	0	0	0	0.620162
CESPTGGSPSPLH	0	0	0	1.02886
CASPTGGSPSPLH	0	0	0	0.812136
CCSPTGGSPSPLH	0	0	0	0.863753
CQSPTGGSPSPLH	0	0	0	1.09294
CWSPTGGSPSPLH	0	0	0	0.79145
CGSPTGGSPSPLH	0	0	0	0.616712
QRSPTGGSPSPLH	0	0.322225	0	0.847302
QHSPTGGSPSPLH	0	0	0	0.841673
QDSPTGGSPSPLH	0	0	0	0.386867
QTSPTGGSPSPLH	0	0	0	0.89516
QYSPTGGSPSPLH	0	0	0	0.862572
QMSPTGGSPSPLH	0	0	0	0.551832
QKSPTGGSPSPLH	0	0	0	0.813369
QVSPTGGSPSPLH	0	0	0	1.20193
QISPTGGSPSPLH	0	0.448524	0	0.526721
QPSPTGGSPSPLH	0	0	0	0.801041
QNSPTGGSPSPLH	0	0	0	0.452142
QFSPTGGSPSPLH	0	0.440273	0	0.713656
QLSPTGGSPSPLH	0	0.652184	0	0.987618
QESPTGGSPSPLH	0	0	0	0.920721
QASPTGGSPSPLH	0	0	0	1.0105
QCSPTGGSPSPLH	0	0.633918	0	0.812481
QQSPTGGSPSPLH	0	1.28633	0	0.492022
QWSPTGGSPSPLH	0	0	0	0.830155
QGSPTGGSPSPLH	0	0.516473	0	0.693397
WRSPTGGSPSPLH	0	0	0	1.01486
WHSPTGGSPSPLH	0	1.01344	0	0.735587
WDSPTGGSPSPLH	0	0	0	0.740593
WTSPTGGSPSPLH	0	0	0	0.733655
WYSPTGGSPSPLH	0	0	0	0.633647
WMSPTGGSPSPLH	0	1.5722	0	0.894791
WKSPTGGSPSPLH	0	0	0	0.691607
WVSPTGGSPSPLH	0	0	0	0.627048
WISPTGGSPSPLH	0	0	0	0.827679
WPSPTGGSPSPLH	0	0	0	0.894742
WNSPTGGSPSPLH	0	0	0	0.733208
WFSPTGGSPSPLH	0	0	0	0.6586
WLSPTGGSPSPLH	0	0	0	0.745866
WESPTGGSPSPLH	0	0	0	0.733801
WASPTGGSPSPLH	0	0.740939	0	0.870857
WCSPTGGSPSPLH	0	0	0	0.69943
WQSPTGGSPSPLH	0	0	0	0.771017
WWSPTGGSPSPLH	0	0	0	0.9815
WGSPTGGSPSPLH	0	0	0	0.871383
GRSPTGGSPSPLH	0	0	0	1.08074
GHSPTGGSPSPLH	0	0	0	0.644749
GDSPTGGSPSPLH	0	0	0	0.48034
GTSPTGGSPSPLH	0	6.51323	0	0.779314
GYSPTGGSPSPLH	0	0	0	0.658868
GMSPTGGSPSPLH	0	0	0	0.712656
GKSPTGGSPSPLH	0	0	0	0.975173
GVSPTGGSPSPLH	0	1.98745	0	0.93398
GISPTGGSPSPLH	0	0	0	0.841389
GPSPTGGSPSPLH	0	0	0	0.526213
GNSPTGGSPSPLH	0	1.19084	0	0.902933
GFSPTGGSPSPLH	0	0	0	0.815955
GLSPTGGSPSPLH	0	0	0	1.07121
GESPTGGSPSPLH	0	0	0	0.86187
GASPTGGSPSPLH	0	0	0	0.889084
GCSPTGGSPSPLH	0	4.41551	0	0.639948
GQSPTGGSPSPLH	0	1.081	0	0.79365
GWSPTGGSPSPLH	0	0	0	0.664274
GGSPTGGSPSPLH	0	0	0	0.838175
RSRPTGGSPSPLH	0	0	0	0.974668
RSHPTGGSPSPLH	0	0	0	1.45997
RSDPTGGSPSPLH	0	0	0	0.888981
RSTPTGGSPSPLH	0	0	0	0.783749
RSYPTGGSPSPLH	0	0	0	0.696435
RSMPTGGSPSPLH	0	0	0	0.958566
RSKPTGGSPSPLH	0	0	0	0.707598
RSVPTGGSPSPLH	0	2.90745	0	0.733236
RSIPTGGSPSPLH	0	0	0	1.06303
RSPPTGGSPSPLH	0	0	0	0.867138
RSNPTGGSPSPLH	0	0.953354	0	0.609632
RSFPTGGSPSPLH	0	0	0	1.05259
RSLPTGGSPSPLH	0	0	0	0.82652
RSEPTGGSPSPLH	0	0	0	0.7632
RSAPTGGSPSPLH	0	0	0	0.978845
RSCPTGGSPSPLH	0	0	0	0.739542
RSQPTGGSPSPLH	0	0	0	1.01106
RSWPTGGSPSPLH	0	0	0	0.805957
RSGPTGGSPSPLH	0	0	0	0.927572
HSRPTGGSPSPLH	0	0	0	1.29362
HSHPTGGSPSPLH	0	0.519232	0	0.938178
HSDPTGGSPSPLH	0	0	0	0.680773
HSTPTGGSPSPLH	0	1.23233	0	0.927949
HSYPTGGSPSPLH	0	0	0	1.3162
HSMPTGGSPSPLH	0	0	0	1.08699
HSKPTGGSPSPLH	0	0	0	0.71445
HSVPTGGSPSPLH	0	1.61825	0	0.826723
HSIPTGGSPSPLH	0	1.00963	0	0.740274
HSPPTGGSPSPLH	0	0	0	0
HSNPTGGSPSPLH	0	1.51025	0	1.02183
HSFPTGGSPSPLH	0	0	0	1.2058
HSLPTGGSPSPLH	0	0	0	0.94846
HSEPTGGSPSPLH	0	0	0	0.970936
HSAPTGGSPSPLH	0	0.696046	0	0.823592
HSCPTGGSPSPLH	0	0	0	0.729964
HSWPTGGSPSPLH	0	0	0	1.12665
HSGPTGGSPSPLH	0	0	0	0.856991
DSRPTGGSPSPLH	0	0	0	1.14986
DSHPTGGSPSPLH	0	1.20165	0	0.87572
DSDPTGGSPSPLH	0	1.26829	0	0.941639
DSTPTGGSPSPLH	0	0	0	0.71879
DSYPTGGSPSPLH	0	1.83022	0	0.736361
DSMPTGGSPSPLH	0	0	0	0.659411
DSKPTGGSPSPLH	0	0	0	0.871118
DSVPTGGSPSPLH	0	1.1696	0	0.860422
DSIPTGGSPSPLH	0	0	0	0.804832
DSPPTGGSPSPLH	0	0	0	0.864843
DSNPTGGSPSPLH	0	0	0	1.00056
DSFPTGGSPSPLH	0	0	0	0.653084
DSLPTGGSPSPLH	0	0	0	0.971228
DSEPTGGSPSPLH	0	0	0	0.647201
DSAPTGGSPSPLH	0	2.41793	0	0.593402
DSCPTGGSPSPLH	0	0	0	1.08702
DSQPTGGSPSPLH	0	1.45016	0	0.90307
DSWPTGGSPSPLH	0	0	0	0.645848
DSGPTGGSPSPLH	0	0	0	0.51147
TSRPTGGSPSPLH	0	0	0	1.0752
TSHPTGGSPSPLH	0	0	0	1.15441
TSDPTGGSPSPLH	0	0	0	0.576258
TSTPTGGSPSPLH	0	2.99565	0	0.665688
TSYPTGGSPSPLH	0	0	0	0.651759
TSMPTGGSPSPLH	0	0	0	0.675735
TSKPTGGSPSPLH	0	0	0	1.04108
TSIPTGGSPSPLH	0	0	0	0.982703
TSPPTGGSPSPLH	0	0	0	0.640346
TSNPTGGSPSPLH	0	1.12287	0	0.612063
TSFPTGGSPSPLH	0	0	0	0.951611
TSLPTGGSPSPLH	0	0.626774	0	0.969451
TSEPTGGSPSPLH	0	0	0	0.838549
TSAPTGGSPSPLH	0	3.23283	0	0.528787
TSCPTGGSPSPLH	0	2.54155	0	0.834281
TSQPTGGSPSPLH	0	0	0	0.886139
TSWPTGGSPSPLH	0	0	0	1.24289
TSGPTGGSPSPLH	0	2.90947	0	0.720225
YSRPTGGSPSPLH	0	0	0	0.869446
YSHPTGGSPSPLH	0	0.462039	0	0.825744
YSDPTGGSPSPLH	0	0.818139	0	0.797626
YSTPTGGSPSPLH	0	0.446651	0	0.909711
YSYPTGGSPSPLH	0	0	0	0.940315
YSMPTGGSPSPLH	0	0	0	1.0823
YSKPTGGSPSPLH	0	0	0	1.3941
YSVPTGGSPSPLH	0	0	0	0.777997
YSIPTGGSPSPLH	0	0	0	0.496609
YSPPTGGSPSPLH	0	0	0	0.585876
YSNPTGGSPSPLH	0	0	0	0.535681
YSFPTGGSPSPLH	0	0.430364	0	0.74483
YSLPTGGSPSPLH	0	0	0	0.912146
YSEPTGGSPSPLH	0	0	0	0.751671
YSAPTGGSPSPLH	0	0	0	1.21066
YSCPTGGSPSPLH	0	0	0	0.75216
YSQPTGGSPSPLH	0	0	0	0.825015
YSWPTGGSPSPLH	0	0	0	0.847235
YSGPTGGSPSPLH	0	0.752948	0	0.97561
MSRPTGGSPSPLH	0	0	0	1.12646
MSHPTGGSPSPLH	0	0	0	1.03039
MSDPTGGSPSPLH	0	0	0	1.11601
MSTPTGGSPSPLH	0	0	0	1.49727
MSYPTGGSPSPLH	0	0	0	0.735612
MSMPTGGSPSPLH	0	0	0	0.405744
MSKPTGGSPSPLH	0	0	0	0.636681
MSVPTGGSPSPLH	0	0	0	0.996983
MSIPTGGSPSPLH	0	0	0	1.08579
MSPPTGGSPSPLH	0	1.46209	0	0.754918
MSNPTGGSPSPLH	0	0.784163	0	0.865724
MSFPTGGSPSPLH	0	0	0	0.599211
MSLPTGGSPSPLH	0	0	0	1.36946
MSEPTGGSPSPLH	0	0	0	0.862588
MSAPTGGSPSPLH	0	0	0	0.710407
MSCPTGGSPSPLH	0	0	0	1.0734
MSQPTGGSPSPLH	0	1.97482	0	1.044
MSWPTGGSPSPLH	0	0	0	0.974062
MSGPTGGSPSPLH	0	0	0	0.981569
KSRPTGGSPSPLH	0	0.57266	0	1.12481
KSDPTGGSPSPLH	0	0	0	0.578524
KSTPTGGSPSPLH	0	0.473273	0	0.658754
KSYPTGGSPSPLH	0	0	0	0.973464
KSMPTGGSPSPLH	0	0	0	0.821669
KSKPTGGSPSPLH	0	0	0	0.612591
KSVPTGGSPSPLH	0	0.490775	0	1.13617
KSIPTGGSPSPLH	0	0	0	0.611562
KSPPTGGSPSPLH	0	0	0	0.75118
KSNPTGGSPSPLH	0	0	0	0.551037
KSFPTGGSPSPLH	0	0	0	0.606616
KSLPTGGSPSPLH	0	0	0	0.945656
KSEPTGGSPSPLH	0	0	0	0
KSAPTGGSPSPLH	0	0	0	1.07226
KSCPTGGSPSPLH	0	0	0	0.797757
KSQPTGGSPSPLH	0	0	0	0.997909
KSWPTGGSPSPLH	0	0	0	0.289064
KSGPTGGSPSPLH	0	0	0	0.713966
VSRPTGGSPSPLH	0	0	0	0.951137
VSHPTGGSPSPLH	0	0	0	1.18554
VSDPTGGSPSPLH	0	0	0	1.08405
VSTPTGGSPSPLH	0	0	0	0.621992
VSYPTGGSPSPLH	0	0	0	1.06354
VSMPTGGSPSPLH	0	0	0	0.947342
VSKPTGGSPSPLH	0	0	0	1.39061
VSVPTGGSPSPLH	0	1.52986	0	1.09791
VSIPTGGSPSPLH	0	0.599944	0	0.939178
VSPPTGGSPSPLH	0	0	0	0.623853
VSNPTGGSPSPLH	0	0	0	1.06196
VSFPTGGSPSPLH	0	0	0	1.04888
VSLPTGGSPSPLH	0	0	0	1.0663
VSEPTGGSPSPLH	0	0	0	0.936442
VSAPTGGSPSPLH	0	1.08215	0	0.954135
VSCPTGGSPSPLH	0	1.02698	0	0.866534
VSQPTGGSPSPLH	0	0	0	1.4172
VSWPTGGSPSPLH	0	0	0	1.05995
VSGPTGGSPSPLH	0	5.04848	0	0.667145
ISRPTGGSPSPLH	0	0	0	1.18822
ISHPTGGSPSPLH	0	0	0	1.00934
ISDPTGGSPSPLH	0	0	0	0.678098
ISTPTGGSPSPLH	0	0.588889	0	0.927543
ISYPTGGSPSPLH	0	0.698395	0	1.1117
ISMPTGGSPSPLH	0	0	0	0.893504
ISKPTGGSPSPLH	0	0	0	0.926593
ISVPTGGSPSPLH	0	0	0	0.873815
ISIPTGGSPSPLH	0	0	0	1.22526
ISPPTGGSPSPLH	0	0	0	1.2108
ISNPTGGSPSPLH	0	0	0	1.1867
ISFPTGGSPSPLH	0	0	0	1.06493
ISLPTGGSPSPLH	0	0	0	0.86665
ISEPTGGSPSPLH	0	0.724342	0	0.880812
ISAPTGGSPSPLH	0	0	0	0.903494
ISCPTGGSPSPLH	0	0	0	0.8022
ISQPTGGSPSPLH	0	0.362854	0	0.939701
ISGPTGGSPSPLH	0	0.948186	0	0.793951
SSRPTGGSPSPLH	0	0	0	1.10285
SSHPTGGSPSPLH	0	2.05675	0	0.814619
SSDPTGGSPSPLH	0	0	0	0.805235
SSTPTGGSPSPLH	0	3.20058	0	0.725187
SSYPTGGSPSPLH	0	0	0	1.10246
SSMPTGGSPSPLH	0	0	0	0.853315
SSKPTGGSPSPLH	0	0.496263	0	0.74699
SSVPTGGSPSPLH	0	0	0	0.912422
SSIPTGGSPSPLH	0	0	0	0.839599
SSPPTGGSPSPLH	0	1.15835	0	1.04529
SSNPTGGSPSPLH	0	2.0316	0	0.897837
SSFPTGGSPSPLH	0	0.966448	0	1.0116
SSLPTGGSPSPLH	0	0	0	0.920287
SSEPTGGSPSPLH	0	1.52844	0	0.671492
SSAPTGGSPSPLH	0	9.50287	0	0.555458
SSCPTGGSPSPLH	0	6.05538	0	0.828531
SSQPTGGSPSPLH	0	0	0	0.714978
SSWPTGGSPSPLH	0	0	0	0.929427
SSGPTGGSPSPLH	0	10.3021	0	0.433384
PSRPTGGSPSPLH	0	0	0	0.749554
PSHPTGGSPSPLH	0	0	0	0.643121
PSDPTGGSPSPLH	0	0	0	0.687995
PSTPTGGSPSPLH	0	0	0	0.768309
PSYPTGGSPSPLH	0	0	0	0.711568
PSMPTGGSPSPLH	0	0.902287	0	0.822114
PSKPTGGSPSPLH	0	0.485867	0	0.963154
PSVPTGGSPSPLH	0	1.43167	0	0.455385
PSIPTGGSPSPLH	0	1.22548	0	0.932916
PSPPTGGSPSPLH	0	0	0	1.14259
PSFPTGGSPSPLH	0	0	0	0.547488
PSLPTGGSPSPLH	0	0	0	0.896545
PSEPTGGSPSPLH	0	0	0	0.987745
PSAPTGGSPSPLH	0	0.553065	0	1.12106
PSCPTGGSPSPLH	0	0	0	0.813491
PSQPTGGSPSPLH	0	0	0	0.888992
PSWPTGGSPSPLH	0	0	0	0.474197
PSGPTGGSPSPLH	0	0	0	0.691744
NSRPTGGSPSPLH	0	0	0	1.10966
NSHPTGGSPSPLH	0	0.205638	0	1.00453
NSDPTGGSPSPLH	0	0	0	0.710767
NSTPTGGSPSPLH	0	0	0	0.892715
NSYPTGGSPSPLH	0	0	0	0.837265
NSMPTGGSPSPLH	0	0	0	1.2688
NSKPTGGSPSPLH	0	0	0	0.987065
NSVPTGGSPSPLH	0	0	0	0.76711
NSIPTGGSPSPLH	0	0	0	1.18048
NSPPTGGSPSPLH	0	0	0	0.865238
NSNPTGGSPSPLH	0	0	0	0.640867
NSFPTGGSPSPLH	0	0	0	0.943819
NSLPTGGSPSPLH	0	0	0	1.08842
NSEPTGGSPSPLH	0	0	0	0.61492
NSAPTGGSPSPLH	0	0	0	0.859196
NSCPTGGSPSPLH	0	0	0	1.09017
NSQPTGGSPSPLH	0	0.53575	0	0.782443
NSWPTGGSPSPLH	0	0	0	0.566633
NSGPTGGSPSPLH	0	3.78792	0	0.952037
FSRPTGGSPSPLH	0	0.338239	0	0.94062
FSHPTGGSPSPLH	0	0	0	1.2271
FSDPTGGSPSPLH	0	1.4806	0	0.774271
FSTPTGGSPSPLH	0	0	0	0.948175
FSYPTGGSPSPLH	0	0	0	0.881443
FSMPTGGSPSPLH	0	1.08767	0	1.0343
FSKPTGGSPSPLH	0	0	0	0.86666
FSVPTGGSPSPLH	0	0	0	0.761317
FSIPTGGSPSPLH	0	0	0	0.788441
FSPPTGGSPSPLH	0	1.57115	0	0.845944
FSNPTGGSPSPLH	0	0	0	0.988613
FSFPTGGSPSPLH	0	0	0	0.91344
FSLPTGGSPSPLH	0	0.759512	0	1.00578
FSEPTGGSPSPLH	0	0	0	0.499745
FSAPTGGSPSPLH	0	0.387704	0	1.05526
FSCPTGGSPSPLH	0	0	0	0.827056
FSQPTGGSPSPLH	0	0	0	0.929099
FSWPTGGSPSPLH	0	0	0	0.824031
FSGPTGGSPSPLH	0	1.04411	0	1.366
LSRPTGGSPSPLH	0	0	0	1.00603
LSHPTGGSPSPLH	0	0	0	0.829529
LSDPTGGSPSPLH	0	0	0	1.14231
LSTPTGGSPSPLH	0	0	0	0.926256
LSMPTGGSPSPLH	0	0	0	0.918249
LSKPTGGSPSPLH	0	0	0	0.77304
LSVPTGGSPSPLH	0	2.70346	0	0.988541
LSIPTGGSPSPLH	0	0.403506	0	1.24474
LSPPTGGSPSPLH	0	0	0	0.604468
LSNPTGGSPSPLH	0	2.25446	0	0.777769
LSFPTGGSPSPLH	0	0	0	0.98228
LSLPTGGSPSPLH	0	0	0	1.07353
LSEPTGGSPSPLH	0	0	0	0.602115
LSAPTGGSPSPLH	0	0	0	0.900444
LSCPTGGSPSPLH	0	0	0	0.816552
LSQPTGGSPSPLH	0	0	0	0.793844
LSWPTGGSPSPLH	0	1.21778	0	0.817425
LSGPTGGSPSPLH	0	0	0	0.790371
ESRPTGGSPSPLH	0	0	0	1.28004
ESHPTGGSPSPLH	0	0	0	0.629595
ESDPTGGSPSPLH	0	0	0	0.689885
ESTPTGGSPSPLH	0	0.971583	0	0.743218
ESYPTGGSPSPLH	0	0	0	1.1221
ESMPTGGSPSPLH	0	0	0	1.21295
ESKPTGGSPSPLH	0	0	0	1.35527
ESVPTGGSPSPLH	0	1.34714	0	0.831889
ESIPTGGSPSPLH	0	0	0	0.719925
ESPPTGGSPSPLH	0	1.09578	0	1.14569
ESNPTGGSPSPLH	0	0.584458	0	0.836142
ESFPTGGSPSPLH	0	0	0	0.994941
ESLPTGGSPSPLH	0	1.14781	0	0.876568
ESEPTGGSPSPLH	0	0	0	0.96542
ESAPTGGSPSPLH	0	0	0	0.659462
ESCPTGGSPSPLH	0	0	0	0.756943
ESQPTGGSPSPLH	0	0	0	0.780867
ESWPTGGSPSPLH	0	0	0	0.960167
ESGPTGGSPSPLH	0	0	0	0.92162
CSRPTGGSPSPLH	0	0	0	0.468722
CSHPTGGSPSPLH	0	0	0	0.755798
CSDPTGGSPSPLH	0	0	0	0.699444
CSTPTGGSPSPLH	0	7.09336	0	0.524542
CSYPTGGSPSPLH	0	0	0	0.965536
CSMPTGGSPSPLH	0	0	0	1.2991
CSKPTGGSPSPLH	0	0	0	1.00357
CSVPTGGSPSPLH	0	0	0	1.35056
CSIPTGGSPSPLH	0	0	0	1.04779
CSPPTGGSPSPLH	0	0	0	0.804163
CSNPTGGSPSPLH	0	4.09743	0	0.721935
CSFPTGGSPSPLH	0	0	0	0.835655
CSLPTGGSPSPLH	0	0	0	0.957134
CSEPTGGSPSPLH	0	0	0	0.996123
CSAPTGGSPSPLH	0	9.17026	0	0.374515
CSCPTGGSPSPLH	0	4.28176	0	0.784901
CSQPTGGSPSPLH	0	0	0	1.21964
CSWPTGGSPSPLH	0	0.724988	0	1.01995
CSGPTGGSPSPLH	0	11.5316	0	0.629173
QSRPTGGSPSPLH	0	1.24157	0	0.778285
QSHPTGGSPSPLH	0	0	0	0.560275
QSDPTGGSPSPLH	0	0	0	0.5215
QSTPTGGSPSPLH	0	0	0	0.746959
QSYPTGGSPSPLH	0	1.04737	0	1.06349
QSMPTGGSPSPLH	0	0.929584	0	0.860888
QSKPTGGSPSPLH	0	0	0	0.923693
QSVPTGGSPSPLH	0	0	0	0.982438
QSIPTGGSPSPLH	0	1.35916	0	0.908259
QSPPTGGSPSPLH	0	0	0	0.903535
QSNPTGGSPSPLH	0	0	0	1.03013
QSFPTGGSPSPLH	0	0.802408	0	0.921554
QSLPTGGSPSPLH	0	0	0	0.950669
QSEPTGGSPSPLH	0	0	0	0.512961
QSAPTGGSPSPLH	0	0	0	0.834684
QSCPTGGSPSPLH	0	0	0	0.44011
QSQPTGGSPSPLH	0	0	0	0.91198
QSWPTGGSPSPLH	0	0.372191	0	1.06877
QSGPTGGSPSPLH	0	0	0	1.03604
WSRPTGGSPSPLH	0	0	0	1.02122
WSHPTGGSPSPLH	0	0.701111	0	1.02279
WSDPTGGSPSPLH	0	1.1835	0	0.469407
WSTPTGGSPSPLH	0	0	0	1.28223
WSYPTGGSPSPLH	0	0	0	0.738248
WSMPTGGSPSPLH	0	0	0	0.984204
WSKPTGGSPSPLH	0	0	0	1.09007
WSVPTGGSPSPLH	0	0.68985	0	0.813605
WSIPTGGSPSPLH	0	0	0	0.943149
WSPPTGGSPSPLH	0	0	0	0.694566
WSNPTGGSPSPLH	0	0	0	0.999163
WSFPTGGSPSPLH	0	0	0	0.664451
WSLPTGGSPSPLH	0	0	0	0.999927
WSEPTGGSPSPLH	0	0.562088	0	0.697711
WSAPTGGSPSPLH	0	0.446452	0	0.694503
WSCPTGGSPSPLH	0	0	0	0.526966
WSQPTGGSPSPLH	0	0	0	1.37552
WSWPTGGSPSPLH	0	0	0	0.849399
WSGPTGGSPSPLH	0	0	0	1.64873
GSRPTGGSPSPLH	0	0	0	0.990755
GSHPTGGSPSPLH	0	0	0	1.20397
GSTPTGGSPSPLH	0	6.76996	0	0.557404
GSYPTGGSPSPLH	0	0	0	0.922152
GSMPTGGSPSPLH	0	0	0	0.854334
GSKPTGGSPSPLH	0	0	0	0.962889
GSVPTGGSPSPLH	0	0	0	0.737439
GSIPTGGSPSPLH	0	0	0	1.16254
GSPPTGGSPSPLH	0	0	0	0.668598
GSNPTGGSPSPLH	0	4.82757	0	0.700726
GSFPTGGSPSPLH	0	0	0	0.865578
GSLPTGGSPSPLH	0	0	0	1.08569
GSEPTGGSPSPLH	0	2.02894	0	1.11737
GSAPTGGSPSPLH	0	7.6709	0	0.269735
GSCPTGGSPSPLH	0	12.3467	0	0.456522
GSQPTGGSPSPLH	0	0	0	1.2254
GSWPTGGSPSPLH	0	0	0	0.808459
GSGPTGGSPSPLH	0	10.7219	0	0.654202
RSSRTGGSPSPLH	0	0	0	0.518081
RSSHTGGSPSPLH	0	0	0	0.879298
RSSDTGGSPSPLH	0	0	0	0.786348
RSSTTGGSPSPLH	0	0	0	0.589265
RSSYTGGSPSPLH	0	0	0	0.634897
RSSMTGGSPSPLH	0	0.613358	0	0.799646
RSSKTGGSPSPLH	0	0	0	0.88275
RSSVTGGSPSPLH	0	0.911402	0	0.712072
RSSITGGSPSPLH	0	0	0	1.04079
RSSSTGGSPSPLH	0	1.55129	0	0.720438
RSSNTGGSPSPLH	0	0	0	0.701094
RSSFTGGSPSPLH	0	0	0	0.688718
RSSLTGGSPSPLH	0	0	0	0.634893
RSSETGGSPSPLH	0	0	0	0.721657
RSSATGGSPSPLH	0	1.10397	0	0.994759
RSSCTGGSPSPLH	0	0	0	0.817469
RSSQTGGSPSPLH	0	0	0	0.748944
RSSWTGGSPSPLH	0	1.73254	0	0.715004
RSSGTGGSPSPLH	0	0	0	0.824467
HSSRTGGSPSPLH	0	0	0	1.13936
HSSHTGGSPSPLH	0	0	0	0.836833
HSSDTGGSPSPLH	0	0	0	0.778012
HSSTTGGSPSPLH	0	0	0	0.66891
HSSYTGGSPSPLH	0	1.62793	0	0.875451
HSSMTGGSPSPLH	0	0	0	0.622283
HSSKTGGSPSPLH	0	0	0	0.900562
HSSVTGGSPSPLH	0	0	0	0.803182
HSSITGGSPSPLH	0	0	0	0.874818
HSSSTGGSPSPLH	0	0	0	0.679667
HSSNTGGSPSPLH	0	0.66532	0	0.783281
HSSFTGGSPSPLH	0	0	0	1.0463
HSSLTGGSPSPLH	0	0	0	1.27938
HSSETGGSPSPLH	0	0	0	0.699226
HSSATGGSPSPLH	0	0	0	0.847746
HSSCTGGSPSPLH	0	0	0	0.80849
HSSQTGGSPSPLH	0	0	0	1.0993
HSSWTGGSPSPLH	0	0	0	0.87721
HSSGTGGSPSPLH	0	0	0	0.832008
DSSRTGGSPSPLH	0	0	0	0.761356
DSSHTGGSPSPLH	0	0	0	0.597144
DSSDTGGSPSPLH	0	0	0	1.05669
DSSTTGGSPSPLH	0	2.66212	0	0.492569
DSSYTGGSPSPLH	0	0	0	0.923286
DSSMTGGSPSPLH	0	0	0	0.573513
DSSKTGGSPSPLH	0	0	0	0.785168
DSSVTGGSPSPLH	0	0	0	0.897622
DSSITGGSPSPLH	0	0	0	0.742178
DSSSTGGSPSPLH	0	0	0	0.733961
DSSNTGGSPSPLH	0	0	0	1.02747
DSSFTGGSPSPLH	0	0	0	0.91414
DSSLTGGSPSPLH	0	0	0	1.13497
DSSETGGSPSPLH	0	0	0	0.790171
DSSATGGSPSPLH	0	0	0	0.823494
DSSCTGGSPSPLH	0	0	0	0.650975
DSSQTGGSPSPLH	0	0	0	0.891823
DSSWTGGSPSPLH	0	1.54085	0	0.832108
DSSGTGGSPSPLH	0	0	0	0.980178
TSSRTGGSPSPLH	0	0	0	0.933925
TSSHTGGSPSPLH	0	0	0	0.880425
TSSDTGGSPSPLH	0	0	0	1.07214
TSSTTGGSPSPLH	0	0	0	0.972332
TSSYTGGSPSPLH	0	0	0	1.05915
TSSMTGGSPSPLH	0	0	0	1.11659
TSSKTGGSPSPLH	0	0	0	1.1555
TSSVTGGSPSPLH	0	0.840517	0	1.04459
TSSITGGSPSPLH	0	0.422103	0	1.00689
TSSSTGGSPSPLH	0	0	0	0.951533
TSSNTGGSPSPLH	0	0	0	0.865684
TSSFTGGSPSPLH	0	0.756122	0	0.987999
TSSLTGGSPSPLH	0	0	0	1.00426
TSSETGGSPSPLH	0	0	0	0.888151
TSSATGGSPSPLH	0	0.957857	0	0.996526
TSSCTGGSPSPLH	0	0	0	0.946
TSSQTGGSPSPLH	0	0	0	0.693686
TSSWTGGSPSPLH	0	0	0	0.978621
TSSGTGGSPSPLH	0	0	0	1.02454
YSSRTGGSPSPLH	0	0	0	0.960409
YSSHTGGSPSPLH	0	0	0	0.929027
YSSDTGGSPSPLH	0	0	0	0.910289
YSSTTGGSPSPLH	0	0	0	1.1126
YSSYTGGSPSPLH	0	0.857759	0	0.695144
YSSMTGGSPSPLH	0	0	0	0.896552
YSSKTGGSPSPLH	0	0	0	1.05942
YSSVTGGSPSPLH	0	1.11829	0	1.14553
YSSITGGSPSPLH	0	0	0	0.703299
YSSSTGGSPSPLH	0	0	0	1.29613
YSSNTGGSPSPLH	0	0	0	1.05452
YSSFTGGSPSPLH	0	0	0	1.00979
YSSLTGGSPSPLH	0	0	0	1.09126
YSSETGGSPSPLH	0	0	0	0.978685
YSSATGGSPSPLH	0	1.21586	0	1.20316
YSSCTGGSPSPLH	0	0	0	0.79711
YSSQTGGSPSPLH	0	0	0	1.09459
YSSWTGGSPSPLH	0	0	0	0.930924
YSSGTGGSPSPLH	0	0.988008	0	0.740397
MSSRTGGSPSPLH	0	0	0	0.902452
MSSHTGGSPSPLH	0	0	0	0.956809
MSSDTGGSPSPLH	0	0	0	0.632536
MSSTTGGSPSPLH	0	0.635185	0	1.02281
MSSYTGGSPSPLH	0	0	0	0.794722
MSSMTGGSPSPLH	0	0.552618	0	0.95454
MSSKTGGSPSPLH	0	0.430455	0	0.912185
MSSVTGGSPSPLH	0	3.16505	0	1.72707
MSSITGGSPSPLH	0	0	0	1.11361
MSSSTGGSPSPLH	0	0	0	0.945247
MSSNTGGSPSPLH	0	0	0	0.866638
MSSFTGGSPSPLH	0	0.605971	0	0.998968
MSSLTGGSPSPLH	0	0	0	1.11272
MSSETGGSPSPLH	0	0	0	0.92726
MSSATGGSPSPLH	0	0	0	1.2126
MSSCTGGSPSPLH	0	1.25282	0	0.938236
MSSQTGGSPSPLH	0	0	0	0.951232
MSSWTGGSPSPLH	0	0	0	0.799492
MSSGTGGSPSPLH	0	0	0	1.36401
KSSRTGGSPSPLH	0	0	0	0.743572
KSSHTGGSPSPLH	0	0.47695	0	0.846836
KSSDTGGSPSPLH	0	0	0	0.994872
KSSTTGGSPSPLH	0	1.13567	0	0.382691
KSSYTGGSPSPLH	0	0	0	1.26318
KSSMTGGSPSPLH	0	0	0	0.864491
KSSKTGGSPSPLH	0	0.622064	0	0.634563
KSSVTGGSPSPLH	0	0	0	0.9671
KSSITGGSPSPLH	0	0	0	0.88788
KSSSTGGSPSPLH	0	0	0	0.452572
KSSNTGGSPSPLH	0	1.52752	0	0.522651
KSSFTGGSPSPLH	0	0	0	0.884476
KSSLTGGSPSPLH	0	0	0	0.583407
KSSETGGSPSPLH	0	0	0	0.32365
KSSATGGSPSPLH	0	2.69714	0	0.933605
KSSCTGGSPSPLH	0	0	0	0.970454
KSSQTGGSPSPLH	0	0	0	0.963976
KSSWTGGSPSPLH	0	0	0	0.652987
KSSGTGGSPSPLH	0	0	0	0.707016
VSSRTGGSPSPLH	0	0	0	1.07696
VSSHTGGSPSPLH	0	0	0	1.20418
VSSDTGGSPSPLH	0	0	0	0.780665
VSSTTGGSPSPLH	0	0	0	1.12407
VSSYTGGSPSPLH	0	0	0	0.911201
VSSMTGGSPSPLH	0	0	0	1.02963
VSSKTGGSPSPLH	0	0.480437	0	1.10583
VSSVTGGSPSPLH	0	0	0	1.03656
VSSITGGSPSPLH	0	0	0	0.851303
VSSSTGGSPSPLH	0	0	0	0.969766
VSSNTGGSPSPLH	0	0	0	0.928972
VSSFTGGSPSPLH	0	0	0	0.790374
VSSLTGGSPSPLH	0	0	0	0.914243
VSSETGGSPSPLH	0	0.399708	0	0.910774
VSSATGGSPSPLH	0	0	0	1.04765
VSSCTGGSPSPLH	0	0	0	1.33734
VSSQTGGSPSPLH	0	0	0	1.2554
VSSWTGGSPSPLH	0	0	0	1.42537
VSSGTGGSPSPLH	0	0	0	0.917189
ISSRTGGSPSPLH	0	1.21772	0	1.00733
ISSHTGGSPSPLH	0	0	0	1.38557
ISSDTGGSPSPLH	0	0.54139	0	0.847985
ISSTTGGSPSPLH	0	0	0	0.938268
ISSYTGGSPSPLH	0	0	0	0.844698
ISSMTGGSPSPLH	0	0	0	1.03695
ISSKTGGSPSPLH	0	1.43815	0	0.963548
ISSVTGGSPSPLH	0	0	0	1.05327
ISSITGGSPSPLH	0	0	0	1.09038
ISSSTGGSPSPLH	0	0	0	0.997453
ISSNTGGSPSPLH	0	0	0	0.875436
ISSFTGGSPSPLH	0	0	0	0.941092
ISSLTGGSPSPLH	0	0	0	0.827195
ISSETGGSPSPLH	0	0	0	1.17024
ISSATGGSPSPLH	0	0	0	1.13897
ISSCTGGSPSPLH	0	0	0	1.44672
ISSQTGGSPSPLH	0	0	0	1.52765
ISSWTGGSPSPLH	0	0	0	0.811541
ISSGTGGSPSPLH	0	0	0	0.791078
SSSRTGGSPSPLH	0	0	0	1.08836
SSSHTGGSPSPLH	0	0	0	1.17176
SSSDTGGSPSPLH	0	1.34194	0	0.810882
SSSTTGGSPSPLH	0	0	0	0.844894
SSSYTGGSPSPLH	0	0	0	0.795209
SSSMTGGSPSPLH	0	1.76115	0	0.793898
SSSKTGGSPSPLH	0	2.09387	0	1.28681
SSSVTGGSPSPLH	0	0	0	1.14589
SSSITGGSPSPLH	0	0	0	0.844462
SSSSTGGSPSPLH	0	0.963364	0	0.839739
SSSNTGGSPSPLH	0	0	0	1.25918
SSSFTGGSPSPLH	0	0	0	0.704138
SSSLTGGSPSPLH	0	0	0	0.725301
SSSETGGSPSPLH	0	0	0	1.1033
SSSATGGSPSPLH	0	0.976886	0	0.94132
SSSCTGGSPSPLH	0	0.980158	0	0.879509
SSSQTGGSPSPLH	0	1.62243	0	0.873083
SSSWTGGSPSPLH	0	0	0	1.12982
SSSGTGGSPSPLH	0	0	0	1.10103
PSSRTGGSPSPLH	0	1.71373	0	0.792558
PSSHTGGSPSPLH	0	0.375476	0	0.689183
PSSDTGGSPSPLH	0	0.697286	0	0.798418
PSSTTGGSPSPLH	0	1.01615	0	0.83043
PSSYTGGSPSPLH	0	1.30146	0	0.989161
PSSMTGGSPSPLH	0	0	0	0.687168
PSSKTGGSPSPLH	0	1.43622	0	0.736099
PSSVTGGSPSPLH	0	0	0	0.920281
PSSITGGSPSPLH	0	0	0	0.631014
PSSSTGGSPSPLH	0	0	0	0.892039
PSSNTGGSPSPLH	0	0	0	0.73105
PSSFTGGSPSPLH	0	0	0	0.649077
PSSLTGGSPSPLH	0	0.980142	0	1.03154
PSSETGGSPSPLH	0	0	0	0.638803
PSSATGGSPSPLH	0	0	0	0.741285
PSSCTGGSPSPLH	0	0	0	0.6916
PSSQTGGSPSPLH	0	2.0943	0	0.848212
PSSWTGGSPSPLH	0	0	0	0.963397
PSSGTGGSPSPLH	0	0	0	0.728709
NSSRTGGSPSPLH	0	0.58257	0	0.727648
NSSHTGGSPSPLH	0	0	0	0.470748
NSSDTGGSPSPLH	0	0	0	0.944093
NSSTTGGSPSPLH	0	0	0	1.11361
NSSYTGGSPSPLH	0	0	0	0.620904
NSSMTGGSPSPLH	0	0	0	0.620847
NSSKTGGSPSPLH	0	0.541083	0	0.734199
NSSVTGGSPSPLH	0	0	0	0.998665
NSSITGGSPSPLH	0	0	0	0.819923
NSSSTGGSPSPLH	0	1.48182	0	0.476489
NSSNTGGSPSPLH	0	2.9979	0	0.709923
NSSFTGGSPSPLH	0	0	0	0.771652
NSSLTGGSPSPLH	0	0.61769	0	0.913672
NSSETGGSPSPLH	0	0	0	0
NSSATGGSPSPLH	0	0	0	0.704578
NSSCTGGSPSPLH	0	0	0	0.691178
NSSQTGGSPSPLH	0	0	0	0.727207
NSSWTGGSPSPLH	0	0.982556	0	0.91535
NSSGTGGSPSPLH	0	0	0	0.734509
FSSRTGGSPSPLH	0	0	0	0.995732
FSSHTGGSPSPLH	0	0	0	1.29357
FSSDTGGSPSPLH	0	0	0	1.08067
FSSTTGGSPSPLH	0	0	0	0.986822
FSSYTGGSPSPLH	0	0	0	0.877501
FSSMTGGSPSPLH	0	0	0	0.832839
FSSKTGGSPSPLH	0	0	0	1.21119
FSSVTGGSPSPLH	0	0	0	0.917305
FSSITGGSPSPLH	0	1.24649	0	1.09078
FSSSTGGSPSPLH	0	0	0	0.68002
FSSNTGGSPSPLH	0	0	0	0.780424
FSSFTGGSPSPLH	0	0	0	0.793362
FSSLTGGSPSPLH	0	0	0	1.2625
FSSETGGSPSPLH	0	1.10779	0	0.871518
FSSATGGSPSPLH	0	0	0	1.00494
FSSCTGGSPSPLH	0	0	0	0.739025
FSSQTGGSPSPLH	0	0	0	0.829483
FSSWTGGSPSPLH	0	1.13878	0	0.75316
FSSGTGGSPSPLH	0	0.938059	0	0.74749
LSSRTGGSPSPLH	0	0	0	0.962397
LSSHTGGSPSPLH	0	0	0	0.957579
LSSDTGGSPSPLH	0	0	0	0.938412
LSSTTGGSPSPLH	0	0	0	1.01692
LSSYTGGSPSPLH	0	1.40587	0	0.941084
LSSMTGGSPSPLH	0	0	0	1.04616
LSSKTGGSPSPLH	0	0	0	0.695378
LSSVTGGSPSPLH	0	0.97618	0	1.00647
LSSITGGSPSPLH	0	0.795013	0	1.16929
LSSSTGGSPSPLH	0	0	0	0.880233
LSSNTGGSPSPLH	0	0	0	0.984103
LSSFTGGSPSPLH	0	0.850255	0	1.10565
LSSLTGGSPSPLH	0	0	0	0.461143
LSSETGGSPSPLH	0	0.699424	0	0.720119
LSSATGGSPSPLH	0	0	0	0.999984
LSSCTGGSPSPLH	0	0	0	1.19957
LSSQTGGSPSPLH	0	0.675907	0	0.972358
LSSWTGGSPSPLH	0	0	0	0.940228
LSSGTGGSPSPLH	0	0	0	1.18882
ESSRTGGSPSPLH	0	0	0	0.726001
ESSHTGGSPSPLH	0	0	0	1.03178
ESSDTGGSPSPLH	0	0	0	0.869213
ESSTTGGSPSPLH	0	0	0	0.792509
ESSYTGGSPSPLH	0	0	0	0.764504
ESSMTGGSPSPLH	0	0.954333	0	1.1094
ESSKTGGSPSPLH	0	0	0	0.74092
ESSVTGGSPSPLH	0	0	0	0.901128
ESSITGGSPSPLH	0	0	0	0.886198
ESSSTGGSPSPLH	0	1.59512	0	0.657719
ESSNTGGSPSPLH	0	0	0	0.555988
ESSFTGGSPSPLH	0	0	0	0.799042
ESSLTGGSPSPLH	0	0	0	0.903864
ESSETGGSPSPLH	0	0	0	0.604592
ESSATGGSPSPLH	0	0	0	0.78919
ESSCTGGSPSPLH	0	0	0	0.872983
ESSQTGGSPSPLH	0	0	0	1.03877
ESSWTGGSPSPLH	0	0	0	0.873667
ESSGTGGSPSPLH	0	0	0	0.894266
CSSRTGGSPSPLH	0	0	0	1.41492
CSSHTGGSPSPLH	0	0.629145	0	1.04052
CSSDTGGSPSPLH	0	0	0	0.88917
CSSTTGGSPSPLH	0	0	0	0.854908
CSSYTGGSPSPLH	0	0	0	1.23226
CSSMTGGSPSPLH	0	2.08873	0	0.878268
CSSKTGGSPSPLH	0	0	0	0.720159
CSSVTGGSPSPLH	0	0.9304	0	0.911238
CSSITGGSPSPLH	0	0	0	1.05268
CSSSTGGSPSPLH	0	0	0	1.30824
CSSNTGGSPSPLH	0	0	0	1.05164
CSSFTGGSPSPLH	0	0	0	1.0369
CSSLTGGSPSPLH	0	0	0	0.588517
CSSETGGSPSPLH	0	0	0	1.06326
CSSATGGSPSPLH	0	0	0	0.810323
CSSCTGGSPSPLH	0	0	0	0.975705
CSSQTGGSPSPLH	0	0	0	0.76768
CSSWTGGSPSPLH	0	0	0	1.16478
CSSGTGGSPSPLH	0	0	0	1.04387
QSSRTGGSPSPLH	0	0	0	0.601125
QSSHTGGSPSPLH	0	0	0	0.938544
QSSDTGGSPSPLH	0	0	0	0.681705
QSSTTGGSPSPLH	0	0	0	1.07549
QSSYTGGSPSPLH	0	0	0	0.685997
QSSMTGGSPSPLH	0	0	0	1.02258
QSSKTGGSPSPLH	0	0	0	0.883465
QSSVTGGSPSPLH	0	0	0	0.89749
QSSITGGSPSPLH	0	0	0	0.716348
QSSSTGGSPSPLH	0	0	0	1.17481
QSSNTGGSPSPLH	0	0.916669	0	1.11859
QSSFTGGSPSPLH	0	0	0	0.677472
QSSLTGGSPSPLH	0	0	0	0.994673
QSSETGGSPSPLH	0	0.583437	0	0.936031
QSSATGGSPSPLH	0	0	0	0.760782
QSSCTGGSPSPLH	0	0	0	0.879926
QSSQTGGSPSPLH	0	0	0	1.16702
QSSWTGGSPSPLH	0	0	0	1.0573
QSSGTGGSPSPLH	0	0	0	1.0675
WSSRTGGSPSPLH	0	0	0	0.963703
WSSHTGGSPSPLH	0	0	0	0.977972
WSSDTGGSPSPLH	0	0	0	0.757094
WSSTTGGSPSPLH	0	0	0	0.933395
WSSYTGGSPSPLH	0	1.67479	0	0.825603
WSSMTGGSPSPLH	0	0	0	0.757456
WSSKTGGSPSPLH	0	0	0	0.879775
WSSVTGGSPSPLH	0	0	0	0.799711
WSSITGGSPSPLH	0	0	0	0.597037
WSSSTGGSPSPLH	0	0	0	0.762998
WSSNTGGSPSPLH	0	0	0	0.96804
WSSFTGGSPSPLH	0	0	0	0.568286
WSSLTGGSPSPLH	0	1.28128	0	0.731252
WSSETGGSPSPLH	0	0.567496	0	0.946436
WSSATGGSPSPLH	0	0	0	1.29802
WSSCTGGSPSPLH	0	1.81959	0	0.761695
WSSQTGGSPSPLH	0	0	0	0.802349
WSSWTGGSPSPLH	0	0	0	0
WSSGTGGSPSPLH	0	0.810618	0	0.810785
GSSRTGGSPSPLH	0	0	0	0.738708
GSSHTGGSPSPLH	0	0	0	0.86046
GSSDTGGSPSPLH	0	0.541321	0	0.80474
GSSTTGGSPSPLH	0	0	0	0.727445
GSSYTGGSPSPLH	0	0	0	0.871611
GSSMTGGSPSPLH	0	3.61871	0	0.743716
GSSKTGGSPSPLH	0	0	0	0.822411
GSSVTGGSPSPLH	0	0	0	0.879835
GSSITGGSPSPLH	0	0	0	0.664338
GSSSTGGSPSPLH	0	1.88455	0	0.846129
GSSNTGGSPSPLH	0	0.802503	0	0.908397
GSSFTGGSPSPLH	0	0	0	0.994718
GSSLTGGSPSPLH	0	2.16282	0	0.972149
GSSETGGSPSPLH	0	0	0	0.82286
GSSATGGSPSPLH	0	2.35443	0	0.86547
GSSCTGGSPSPLH	0	0	0	0.596902
GSSQTGGSPSPLH	0	6.381	0	0.734975
GSSWTGGSPSPLH	0	0	0	1.07982
GSSGTGGSPSPLH	0	0	0	0.739988
RSSPRGGSPSPLH	0	0	0	1.022
RSSPHGGSPSPLH	0	1.4208	0	0.830711
RSSPDGGSPSPLH	0	0	0	0.737332
RSSPYGGSPSPLH	0	1.93288	0	0.826608
RSSPMGGSPSPLH	0	0	0	0.916569
RSSPKGGSPSPLH	0	0	0	0.876878
RSSPVGGSPSPLH	0	0	0	0.750645
RSSPIGGSPSPLH	0	0.597573	0	1.15952
RSSPSGGSPSPLH	0	0	0	0.647389
RSSPPGGSPSPLH	0	0	0	0.862802
RSSPNGGSPSPLH	0	0	0	0.806218
RSSPFGGSPSPLH	0	0	0	0.668979
RSSPLGGSPSPLH	0	1.30113	0	0.651604
RSSPEGGSPSPLH	0	0	0	0.780074
RSSPAGGSPSPLH	0	0	0	0.618073
RSSPCGGSPSPLH	0	1.69029	0	0.76213
RSSPQGGSPSPLH	0	0	0	0.669311
RSSPWGGSPSPLH	0	1.91621	0	0.702779
RSSPGGGSPSPLH	0	0	0	0.781115
HSSPRGGSPSPLH	0	0	0	0.969297
HSSPHGGSPSPLH	0	0	0	0.850147
HSSPDGGSPSPLH	0	0	0	0.960303
HSSPYGGSPSPLH	0	1.99692	0	0.945609
HSSPMGGSPSPLH	0	0	0	1.20912
HSSPKGGSPSPLH	0	1.11508	0	0.47638
HSSPVGGSPSPLH	0	0	0	0.909831
HSSPIGGSPSPLH	0	0	0	0.902698
HSSPSGGSPSPLH	0	0	0	0.908181
HSSPPGGSPSPLH	0	2.48181	0	0.875051
HSSPNGGSPSPLH	0	0	0	1.01069
HSSPFGGSPSPLH	0	0	0	0.665845
HSSPLGGSPSPLH	0	0	0	0.508421
HSSPEGGSPSPLH	0	0	0	0.815188
HSSPAGGSPSPLH	0	0	0	1.18199
HSSPCGGSPSPLH	0	0	0	1.09059
HSSPQGGSPSPLH	0	0	0	0.731616
HSSPWGGSPSPLH	0	3.41272	0	0.692521
HSSPGGGSPSPLH	0	0	0	0.96138
DSSPRGGSPSPLH	0	0	0	0.967838
DSSPHGGSPSPLH	0	0	0	1.00627
DSSPDGGSPSPLH	0	0	0	0.841379
DSSPYGGSPSPLH	0	0	0	0.824517
DSSPMGGSPSPLH	0	0	0	1.31129
DSSPKGGSPSPLH	0	0	0	0.783371
DSSPVGGSPSPLH	0	1.13521	0	0.938436
DSSPIGGSPSPLH	0	0	0	0.657613
DSSPSGGSPSPLH	0	0	0	0.815167
DSSPPGGSPSPLH	0	0	0	0.866071
DSSPNGGSPSPLH	0	2.08934	0	0.956297
DSSPFGGSPSPLH	0	0	0	0.671509
DSSPLGGSPSPLH	0	0	0	0.939435
DSSPEGGSPSPLH	0	0	0	0.903275
DSSPAGGSPSPLH	0	0	0	0.88128
DSSPCGGSPSPLH	0	0	0	0.571096
DSSPQGGSPSPLH	0	0	0	0.659945
DSSPWGGSPSPLH	0	2.32894	0	0.561191
DSSPGGGSPSPLH	0	0	0	1.31371
TSSPRGGSPSPLH	0	0	0	0.703386
TSSPHGGSPSPLH	0	1.11367	0	0.951841
TSSPDGGSPSPLH	0	0	0	1.06898
TSSPYGGSPSPLH	0	7.88323	0	0.584298
TSSPMGGSPSPLH	0	3.72765	0	0.738305
TSSPKGGSPSPLH	0	0	0	0.869018
TSSPVGGSPSPLH	0	5.86388	0	1.00157
TSSPIGGSPSPLH	0	8.71005	0	0.686814
TSSPSGGSPSPLH	0	0	0	0.942364
TSSPPGGSPSPLH	0	0	0	1.01081
TSSPNGGSPSPLH	0	0	0	0.85368
TSSPFGGSPSPLH	0	4.86946	0	0.710881
TSSPLGGSPSPLH	0	3.43261	0	0.844963
TSSPEGGSPSPLH	0	0	0	0.987116
TSSPAGGSPSPLH	0	0	0	1.21228
TSSPCGGSPSPLH	0	0	0	0.826668
TSSPQGGSPSPLH	0	0.845875	0	1.19057
TSSPWGGSPSPLH	0	16.96	0	0.399311
TSSPGGGSPSPLH	0	1.08403	0	0.945749
YSSPRGGSPSPLH	0	0	0	0.723233
YSSPHGGSPSPLH	0	0	0	1.17331
YSSPDGGSPSPLH	0	0	0	0.813801
YSSPYGGSPSPLH	0	0	0	0.964603
YSSPMGGSPSPLH	0	0	0	0.888472
YSSPKGGSPSPLH	0	0	0	0.883776
YSSPVGGSPSPLH	0	0	0	0.890633
YSSPIGGSPSPLH	0	1.05298	0	0.933893
YSSPSGGSPSPLH	0	0	0	0.933241
YSSPPGGSPSPLH	0	0	0	0.814532
YSSPNGGSPSPLH	0	0	0	0.898653
YSSPFGGSPSPLH	0	1.0107	0	0.852655
YSSPLGGSPSPLH	0	0.694433	0	0.82533
YSSPEGGSPSPLH	0	0	0	0.931924
YSSPAGGSPSPLH	0	0	0	1.05789
YSSPCGGSPSPLH	0	1.1252	0	0.724152
YSSPQGGSPSPLH	0	0	0	0.879069
YSSPWGGSPSPLH	0	0	0	1.02698
YSSPGGGSPSPLH	0	0	0	0.881908
MSSPRGGSPSPLH	0	0	0	1.13674
MSSPHGGSPSPLH	0	0	0	1.00959
MSSPDGGSPSPLH	0	0.954922	0	0.926328
MSSPYGGSPSPLH	0	0	0	1.05706
MSSPMGGSPSPLH	0	2.13883	0	0.830005
MSSPKGGSPSPLH	0	0	0	1.28608
MSSPVGGSPSPLH	0	0.395727	0	1.19405
MSSPIGGSPSPLH	0	0	0	1.25495
MSSPSGGSPSPLH	0	0	0	0.91094
MSSPPGGSPSPLH	0	0	0	1.02554
MSSPNGGSPSPLH	0	0	0	1.35666
MSSPFGGSPSPLH	0	0	0	1.18555
MSSPLGGSPSPLH	0	0	0	1.00558
MSSPEGGSPSPLH	0	0	0	0.896582
MSSPAGGSPSPLH	0	0	0	1.234
MSSPCGGSPSPLH	0	0.402025	0	0.796252
MSSPQGGSPSPLH	0	0	0	1.05824
MSSPWGGSPSPLH	0	0	0	1.4
MSSPGGGSPSPLH	0	0	0	0.718531
KSSPRGGSPSPLH	0	0	0	0.740574
KSSPHGGSPSPLH	0	0	0	0.905339
KSSPDGGSPSPLH	0	0	0	0.700471
KSSPYGGSPSPLH	0	0.910124	0	0.845581
KSSPMGGSPSPLH	0	0	0	0.899731
KSSPKGGSPSPLH	0	0	0	0.639164
KSSPVGGSPSPLH	0	0	0	0.872127
KSSPIGGSPSPLH	0	0.870316	0	0.630512
KSSPSGGSPSPLH	0	0.990526	0	0.858495
KSSPPGGSPSPLH	0	0.735441	0	0.786778
KSSPNGGSPSPLH	0	0	0	0.916334
KSSPFGGSPSPLH	0	0	0	0.724069
KSSPLGGSPSPLH	0	0	0	0.68922
KSSPEGGSPSPLH	0	1.19346	0	0.968226
KSSPAGGSPSPLH	0	0	0	1.08127
KSSPCGGSPSPLH	0	0	0	0.636453
KSSPQGGSPSPLH	0	0	0	0.95815
KSSPWGGSPSPLH	0	0	0	0.502313
KSSPGGGSPSPLH	0	0	0	1.07066
VSSPRGGSPSPLH	0	0	0	0.924273
VSSPHGGSPSPLH	0	0	0	1.09382
VSSPDGGSPSPLH	0	0	0	1.00006
VSSPYGGSPSPLH	0	1.72956	0	0.818801
VSSPMGGSPSPLH	0	0	0	0.496873
VSSPKGGSPSPLH	0	0	0	0.902037
VSSPVGGSPSPLH	0	2.95961	0	0.851025
VSSPIGGSPSPLH	0	3.24684	0	0.689003
VSSPSGGSPSPLH	0	0	0	0.759305
VSSPPGGSPSPLH	0	0	0	0.928554
VSSPNGGSPSPLH	0	1.29693	0	0.856242
VSSPFGGSPSPLH	0	0	0	1.32891
VSSPLGGSPSPLH	0	0.9078	0	0.830926
VSSPEGGSPSPLH	0	0	0	0.619585
VSSPAGGSPSPLH	0	0	0	0.960791
VSSPCGGSPSPLH	0	0	0	1.20026
VSSPQGGSPSPLH	0	0	0	1.02632
VSSPWGGSPSPLH	0	7.71915	0	0.571502
VSSPGGGSPSPLH	0	0	0	0.788797
ISSPRGGSPSPLH	0	0	0	1.10615
ISSPHGGSPSPLH	0	0	0	0.481252
ISSPDGGSPSPLH	0	0.485227	0	0.956932
ISSPYGGSPSPLH	0	0	0	1.02683
ISSPMGGSPSPLH	0	0	0	1.12955
ISSPKGGSPSPLH	0	0.993258	0	1.02292
ISSPVGGSPSPLH	0	1.18061	0	0.754917
ISSPIGGSPSPLH	0	0	0	1.15024
ISSPSGGSPSPLH	0	0.628338	0	1.06661
ISSPPGGSPSPLH	0	0	0	0.78099
ISSPNGGSPSPLH	0	0	0	1.08198
ISSPFGGSPSPLH	0	1.03255	0	1.04867
ISSPLGGSPSPLH	0	0.82419	0	0.924723
ISSPEGGSPSPLH	0	0	0	1.3651
ISSPAGGSPSPLH	0	1.04245	0	1.05877
ISSPCGGSPSPLH	0	0	0	1.23942
ISSPQGGSPSPLH	0	0	0	1.07577
ISSPWGGSPSPLH	0	3.00248	0	0.708272
ISSPGGGSPSPLH	0	0	0	1.1731
SSSPRGGSPSPLH	0	0.971228	0	0.972847
SSSPHGGSPSPLH	0	0.536564	0	1.24727
SSSPDGGSPSPLH	0	0	0	1.12493
SSSPYGGSPSPLH	0	10.6347	0	0.418356
SSSPMGGSPSPLH	0	5.05438	0	0.784369
SSSPKGGSPSPLH	0	0	0	0.757494
SSSPVGGSPSPLH	0	10.4916	0	0.549704
SSSPIGGSPSPLH	0	8.41521	0	0.619965
SSSPSGGSPSPLH	0	0	0	0.918748
SSSPPGGSPSPLH	0	0	0	0.760068
SSSPNGGSPSPLH	0	0	0	1.26771
SSSPFGGSPSPLH	0	7.914	0	0.652496
SSSPLGGSPSPLH	0	4.36217	0	0.505841
SSSPEGGSPSPLH	0	0.444556	0	0.936143
SSSPAGGSPSPLH	0	0	0	0.904421
SSSPCGGSPSPLH	0	0.551874	0	0.841904
SSSPQGGSPSPLH	0	0	0	0.92366
SSSPWGGSPSPLH	0	12.2396	0	0.530198
SSSPGGGSPSPLH	0	0	0	0.859265
PSSPRGGSPSPLH	0	0	0	0.641316
PSSPHGGSPSPLH	0	0	0	0.831747
PSSPDGGSPSPLH	0	0	0	0.672356
PSSPYGGSPSPLH	0	1.72276	0	0.874353
PSSPMGGSPSPLH	0	0	0	0
PSSPKGGSPSPLH	0	1.00931	0	0.719032
PSSPVGGSPSPLH	0	0	0	0.466303
PSSPIGGSPSPLH	0	0	0	0.701035
PSSPSGGSPSPLH	0	1.80801	0	0.976044
PSSPPGGSPSPLH	0	0	0	0.718546
PSSPNGGSPSPLH	0	0	0	0.809613
PSSPFGGSPSPLH	0	0	0	0.593076
PSSPLGGSPSPLH	0	0	0	0.558608
PSSPEGGSPSPLH	0	1.53579	0	0.723854
PSSPAGGSPSPLH	0	1.52627	0	0.493466
PSSPCGGSPSPLH	0	0	0	0.855594
PSSPQGGSPSPLH	0	0	0	0.557046
PSSPWGGSPSPLH	0	0	0	0.688328
PSSPGGGSPSPLH	0	0	0	0.841436
NSSPRGGSPSPLH	0	0	0	0.866843
NSSPHGGSPSPLH	0	0	0	0.96732
NSSPDGGSPSPLH	0	0	0	0.705624
NSSPYGGSPSPLH	0	0	0	0.766747
NSSPMGGSPSPLH	0	0.26106	0	0.753626
NSSPKGGSPSPLH	0	0.88601	0	1.21857
NSSPVGGSPSPLH	0	0.792323	0	0.869523
NSSPIGGSPSPLH	0	0	0	1.07473
NSSPSGGSPSPLH	0	0.801243	0	1.06537
NSSPPGGSPSPLH	0	0	0	0.763003
NSSPNGGSPSPLH	0	0	0	0.822477
NSSPFGGSPSPLH	0	0	0	0.848881
NSSPLGGSPSPLH	0	0	0	0.895468
NSSPEGGSPSPLH	0	0	0	0.954646
NSSPAGGSPSPLH	0	0	0	0.970432
NSSPCGGSPSPLH	0	0	0	0.781984
NSSPQGGSPSPLH	0	0	0	1.42657
NSSPWGGSPSPLH	0	0	0	0.795083
NSSPGGGSPSPLH	0	0	0	0.660998
FSSPRGGSPSPLH	0	2.48815	0	0.907722
FSSPHGGSPSPLH	0	0	0	0.925441
FSSPDGGSPSPLH	0	0	0	0.827593
FSSPYGGSPSPLH	0	0.453637	0	0.939672
FSSPMGGSPSPLH	0	0.566482	0	0.790283
FSSPKGGSPSPLH	0	1.44544	0	1.45266
FSSPVGGSPSPLH	0	0	0	1.14098
FSSPIGGSPSPLH	0	0	0	1.10041
FSSPSGGSPSPLH	0	3.03424	0	0.836101
FSSPPGGSPSPLH	0	0	0	0.538315
FSSPNGGSPSPLH	0	0	0	1.07785
FSSPFGGSPSPLH	0	0	0	0.987296
FSSPLGGSPSPLH	0	0	0	1.19811
FSSPEGGSPSPLH	0	0	0	0.632175
FSSPAGGSPSPLH	0	0	0	1.17119
FSSPCGGSPSPLH	0	0	0	0.794178
FSSPQGGSPSPLH	0	0.658665	0	0.948601
FSSPWGGSPSPLH	0	0	0	0.820153
FSSPGGGSPSPLH	0	0	0	1.2928
LSSPRGGSPSPLH	0	0	0	1.20022
LSSPHGGSPSPLH	0	0	0	0.90021
LSSPDGGSPSPLH	0	0	0	0.84295
LSSPYGGSPSPLH	0	0	0	0.949478
LSSPKGGSPSPLH	0	0	0	1.10056
LSSPVGGSPSPLH	0	0.545219	0	0.745205
LSSPIGGSPSPLH	0	0	0	1.19948
LSSPSGGSPSPLH	0	0	0	0.754943
LSSPPGGSPSPLH	0	0.635164	0	1.12954
LSSPNGGSPSPLH	0	1.27737	0	0.904438
LSSPFGGSPSPLH	0	0	0	0.798709
LSSPLGGSPSPLH	0	0	0	0.979017
LSSPEGGSPSPLH	0	0	0	0.873938
LSSPAGGSPSPLH	0	0	0	1.29018
LSSPCGGSPSPLH	0	0	0	0.780413
LSSPQGGSPSPLH	0	0	0	1.05825
LSSPWGGSPSPLH	0	0	0	0.790739
LSSPGGGSPSPLH	0	0	0	1.41093
ESSPRGGSPSPLH	0	0	0	1.11066
ESSPHGGSPSPLH	0	0	0	0.896969
ESSPDGGSPSPLH	0	0	0	0.759428
ESSPYGGSPSPLH	0	0.422217	0	1.21716
ESSPMGGSPSPLH	0	0	0	0.529782
ESSPKGGSPSPLH	0	1.03081	0	0.852701
ESSPVGGSPSPLH	0	0	0	0.923726
ESSPIGGSPSPLH	0	0	0	1.28118
ESSPSGGSPSPLH	0	1.34101	0	0.872639
ESSPPGGSPSPLH	0	0.973134	0	0.845184
ESSPNGGSPSPLH	0	0	0	0.588903
ESSPFGGSPSPLH	0	0	0	0.927943
ESSPLGGSPSPLH	0	0	0	0.712984
ESSPEGGSPSPLH	0	0	0	0.419026
ESSPAGGSPSPLH	0	1.16317	0	0.852523
ESSPCGGSPSPLH	0	0	0	1.19353
ESSPQGGSPSPLH	0	0	0	0.699745
ESSPWGGSPSPLH	0	0.42575	0	0.717389
ESSPGGGSPSPLH	0	0	0	0.636144
CSSPRGGSPSPLH	0	0	0	1.42694
CSSPHGGSPSPLH	0	0.305916	0	1.0063
CSSPYGGSPSPLH	0	11.5352	0	0.564809
CSSPMGGSPSPLH	0	3.60431	0	0.534953
CSSPKGGSPSPLH	0	0	0	1.18935
CSSPVGGSPSPLH	0	12.2	0	0.578855
CSSPIGGSPSPLH	0	8.57834	0	0.669649
CSSPSGGSPSPLH	0	0	0	1.02808
CSSPPGGSPSPLH	0	0	0	0.781659
CSSPNGGSPSPLH	0	0	0	1.32807
CSSPFGGSPSPLH	0	9.96871	0	0.830064
CSSPLGGSPSPLH	0	3.29511	0	0.874164
CSSPEGGSPSPLH	0	0	0	0.902175
CSSPAGGSPSPLH	0	0	0	1.18379
CSSPCGGSPSPLH	0	0.869465	0	0.997733
CSSPQGGSPSPLH	0	0.580581	0	0.993914
CSSPWGGSPSPLH	0	10.5104	0	0.422989
CSSPGGGSPSPLH	0	0	0	1.23828
QSSPRGGSPSPLH	0	0	0	1.01589
QSSPHGGSPSPLH	0	0	0	0.775705
QSSPDGGSPSPLH	0	1.80075	0	0.957631
QSSPYGGSPSPLH	0	0	0	1.01864
QSSPMGGSPSPLH	0	0	0	1.19467
QSSPKGGSPSPLH	0	0	0	0.915342
QSSPVGGSPSPLH	0	0.580603	0	1.10694
QSSPIGGSPSPLH	0	0	0	0.848642
QSSPSGGSPSPLH	0	0	0	1.30933
QSSPPGGSPSPLH	0	0	0	0.653984
QSSPNGGSPSPLH	0	0	0	1.04892
QSSPFGGSPSPLH	0	0	0	0.78796
QSSPLGGSPSPLH	0	0.347469	0	0.921963
QSSPEGGSPSPLH	0	0	0	0.91826
QSSPAGGSPSPLH	0	0	0	0.537406
QSSPCGGSPSPLH	0	0	0	0.891904
QSSPQGGSPSPLH	0	0	0	0.642039
QSSPWGGSPSPLH	0	0	0	0.885581
QSSPGGGSPSPLH	0	0	0	1.18687
WSSPRGGSPSPLH	0	0	0	0.675179
WSSPHGGSPSPLH	0	0	0	0.748379
WSSPDGGSPSPLH	0	0.750258	0	0.72747
WSSPYGGSPSPLH	0	0	0	1.00973
WSSPMGGSPSPLH	0	0	0	0.851264
WSSPKGGSPSPLH	0	0	0	1.1629
WSSPVGGSPSPLH	0	0	0	1.05847
WSSPIGGSPSPLH	0	0	0	1.0308
WSSPSGGSPSPLH	0	0.966726	0	0.91101
WSSPPGGSPSPLH	0	0	0	0.884376
WSSPNGGSPSPLH	0	0	0	0.727334
WSSPFGGSPSPLH	0	1.40965	0	1.00718
WSSPLGGSPSPLH	0	3.26042	0	0.683044
WSSPEGGSPSPLH	0	0.667183	0	0.917085
WSSPAGGSPSPLH	0	0.814149	0	1.03918
WSSPCGGSPSPLH	0	0	0	0.616108
WSSPQGGSPSPLH	0	1.16406	0	1.07614
WSSPWGGSPSPLH	0	0.528323	0	0.77884
WSSPGGGSPSPLH	0	0	0	0.479861
GSSPRGGSPSPLH	0	0	0	0.912678
GSSPHGGSPSPLH	0	0.857645	0	1.02427
GSSPDGGSPSPLH	0	0	0	0.729743
GSSPYGGSPSPLH	0	12.4292	0	0
GSSPMGGSPSPLH	0	3.66536	0	0.82692
GSSPKGGSPSPLH	0	0	0	1.14736
GSSPVGGSPSPLH	0	15.1089	0	0.232047
GSSPIGGSPSPLH	0	18.0304	0	0.589902
GSSPSGGSPSPLH	0	0.97068	0	0.88767
GSSPPGGSPSPLH	0	0.952629	0	0.677472
GSSPNGGSPSPLH	0	0	0	0.66242
GSSPFGGSPSPLH	0	9.6735	0	0.496957
GSSPLGGSPSPLH	0	8.50885	0	0.543538
GSSPEGGSPSPLH	0	0	0	1.00556
GSSPAGGSPSPLH	0	0	0	0.849035
GSSPCGGSPSPLH	0	0	0	1.20834
GSSPQGGSPSPLH	0	0.251174	0	1.09373
GSSPWGGSPSPLH	0	15.3195	0	0
GSSPGGGSPSPLH	0	0.947336	0	1.22898
RSSPTRGSPSPLH	0	0.432303	0	0.817346
RSSPTHGSPSPLH	0	0	0	0.791677
RSSPTDGSPSPLH	0	1.89775	0	0.868734
RSSPTTGSPSPLH	0	0	0	0.880304
RSSPTYGSPSPLH	0	0	0	0.998165
RSSPTMGSPSPLH	0	0.61489	0	0.817426
RSSPTKGSPSPLH	0	0.425618	0	0.825026
RSSPTVGSPSPLH	0	0	0	0.603633
RSSPTIGSPSPLH	0	0	0	0.786356
RSSPTSGSPSPLH	0	0	0	0.745868
RSSPTPGSPSPLH	0	0	0	0.464557
RSSPTNGSPSPLH	0	0	0	0.986355
RSSPTFGSPSPLH	0	0.636811	0	0.915707
RSSPTLGSPSPLH	0	0	0	0.710112
RSSPTEGSPSPLH	0	0	0	1.04357
RSSPTAGSPSPLH	0	0.372413	0	0.954268
RSSPTCGSPSPLH	0	1.12861	0	0.805107
RSSPTQGSPSPLH	0	1.03236	0	0.685411
RSSPTWGSPSPLH	0	0	0	1.0856
HSSPTRGSPSPLH	0	0	0	0.685975
HSSPTHGSPSPLH	0	0	0	0.925567
HSSPTDGSPSPLH	0	0	0	0.912008
HSSPTTGSPSPLH	0	0	0	0.841279
HSSPTYGSPSPLH	0	0	0	0.735893
HSSPTMGSPSPLH	0	0	0	1.0396
HSSPTKGSPSPLH	0	0	0	1.41994
HSSPTVGSPSPLH	0	0	0	0.907794
HSSPTIGSPSPLH	0	1.59485	0	0.972059
HSSPTSGSPSPLH	0	0	0	0.813506
HSSPTPGSPSPLH	0	0	0	0.666031
HSSPTNGSPSPLH	0	0.979215	0	0.699389
HSSPTFGSPSPLH	0	0	0	1.02657
HSSPTLGSPSPLH	0	0	0	0.708302
HSSPTEGSPSPLH	0	0.380411	0	0.84696
HSSPTAGSPSPLH	0	0	0	0.91462
HSSPTCGSPSPLH	0	1.11565	0	0.88504
HSSPTQGSPSPLH	0	0	0	0.909047
HSSPTWGSPSPLH	0	0	0	0.394801
DSSPTRGSPSPLH	0	0	0	0.712156
DSSPTHGSPSPLH	0	0.438849	0	0.804242
DSSPTDGSPSPLH	0	0	0	0.596501
DSSPTTGSPSPLH	0	0	0	0.793651
DSSPTYGSPSPLH	0	0	0	1.05807
DSSPTMGSPSPLH	0	1.05322	0	1.07817
DSSPTKGSPSPLH	0	1.88662	0	0.6826
DSSPTVGSPSPLH	0	1.2472	0	0.879583
DSSPTIGSPSPLH	0	0	0	0.664899
DSSPTSGSPSPLH	0	0	0	0.799067
DSSPTPGSPSPLH	0	0	0	0.504483
DSSPTNGSPSPLH	0	0	0	0.60565
DSSPTFGSPSPLH	0	0	0	0.69231
DSSPTLGSPSPLH	0	0	0	0.85521
DSSPTEGSPSPLH	0	0	0	1.06142
DSSPTAGSPSPLH	0	0	0	0.820754
DSSPTCGSPSPLH	0	0	0	0.850704
DSSPTQGSPSPLH	0	0	0	0.759993
DSSPTWGSPSPLH	0	0	0	0.547096
TSSPTRGSPSPLH	0	0.559807	0	0.862861
TSSPTHGSPSPLH	0	0	0	0.742539
TSSPTDGSPSPLH	0	0	0	1.20659
TSSPTTGSPSPLH	0	0	0	1.31033
TSSPTYGSPSPLH	0	0	0	1.31717
TSSPTMGSPSPLH	0	0	0	1.11604
TSSPTKGSPSPLH	0	0.860564	0	0.690512
TSSPTVGSPSPLH	0	0	0	0.93721
TSSPTIGSPSPLH	0	0	0	1.17514
TSSPTSGSPSPLH	0	1.77208	0	0.834417
TSSPTPGSPSPLH	0	0	0	0.956853
TSSPTNGSPSPLH	0	0	0	0.673339
TSSPTFGSPSPLH	0	0.809323	0	1.0806
TSSPTLGSPSPLH	0	0.376078	0	1.03855
TSSPTEGSPSPLH	0	0	0	0.914714
TSSPTAGSPSPLH	0	2.58308	0	0.648611
TSSPTCGSPSPLH	0	0	0	0.720563
TSSPTQGSPSPLH	0	0	0	0.499181
TSSPTWGSPSPLH	0	0	0	0.929289
YSSPTRGSPSPLH	0	0	0	0.748219
YSSPTHGSPSPLH	0	0	0	0.732014
YSSPTDGSPSPLH	0	1.4675	0	0.889069
YSSPTTGSPSPLH	0	0	0	1.11604
YSSPTYGSPSPLH	0	0	0	0.916721
YSSPTMGSPSPLH	0	0	0	0.932162
YSSPTKGSPSPLH	0	0	0	0.918706
YSSPTVGSPSPLH	0	1.27235	0	0.696934
YSSPTIGSPSPLH	0	0	0	1.05992
YSSPTSGSPSPLH	0	0	0	0.998529
YSSPTPGSPSPLH	0	0	0	1.00868
YSSPTNGSPSPLH	0	0	0	0.851384
YSSPTFGSPSPLH	0	0	0	0.869495
YSSPTLGSPSPLH	0	1.08188	0	1.10801
YSSPTEGSPSPLH	0	0.384707	0	0.949076
YSSPTAGSPSPLH	0	1.02226	0	1.27829
YSSPTCGSPSPLH	0	0	0	0.854646
YSSPTQGSPSPLH	0	0	0	0.77181
YSSPTWGSPSPLH	0	0	0	0.926701
MSSPTRGSPSPLH	0	0	0	0.992169
MSSPTHGSPSPLH	0	0.630108	0	0.885499
MSSPTDGSPSPLH	0	0	0	0.963721
MSSPTTGSPSPLH	0	0	0	1.31922
MSSPTYGSPSPLH	0	0	0	1.37724
MSSPTMGSPSPLH	0	0	0	1.27696
MSSPTKGSPSPLH	0	0	0	0.927315
MSSPTVGSPSPLH	0	0	0	1.04612
MSSPTIGSPSPLH	0	0	0	1.22684
MSSPTSGSPSPLH	0	0	0	1.18655
MSSPTPGSPSPLH	0	0.617772	0	1.27738
MSSPTNGSPSPLH	0	0	0	1.42777
MSSPTFGSPSPLH	0	0	0	1.16582
MSSPTLGSPSPLH	0	0.412739	0	0.891687
MSSPTEGSPSPLH	0	0	0	1.25559
MSSPTAGSPSPLH	0	0	0	0.922034
MSSPTCGSPSPLH	0	0	0	0.972275
MSSPTQGSPSPLH	0	0	0	0.753389
MSSPTWGSPSPLH	0	0	0	1.06305
KSSPTRGSPSPLH	0	1.45107	0	0.62128
KSSPTHGSPSPLH	0	0	0	1.04954
KSSPTDGSPSPLH	0	0.729052	0	0.778359
KSSPTTGSPSPLH	0	0.13443	0	0.943009
KSSPTYGSPSPLH	0	0	0	0.965482
KSSPTMGSPSPLH	0	0	0	0.736567
KSSPTKGSPSPLH	0	1.99202	0	1.04273
KSSPTVGSPSPLH	0	0	0	0.736862
KSSPTIGSPSPLH	0	1.5038	0	0.916534
KSSPTSGSPSPLH	0	0	0	0.913388
KSSPTPGSPSPLH	0	0	0	0.829555
KSSPTNGSPSPLH	0	0	0	0.74336
KSSPTFGSPSPLH	0	0.914484	0	0.925111
KSSPTLGSPSPLH	0	0	0	0.942342
KSSPTEGSPSPLH	0	0	0	0.960953
KSSPTAGSPSPLH	0	0	0	0.912102
KSSPTCGSPSPLH	0	0	0	0.773238
KSSPTQGSPSPLH	0	0.503382	0	0.911322
KSSPTWGSPSPLH	0	1.09002	0	0.972771
VSSPTRGSPSPLH	0	0.887186	0	1.0594
VSSPTHGSPSPLH	0	0.558149	0	1.25178
VSSPTDGSPSPLH	0	1.48242	0	1.16475
VSSPTTGSPSPLH	0	0	0	1.00872
VSSPTYGSPSPLH	0	0	0	0.910265
VSSPTMGSPSPLH	0	0	0	1.38506
VSSPTKGSPSPLH	0	0	0	0.890589
VSSPTVGSPSPLH	0	0	0	0.801059
VSSPTIGSPSPLH	0	0.662339	0	1.25389
VSSPTSGSPSPLH	0	0	0	0.880076
VSSPTPGSPSPLH	0	0	0	1.20075
VSSPTNGSPSPLH	0	0	0	1.11307
VSSPTFGSPSPLH	0	0	0	1.04302
VSSPTLGSPSPLH	0	0.444466	0	1.12769
VSSPTEGSPSPLH	0	0.948158	0	1.04922
VSSPTAGSPSPLH	0	0	0	1.52775
VSSPTCGSPSPLH	0	0	0	0.746075
VSSPTQGSPSPLH	0	0	0	1.14882
VSSPTWGSPSPLH	0	0	0	1.15054
ISSPTRGSPSPLH	0	0	0	1.00576
ISSPTHGSPSPLH	0	0	0	1.215
ISSPTDGSPSPLH	0	0	0	0.795487
ISSPTTGSPSPLH	0	0	0	1.23652
ISSPTYGSPSPLH	0	0	0	0.848643
ISSPTMGSPSPLH	0	0	0	1.18016
ISSPTKGSPSPLH	0	0	0	0.852615
ISSPTVGSPSPLH	0	0.786399	0	1.01001
ISSPTIGSPSPLH	0	0	0	0.974591
ISSPTSGSPSPLH	0	0	0	0.781383
ISSPTPGSPSPLH	0	0	0	1.1148
ISSPTNGSPSPLH	0	0	0	0.704669
ISSPTFGSPSPLH	0	0	0	1.12993
ISSPTLGSPSPLH	0	0	0	0.859719
ISSPTEGSPSPLH	0	0	0	1.00064
ISSPTAGSPSPLH	0	0	0	1.04677
ISSPTCGSPSPLH	0	0	0	1.07811
ISSPTQGSPSPLH	0	0	0	1.03799
ISSPTWGSPSPLH	0	0	0	0.790694
SSSPTRGSPSPLH	0	0	0	0.89558
SSSPTHGSPSPLH	0	0	0	0.89206
SSSPTDGSPSPLH	0	0	0	0.916651
SSSPTTGSPSPLH	0	0	0	1.23276
SSSPTYGSPSPLH	0	0	0	1.29992
SSSPTMGSPSPLH	0	0.53112	0	1.47594
SSSPTKGSPSPLH	0	0	0	1.06696
SSSPTVGSPSPLH	0	0	0	1.14048
SSSPTIGSPSPLH	0	0	0	0.80917
SSSPTSGSPSPLH	0	6.64513	0	0.796463
SSSPTPGSPSPLH	0	0	0	1.12711
SSSPTNGSPSPLH	0	2.99593	0	0.983676
SSSPTFGSPSPLH	0	0	0	0.983357
SSSPTLGSPSPLH	0	0	0	1.10323
SSSPTEGSPSPLH	0	0.426779	0	1.04638
SSSPTAGSPSPLH	0	6.44651	0	0.905861
SSSPTCGSPSPLH	0	0	0	1.06798
SSSPTQGSPSPLH	0	0	0	1.0068
SSSPTWGSPSPLH	0	0	0	0.883775
PSSPTRGSPSPLH	0	0.801745	0	0.865234
PSSPTHGSPSPLH	0	0	0	0.773844
PSSPTDGSPSPLH	0	0	0	0.848758
PSSPTTGSPSPLH	0	0	0	0.686809
PSSPTMGSPSPLH	0	0.683496	0	0.864717
PSSPTKGSPSPLH	0	0	0	0.619326
PSSPTVGSPSPLH	0	0	0	0.762887
PSSPTIGSPSPLH	0	0	0	0.920627
PSSPTSGSPSPLH	0	0	0	0.99182
PSSPTPGSPSPLH	0	0	0	0.633837
PSSPTNGSPSPLH	0	0	0	0.906797
PSSPTFGSPSPLH	0	0	0	0.716143
PSSPTLGSPSPLH	0	0	0	0.956729
PSSPTEGSPSPLH	0	0	0	0.679079
PSSPTAGSPSPLH	0	0	0	0.807539
PSSPTCGSPSPLH	0	0.930701	0	0.812636
PSSPTQGSPSPLH	0	0	0	0.621485
PSSPTWGSPSPLH	0	0	0	1.00515
NSSPTRGSPSPLH	0	0	0	1.06173
NSSPTHGSPSPLH	0	0	0	0.794365
NSSPTDGSPSPLH	0	0	0	0.504384
NSSPTTGSPSPLH	0	0	0	1.11782
NSSPTYGSPSPLH	0	0	0	0.867899
NSSPTMGSPSPLH	0	0	0	0.881331
NSSPTKGSPSPLH	0	0	0	0.758412
NSSPTVGSPSPLH	0	0.850473	0	0.874895
NSSPTIGSPSPLH	0	0	0	0.968345
NSSPTSGSPSPLH	0	0	0	0.694823
NSSPTPGSPSPLH	0	0.930764	0	0.749952
NSSPTFGSPSPLH	0	0	0	0.73572
NSSPTLGSPSPLH	0	0	0	0.759912
NSSPTEGSPSPLH	0	0	0	1.1761
NSSPTAGSPSPLH	0	1.32916	0	0.760366
NSSPTCGSPSPLH	0	1.66625	0	0.792522
NSSPTQGSPSPLH	0	0	0	0.558898
NSSPTWGSPSPLH	0	0	0	0.87315
FSSPTRGSPSPLH	0	0	0	1.13299
FSSPTHGSPSPLH	0	0	0	0.74428
FSSPTDGSPSPLH	0	0	0	1.16247
FSSPTTGSPSPLH	0	0.802494	0	1.10661
FSSPTYGSPSPLH	0	0	0	0.882802
FSSPTMGSPSPLH	0	0	0	0.940864
FSSPTKGSPSPLH	0	0	0	0.9347
FSSPTVGSPSPLH	0	0	0	1.05304
FSSPTIGSPSPLH	0	0	0	0.950385
FSSPTSGSPSPLH	0	0.371528	0	0.703813
FSSPTPGSPSPLH	0	0	0	0.973679
FSSPTNGSPSPLH	0	0.447996	0	1.08104
FSSPTFGSPSPLH	0	1.06866	0	0.968842
FSSPTLGSPSPLH	0	0	0	0.961894
FSSPTEGSPSPLH	0	0.934649	0	0.957355
FSSPTAGSPSPLH	0	0	0	1.02962
FSSPTCGSPSPLH	0	0	0	0.819558
FSSPTQGSPSPLH	0	0	0	0.740676
FSSPTWGSPSPLH	0	1.49458	0	0.927848
LSSPTRGSPSPLH	0	0	0	0.891939
LSSPTHGSPSPLH	0	0	0	0.762177
LSSPTDGSPSPLH	0	0	0	1.11885
LSSPTTGSPSPLH	0	0.825474	0	0.914491
LSSPTYGSPSPLH	0	0	0	1.29961
LSSPTMGSPSPLH	0	0	0	1.22671
LSSPTKGSPSPLH	0	0	0	0.815018
LSSPTVGSPSPLH	0	0	0	0.852926
LSSPTIGSPSPLH	0	0	0	0.937951
LSSPTSGSPSPLH	0	0	0	1.31229
LSSPTPGSPSPLH	0	0	0	1.01997
LSSPTNGSPSPLH	0	0	0	0.916361
LSSPTFGSPSPLH	0	0	0	1.35377
LSSPTLGSPSPLH	0	0	0	1.20793
LSSPTEGSPSPLH	0	0	0	0.918052
LSSPTAGSPSPLH	0	0	0	0.815001
LSSPTCGSPSPLH	0	0	0	0.574321
LSSPTQGSPSPLH	0	0	0	0.954294
LSSPTWGSPSPLH	0	0	0	0.83481
ESSPTRGSPSPLH	0	0	0	0.791218
ESSPTHGSPSPLH	0	0.407838	0	0.911394
ESSPTDGSPSPLH	0	0	0	0.52434
ESSPTTGSPSPLH	0	0	0	1.24724
ESSPTYGSPSPLH	0	2.30376	0	0.771102
ESSPTMGSPSPLH	0	0.760937	0	0.836793
ESSPTKGSPSPLH	0	0	0	0.776798
ESSPTVGSPSPLH	0	0.961563	0	0.810343
ESSPTIGSPSPLH	0	0	0	0.74334
ESSPTSGSPSPLH	0	0	0	0.760186
ESSPTPGSPSPLH	0	0.892437	0	0.854778
ESSPTNGSPSPLH	0	0	0	1.04158
ESSPTFGSPSPLH	0	0	0	1.01302
ESSPTLGSPSPLH	0	0.639118	0	0.857305
ESSPTEGSPSPLH	0	0	0	1.17906
ESSPTAGSPSPLH	0	0.879668	0	0.976005
ESSPTCGSPSPLH	0	0	0	0.878326
ESSPTQGSPSPLH	0	0	0	0.735939
ESSPTWGSPSPLH	0	1.39192	0	1.09746
CSSPTRGSPSPLH	0	0	0	0.963498
CSSPTHGSPSPLH	0	0	0	1.11963
CSSPTDGSPSPLH	0	0	0	0.994592
CSSPTTGSPSPLH	0	0.517008	0	1.06381
CSSPTYGSPSPLH	0	0	0	0.687334
CSSPTMGSPSPLH	0	0	0	0.946853
CSSPTKGSPSPLH	0	0	0	0.908304
CSSPTVGSPSPLH	0	0	0	0.975507
CSSPTIGSPSPLH	0	0	0	1.10784
CSSPTSGSPSPLH	0	5.17774	0	0.71534
CSSPTPGSPSPLH	0	0	0	1.03292
CSSPTNGSPSPLH	0	0	0	1.04744
CSSPTFGSPSPLH	0	0	0	1.10313
CSSPTLGSPSPLH	0	0	0	0.978492
CSSPTEGSPSPLH	0	0	0	0.807756
CSSPTAGSPSPLH	0	4.2914	0	0.743261
CSSPTCGSPSPLH	0	0	0	1.00996
CSSPTQGSPSPLH	0	0	0	0.782185
CSSPTWGSPSPLH	0	0	0	0.906793
QSSPTRGSPSPLH	0	0	0	1.16473
QSSPTHGSPSPLH	0	0	0	0.796148
QSSPTDGSPSPLH	0	0	0	0.707804
QSSPTTGSPSPLH	0	0.530207	0	0.84498
QSSPTYGSPSPLH	0	0	0	0.945021
QSSPTMGSPSPLH	0	0	0	0.985779
QSSPTKGSPSPLH	0	0	0	1.32944
QSSPTVGSPSPLH	0	0	0	0.824677
QSSPTIGSPSPLH	0	0.529017	0	0.848288
QSSPTSGSPSPLH	0	0	0	0.908552
QSSPTPGSPSPLH	0	0	0	0.875995
QSSPTNGSPSPLH	0	0.794741	0	1.12445
[truncated: 182,584 more rows]
