# Supplementary material for: T-Switch: A specificity-based engineering platform for developing safe and effective T cell therapeutics
Source: Immunity. Author manuscript; Available in PMC 2026 Jul 24. (PMC13397619; doi:10.1016/j.immuni.2024.11.009)
Supplement: Table S4 [file NIHMS2082099-supplement-Table_S4.xlsx]

## Sheet: Table S4A
WT NLV3 TCR virome-wide library T-Scan
Peptide ID	Sequence	Fold Enrichment (WT TCR)
2	MRSLLFVVGAWVAALVTNLTPDAALASGTTTTAAAGNTSATASPGDNATSIDAGSTITAAAPPGHSTPWPALPTDLALPLVIGGLCALTLAAMGAGALLHRCCRRCARRRQNVSSVSA	0
3	MRSLLFVVGAWVAALVTNLTPDAALASGTTTTAAAGNTSATASPGDNATSIDAGSTITAAAPPGHSTPWPALPTDLALPLVIGGLCALTLAAMGAGALLHRCCRRCARRRQNVSSVSA	0
4	MRSLLFVVGAWVAALVTNLTPDAALASGTTTTAAAGNTSATASPGDNATSIDAGSTITAAAPPGHSTPWPALPTDLALPLVIGGLCALTLAAMGAGALLHRCCRRCARRRQNVSSVSA	0
5	RDRGPSRSRVRYTRLAASEA	0
6	MGFGAAAALLALAVALARVPAGGGAYVPVDRALTRVSPNRFRGSSLPPPEQKTDPPDVRRVYH	0
7	MGFGAAAALLALAVALARVPAGGGAYVPVDRALTRVSPNRFRGSSLPPPEQKTDPPDVRRVYH	0
8	MHYPKYYINITKINPHLANQFRAWKKRIAGRDYITNLSKDTGIQQSKLTETIRNCQKNRNIYGLYIHYNLVINWITDVIINQY	0
9	MHYPKYYINITKINPHLANQFRAWKKRIAGRDYITNLSKDTGIQQSKLTETIRNCQKNRNIYGLYIHYNLVINWITDVIINQY	0
10	MGATISILASYDNPNLFTAMILMSPLVNADAVSRLNLLAAKLMGTITPNAPVGKLCPESVSRDMDKVYKYQYDPLINHEKIKAGFASQVLKATNKVRKIISKINTPPTLILQGTNNEISDVLGAYYFMQHANCNREIKIYEGAKHHLHKETDEVKKSVMKEIETWIFNRVK	0
11	MGATISILASYDNPNLFTAMILMSPLVNADAVSRLNLLAAKLMGTITPNAPVGKLCPESVSRDMDKVYKYQYDPLINHEKIKAGFASQVLKATNKVRKIISKINTPPTLILQGTNNEISDVLGAYYFMQHANCNREIKIYEGAKHHLHKETDEVKKSVMKEIETWIFNRVK	0
12	MGATISILASYDNPNLFTAMILMSPLVNADAVSRLNLLAAKLMGTITPNAPVGKLCPESVSRDMDKVYKYQYDPLINHEKIKAGFASQVLKATNKVRKIISKINTPPTLILQGTNNEISDVLGAYYFMQHANCNREIKIYEGAKHHLHKETDEVKKSVMKEIETWIFNRVK	0
13	MGATISILASYDNPNLFTAMILMSPLVNADAVSRLNLLAAKLMGTITPNAPVGKLCPESVSRDMDKVYKYQYDPLINHEKIKAGFASQVLKATNKVRKIISKINTPPTLILQGTNNEISDVLGAYYFMQHANCNREIKIYEGAKHHLHKETDEVKKSVMKEIETWIFNRVK	0
14	MGATISILASYDNPNLFTAMILMSPLVNADAVSRLNLLAAKLMGTITPNAPVGKLCPESVSRDMDKVYKYQYDPLINHEKIKAGFASQVLKATNKVRKIISKINTPPTLILQGTNNEISDVLGAYYFMQHANCNREIKIYEGAKHHLHKETDEVKKSVMKEIETWIFNRVK	0
15	MGATISILASYDNPNLFTAMILMSPLVNADAVSRLNLLAAKLMGTITPNAPVGKLCPESVSRDMDKVYKYQYDPLINHEKIKAGFASQVLKATNKVRKIISKINTPPTLILQGTNNEISDVLGAYYFMQHANCNREIKIYEGAKHHLHKETDEVKKSVMKEIETWIFNRVK	0
16	MIPLLFILFYFANGIEWHKFETSEEIISTYLLDDVLYTGVNGAVYTFSNNKLNKTGLTNTNYITTSIKVEDADKDTLVCGTNNGNPKCWKIDGSDDPKHRGRGYAPYQNSKVTIISHNGCVLSDINISKEGIKRWRRFDGPCGYDLFTADNVIPKDGLRGAFVDKDGTYDKVYILFTDTIGSKRIVKIPYITQMCLNDEGGPSSLSSHRWSTFLKVELECDIDGRSYR	0
17	MIPLLFILFYFANGIEWHKFETSEEIISTYLLDDVLYTGVNGAVYTFSNNKLNKTGLTNTNYITTSIKVEDADKDTLVCGTNNGNPKCWKIDGSDDPKHRGRGYAPYQNSKVTIISHNGCVLSDINISKEGIKRWRRFDGPCGYDLFTADNVIPKDGLRGAFVDKDGTYDKVYILFTDTIGSKRIVKIPYITQMCLNDEGGPSSLSSHRWSTFLKVELECDIDGRSYR	0
18	MIPLLFILFYFANGIEWHKFETSEEIISTYLLDDVLYTGVNGAVYTFSNNKLNKTGLTNTNYITTSIKVEDADKDTLVCGTNNGNPKCWKIDGSDDPKHRGRGYAPYQNSKVTIISHNGCVLSDINISKEGIKRWRRFDGPCGYDLFTADNVIPKDGLRGAFVDKDGTYDKVYILFTDTIGSKRIVKIPYITQMCLNDEGGPSSLSSHRWSTFLKVELECDIDGRSYR	0
19	MIPLLFILFYFANGIEWHKFETSEEIISTYLLDDVLYTGVNGAVYTFSNNKLNKTGLTNTNYITTSIKVEDADKDTLVCGTNNGNPKCWKIDGSDDPKHRGRGYAPYQNSKVTIISHNGCVLSDINISKEGIKRWRRFDGPCGYDLFTADNVIPKDGLRGAFVDKDGTYDKVYILFTDTIGSKRIVKIPYITQMCLNDEGGPSSLSSHRWSTFLKVELECDIDGRSYR	0
20	MIPLLFILFYFANGIEWHKFETSEEIISTYLLDDVLYTGVNGAVYTFSNNKLNKTGLTNTNYITTSIKVEDADKDTLVCGTNNGNPKCWKIDGSDDPKHRGRGYAPYQNSKVTIISHNGCVLSDINISKEGIKRWRRFDGPCGYDLFTADNVIPKDGLRGAFVDKDGTYDKVYILFTDTIGSKRIVKIPYITQMCLNDEGGPSSLSSHRWSTFLKVELECDIDGRSYR	0
21	MIPLLFILFYFANGIEWHKFETSEEIISTYLLDDVLYTGVNGAVYTFSNNKLNKTGLTNTNYITTSIKVEDADKDTLVCGTNNGNPKCWKIDGSDDPKHRGRGYAPYQNSKVTIISHNGCVLSDINISKEGIKRWRRFDGPCGYDLFTADNVIPKDGLRGAFVDKDGTYDKVYILFTDTIGSKRIVKIPYITQMCLNDEGGPSSLSSHRWSTFLKVELECDIDGRSYR	0
22	MIPLLFILFYFANGIEWHKFETSEEIISTYLLDDVLYTGVNGAVYTFSNNKLNKTGLTNTNYITTSIKVEDADKDTLVCGTNNGNPKCWKIDGSDDPKHRGRGYAPYQNSKVTIISHNGCVLSDINISKEGIKRWRRFDGPCGYDLFTADNVIPKDGLRGAFVDKDGTYDKVYILFTDTIGSKRIVKIPYITQMCLNDEGGPSSLSSHRWSTFLKVELECDIDGRSYR	0
23	MIPLLFILFYFANGIEWHKFETSEEIISTYLLDDVLYTGVNGAVYTFSNNKLNKTGLTNTNYITTSIKVEDADKDTLVCGTNNGNPKCWKIDGSDDPKHRGRGYAPYQNSKVTIISHNGCVLSDINISKEGIKRWRRFDGPCGYDLFTADNVIPKDGLRGAFVDKDGTYDKVYILFTDTIGSKRIVKIPYITQMCLNDEGGPSSLSSHRWSTFLKVELECDIDGRSYR	0
24	MNTIKQSFSTSKLEGYTKQLPSPAPGICLPAGKVVPHTTFEVIEQYNVLDDIIKPLSNQPIFEGPSGVKWFDIKEKENEHREYRIYFIKENSIYSFDTKSKQTRSSQVDARLFSVMVTSKPLFIADIGIGVGMPQMKKILKM	0
25	MNTIKQSFSTSKLEGYTKQLPSPAPGICLPAGKVVPHTTFEVIEQYNVLDDIIKPLSNQPIFEGPSGVKWFDIKEKENEHREYRIYFIKENSIYSFDTKSKQTRSSQVDARLFSVMVTSKPLFIADIGIGVGMPQMKKILKM	0
26	MNTIKQSFSTSKLEGYTKQLPSPAPGICLPAGKVVPHTTFEVIEQYNVLDDIIKPLSNQPIFEGPSGVKWFDIKEKENEHREYRIYFIKENSIYSFDTKSKQTRSSQVDARLFSVMVTSKPLFIADIGIGVGMPQMKKILKM	0
27	MNTIKQSFSTSKLEGYTKQLPSPAPGICLPAGKVVPHTTFEVIEQYNVLDDIIKPLSNQPIFEGPSGVKWFDIKEKENEHREYRIYFIKENSIYSFDTKSKQTRSSQVDARLFSVMVTSKPLFIADIGIGVGMPQMKKILKM	0
28	MNTIKQSFSTSKLEGYTKQLPSPAPGICLPAGKVVPHTTFEVIEQYNVLDDIIKPLSNQPIFEGPSGVKWFDIKEKENEHREYRIYFIKENSIYSFDTKSKQTRSSQVDARLFSVMVTSKPLFIADIGIGVGMPQMKKILKM	0
29	MKRLETIRHMWSVVYDHFNIVNGKECCYVHTHLSNQNLIPSTVKTNLYMKTMGSCIQMDSMEALEYLSELKESGGWSPRPEMQEFEYPDGVEDTESIERLAEEFFNRSELQAGESVKFGNSINVKHTSVSAKQLRTRIRQQLPSILSSFANTEGGYLFIGVDNNTHKVIGFTVGHDYLRLVENDIEKHIKRLCVVYFCEKKEDIKYTCRFIKVYKPGDETTSTYVCAIKVERCCCAVFADWPESWYMDTNGINKYSPDEWVSHIKF	0
30	MKRLETIRHMWSVVYDHFNIVNGKECCYVHTHLSNQNLIPSTVKTNLYMKTMGSCIQMDSMEALEYLSELKESGGWSPRPEMQEFEYPDGVEDTESIERLAEEFFNRSELQAGESVKFGNSINVKHTSVSAKQLRTRIRQQLPSILSSFANTEGGYLFIGVDNNTHKVIGFTVGHDYLRLVENDIEKHIKRLCVVYFCEKKEDIKYTCRFIKVYKPGDETTSTYVCAIKVERCCCAVFADWPESWYMDTNGINKYSPDEWVSHIKF	0
31	MKRLETIRHMWSVVYDHFNIVNGKECCYVHTHLSNQNLIPSTVKTNLYMKTMGSCIQMDSMEALEYLSELKESGGWSPRPEMQEFEYPDGVEDTESIERLAEEFFNRSELQAGESVKFGNSINVKHTSVSAKQLRTRIRQQLPSILSSFANTEGGYLFIGVDNNTHKVIGFTVGHDYLRLVENDIEKHIKRLCVVYFCEKKEDIKYTCRFIKVYKPGDETTSTYVCAIKVERCCCAVFADWPESWYMDTNGINKYSPDEWVSHIKF	0
32	MKRLETIRHMWSVVYDHFNIVNGKECCYVHTHLSNQNLIPSTVKTNLYMKTMGSCIQMDSMEALEYLSELKESGGWSPRPEMQEFEYPDGVEDTESIERLAEEFFNRSELQAGESVKFGNSINVKHTSVSAKQLRTRIRQQLPSILSSFANTEGGYLFIGVDNNTHKVIGFTVGHDYLRLVENDIEKHIKRLCVVYFCEKKEDIKYTCRFIKVYKPGDETTSTYVCAIKVERCCCAVFADWPESWYMDTNGINKYSPDEWVSHIKF	0
33	MKRLETIRHMWSVVYDHFNIVNGKECCYVHTHLSNQNLIPSTVKTNLYMKTMGSCIQMDSMEALEYLSELKESGGWSPRPEMQEFEYPDGVEDTESIERLAEEFFNRSELQAGESVKFGNSINVKHTSVSAKQLRTRIRQQLPSILSSFANTEGGYLFIGVDNNTHKVIGFTVGHDYLRLVENDIEKHIKRLCVVYFCEKKEDIKYTCRFIKVYKPGDETTSTYVCAIKVERCCCAVFADWPESWYMDTNGINKYSPDEWVSHIKF	0
34	MKRLETIRHMWSVVYDHFNIVNGKECCYVHTHLSNQNLIPSTVKTNLYMKTMGSCIQMDSMEALEYLSELKESGGWSPRPEMQEFEYPDGVEDTESIERLAEEFFNRSELQAGESVKFGNSINVKHTSVSAKQLRTRIRQQLPSILSSFANTEGGYLFIGVDNNTHKVIGFTVGHDYLRLVENDIEKHIKRLCVVYFCEKKEDIKYTCRFIKVYKPGDETTSTYVCAIKVERCCCAVFADWPESWYMDTNGINKYSPDEWVSHIKF	0
35	MKRLETIRHMWSVVYDHFNIVNGKECCYVHTHLSNQNLIPSTVKTNLYMKTMGSCIQMDSMEALEYLSELKESGGWSPRPEMQEFEYPDGVEDTESIERLAEEFFNRSELQAGESVKFGNSINVKHTSVSAKQLRTRIRQQLPSILSSFANTEGGYLFIGVDNNTHKVIGFTVGHDYLRLVENDIEKHIKRLCVVYFCEKKEDIKYTCRFIKVYKPGDETTSTYVCAIKVERCCCAVFADWPESWYMDTNGINKYSPDEWVSHIKF	0
36	MKRLETIRHMWSVVYDHFNIVNGKECCYVHTHLSNQNLIPSTVKTNLYMKTMGSCIQMDSMEALEYLSELKESGGWSPRPEMQEFEYPDGVEDTESIERLAEEFFNRSELQAGESVKFGNSINVKHTSVSAKQLRTRIRQQLPSILSSFANTEGGYLFIGVDNNTHKVIGFTVGHDYLRLVENDIEKHIKRLCVVYFCEKKEDIKYTCRFIKVYKPGDETTSTYVCAIKVERCCCAVFADWPESWYMDTNGINKYSPDEWVSHIKF	0
37	MKRLETIRHMWSVVYDHFNIVNGKECCYVHTHLSNQNLIPSTVKTNLYMKTMGSCIQMDSMEALEYLSELKESGGWSPRPEMQEFEYPDGVEDTESIERLAEEFFNRSELQAGESVKFGNSINVKHTSVSAKQLRTRIRQQLPSILSSFANTEGGYLFIGVDNNTHKVIGFTVGHDYLRLVENDIEKHIKRLCVVYFCEKKEDIKYTCRFIKVYKPGDETTSTYVCAIKVERCCCAVFADWPESWYMDTNGINKYSPDEWVSHIKF	0
38	MLSVMVSSSLVLIVFLLGASEEAKPATTTIKNTKPQCRPEDYATRLQDLRVTFHRVKPTLFSSCSNVRTTTPCGSTVRWSKAVGDAASWTGC	0
39	MLSVMVSSSLVLIVFLLGASEEAKPATTTIKNTKPQCRPEDYATRLQDLRVTFHRVKPTLFSSCSNVRTTTPCGSTVRWSKAVGDAASWTGC	0
40	MLSVMVSSSLVLIVFLLGASEEAKPATTTIKNTKPQCRPEDYATRLQDLRVTFHRVKPTLFSSCSNVRTTTPCGSTVRWSKAVGDAASWTGC	0
41	MLSVMVSSSLVLIVFLLGASEEAKPATTTIKNTKPQCRPEDYATRLQDLRVTFHRVKPTLQREDDYSVWLDGDHVYPGLKTELHSMRSTLESIYKDMRQCPLLGCGDKSVISRLSQEAERKSDNGTRKGLSELDTLFSRLEEYLHSRK	0
42	MLSVMVSSSLVLIVFLLGASEEAKPATTTIKNTKPQCRPEDYATRLQDLRVTFHRVKPTLQREDDYSVWLDGDHVYPGLKTELHSMRSTLESIYKDMRQCPLLGCGDKSVISRLSQEAERKSDNGTRKGLSELDTLFSRLEEYLHSRK	0
43	MLSVMVSSSLVLIVFLLGASEEAKPATTTIKNTKPQCRPEDYATRLQDLRVTFHRVKPTLQREDDYSVWLDGDHVYPGLKTELHSMRSTLESIYKDMRQCPLLGCGDKSVISRLSQEAERKSDNGTRKGLSELDTLFSRLEEYLHSRK	0
44	MLSVMVSSSLVLIVFLLGASEEAKPATTTIKNTKPQCRPEDYATRLQDLRVTFHRVKPTLQREDDYSVWLDGDHVYPGLKTELHSMRSTLESIYKDMRQCPLLGCGDKSVISRLSQEAERKSDNGTRKGLSELDTLFSRLEEYLHSRK	0
45	MLSVMVSSSLVLIVFLLGASEEAKPATTTIKNTKPQCRPEDYATRLQDLRVTFHRVKPTLQREDDYSVWLDGDHVYPGLKTELHSMRSTLESIYKDMRQCPLLGCGDKSVISRLSQEAERKSDNGTRKGLSELDTLFSRLEEYLHSRK	0
46	MLSVMVSSSLVLIVFLLGASEEAKPATTTIKNTKPQCRPEDYATRLQDLRVTFHRVKPTLQREDDYSVWLDGTVVKGCWGCSVMDWLLRRYLEIVFPAGDHVYPGLKTELHSMRSTLESIYKDMRQCEAERKSDNGTRKGLSELDTLFSRLEEYLHSRK	0
47	MLSVMVSSSLVLIVFLLGASEEAKPATTTIKNTKPQCRPEDYATRLQDLRVTFHRVKPTLQREDDYSVWLDGTVVKGCWGCSVMDWLLRRYLEIVFPAGDHVYPGLKTELHSMRSTLESIYKDMRQCEAERKSDNGTRKGLSELDTLFSRLEEYLHSRK	0
48	MLSVMVSSSLVLIVFLLGASEEAKPATTTIKNTKPQCRPEDYATRLQDLRVTFHRVKPTLQREDDYSVWLDGTVVKGCWGCSVMDWLLRRYLEIVFPAGDHVYPGLKTELHSMRSTLESIYKDMRQCEAERKSDNGTRKGLSELDTLFSRLEEYLHSRK	0
49	MLSVMVSSSLVLIVFLLGASEEAKPATTTIKNTKPQCRPEDYATRLQDLRVTFHRVKPTLQREDDYSVWLDGTVVKGCWGCSVMDWLLRRYLEIVFPAGDHVYPGLKTELHSMRSTLESIYKDMRQCEAERKSDNGTRKGLSELDTLFSRLEEYLHSRK	0
50	MLSVMVSSSLVLIVFLLGASEEAKPATTTIKNTKPQCRPEDYATRLQDLRVTFHRVKPTLQREDDYSVWLDGTVVKGCWGCSVMDWLLRRYLEIVFPAGDHVYPGLKTELHSMRSTLESIYKDMRQCEAERKSDNGTRKGLSELDTLFSRLEEYLHSRK	0
51	MLSVMVSSSLVLIVFLLGASEEAKPATTTIKNTKPQCRPEDYATRLQDLRVTFHRVKPTLVGHVGDHVYPGLKTELHSMRSTLESIYKDMRQCEAERKSDNGTRKGLSELDTLFSRLEEYLHSRK	0
52	MLSVMVSSSLVLIVFLLGASEEAKPATTTIKNTKPQCRPEDYATRLQDLRVTFHRVKPTLVGHVGDHVYPGLKTELHSMRSTLESIYKDMRQCEAERKSDNGTRKGLSELDTLFSRLEEYLHSRK	0
53	MLSVMVSSSLVLIVFLLGASEEAKPATTTIKNTKPQCRPEDYATRLQDLRVTFHRVKPTLVGHVGDHVYPGLKTELHSMRSTLESIYKDMRQCEAERKSDNGTRKGLSELDTLFSRLEEYLHSRK	0
54	MLSVMVSSSLVLIVFLLGASEEAKPATTTIKNTKPQCRPEDYATRLQDLRVTFHRVKPTLVGHVGDHVYPGLKTELHSMRSTLESIYKDMRQCEAERKSDNGTRKGLSELDTLFSRLEEYLHSRK	0
55	MPLSYQHFRKLLLLDEEAGPLEEELPRLANEGLNRRVAEDLNLGNLNVSIPWTHKVGNFTGLYSSTVPCFNPKWQTPSFPDIICRRTLLIDVSNLWGPLQ	0
56	MPLSYQHFRKLLLLDEEAGPLEEELPRLANEGLNRRVAEDLNLGNLNVSIPWTHKVGNFTGLYSSTVPCFNPKWQTPSFPDIICRRTLLIDVSNLWGPLQ	0
57	MPLSYQHFRKLLLLDEEAGPLEEELPRLANEGLNRRVAEDLNLGNLNVSIPWTHKVGNFTGLYSSTVPCFNPKWQTPSFPDIICRRTLLIDVSNLWGPLQ	1.73699
58	MEQEQDTQWTQSTEHINIQKRGSGRQTQKLGHPNSTRLMDHYLRIMSQVDMHKQTVFWRPWLSLKNPTQGSLRTHALKQWKSFNKQGWTN	0
59	MEQEQDTQWTQSTEHINIQKRGSGRQTQKLGHPNSTRLMDHYLRIMSQVDMHKQTVFWRPWLSLKNPTQGSLRTHALKQWKSFNKQGWTN	0
60	MEQEQDTQWTQSTEHINIQKRGSGRQTQKLGHPNSTRLMDHYLRIMSQVDMHKQTVFWRPWLSLKNPTQGSLRTHALKQWKSFNKQGWTN	0
61	YEWQTSTNPSIFGPRECPPRMSIPFISIGNAYSSFYDGWSHFDSKGAYGFNTLNKLGHIYCRHVNKETPAEVSSYIRIYFKPKHVRAWVPRPPRLCQYKNKANVNFDATAVTETRKTINTVPVSNHGSDRRGDLATLITHGMFGQQSGAVYVGNYRLVNRHLATHTDWQNCVWEDYNRDIL	0
62	YEWQTSTNPSIFGPRECPPRMSIPFISIGNAYSSFYDGWSHFDSKGAYGFNTLNKLGHIYCRHVNKETPAEVSSYIRIYFKPKHVRAWVPRPPRLCQYKNKANVNFDATAVTETRKTINTVPVSNHGSDRRGDLATLITHGMFGQQSGAVYVGNYRLVNRHLATHTDWQNCVWEDYNRDIL	2.8839
63	YEWQTSTNPSIFGPRECPPRMSIPFISIGNAYSSFYDGWSHFDSKGAYGFNTLNKLGHIYCRHVNKETPAEVSSYIRIYFKPKHVRAWVPRPPRLCQYKNKANVNFDATAVTETRKTINTVPVSNHGSDRRGDLATLITHGMFGQQSGAVYVGNYRLVNRHLATHTDWQNCVWEDYNRDIL	0
64	YEWQTSTNPSIFGPRECPPRMSIPFISIGNAYSSFYDGWSHFDSKGAYGFNTLNKLGHIYCRHVNKETPAEVSSYIRIYFKPKHVRAWVPRPPRLCQYKNKANVNFDATAVTETRKTINTVPVSNHGSDRRGDLATLITHGMFGQQSGAVYVGNYRLVNRHLATHTDWQNCVWEDYNRDIL	0
65	YEWQTSTNPSIFGPRECPPRMSIPFISIGNAYSSFYDGWSHFDSKGAYGFNTLNKLGHIYCRHVNKETPAEVSSYIRIYFKPKHVRAWVPRPPRLCQYKNKANVNFDATAVTETRKTINTVPVSNHGSDRRGDLATLITHGMFGQQSGAVYVGNYRLVNRHLATHTDWQNCVWEDYNRDIL	0
66	YEWQTSTNPSIFGPRECPPRMSIPFISIGNAYSSFYDGWSHFDSKGAYGFNTLNKLGHIYCRHVNKETPAEVSSYIRIYFKPKHVRAWVPRPPRLCQYKNKANVNFDATAVTETRKTINTVPVSNHGSDRRGDLATLITHGMFGQQSGAVYVGNYRLVNRHLATHTDWQNCVWEDYNRDIL	0
67	MGLKIRQLLWFHISCLTFGRETVTEYLVSFGVWIRTPPAYRPANAPILSTLPETTVVRCRGRTPRRRTPSPRRRRSQSPRRRRSQSRESQFGPCIQSQLRKSRLGPQPAQGQLTGRQQGHAVESSCWWLQFRNSEPCSEYCLCHIVNLIEDWGPCTEHGEHRIRTPRTPARVTGGVFLVDKNPHNTTESRLVVDFSQFSRGNTRVSWPKFAVPNLQSLTNLLSSNLSWLSLDVSAAFYHLPLHPAAMPHLLVGSSGLSRYVARLSSNSRIINNQHRTMQDLHNSCSRNLYVSLMLLYKTYGRKLHLYSHLIILGFRKIPMGVGLSPFLLAQSTSAICSVVRRAFPHCLAFSYMDDVVLGAKTVQHLESLYTAVTNFLLSLGIHLNPHKTKRWGYSLNFM…	0
68	MGLKIRQLLWFHISCLTFGRETVTEYLVSFGVWIRTPPAYRPANAPILSTLPETTVVRCRGRTPRRRTPSPRRRRSQSPRRRRSQSRESQFGPCIQSQLRKSRLGPQPAQGQLTGRQQGHAVESSCWWLQFRNSEPCSEYCLCHIVNLIEDWGPCTEHGEHRIRTPRTPARVTGGVFLVDKNPHNTTESRLVVDFSQFSRGNTRVSWPKFAVPNLQSLTNLLSSNLSWLSLDVSAAFYHLPLHPAAMPHLLVGSSGLSRYVARLSSNSRIINNQHRTMQDLHNSCSRNLYVSLMLLYKTYGRKLHLYSHLIILGFRKIPMGVGLSPFLLAQSTSAICSVVRRAFPHCLAFSYMDDVVLGAKTVQHLESLYTAVTNFLLSLGIHLNPHKTKRWGYSLNFM…	0
69	MGLKIRQLLWFHISCLTFGRETVTEYLVSFGVWIRTPPAYRPANAPILSTLPETTVVRCRGRTPRRRTPSPRRRRSQSPRRRRSQSRESQFGPCIQSQLRKSRLGPQPAQGQLTGRQQGHAVESSCWWLQFRNSEPCSEYCLCHIVNLIEDWGPCTEHGEHRIRTPRTPARVTGGVFLVDKNPHNTTESRLVVDFSQFSRGNTRVSWPKFAVPNLQSLTNLLSSNLSWLSLDVSAAFYHLPLHPAAMPHLLVGSSGLSRYVARLSSNSRIINNQHRTMQDLHNSCSRNLYVSLMLLYKTYGRKLHLYSHLIILGFRKIPMGVGLSPFLLAQSTSAICSVVRRAFPHCLAFSYMDDVVLGAKTVQHLESLYTAVTNFLLSLGIHLNPHKTKRWGYSLNFM…	0
70	MGLKIRQLLWFHISCLTFGRETVTEYLVSFGVWIRTPPAYRPANAPILSTLPETTVVRCRGRTPRRRTPSPRRRRSQSPRRRRSQSRESQFGPCIQSQLRKSRLGPQPAQGQLTGRQQGHAVESSCWWLQFRNSEPCSEYCLCHIVNLIEDWGPCTEHGEHRIRTPRTPARVTGGVFLVDKNPHNTTESRLVVDFSQFSRGNTRVSWPKFAVPNLQSLTNLLSSNLSWLSLDVSAAFYHLPLHPAAMPHLLVGSSGLSRYVARLSSNSRIINNQHRTMQDLHNSCSRNLYVSLMLLYKTYGRKLHLYSHLIILGFRKIPMGVGLSPFLLAQSTSAICSVVRRAFPHCLAFSYMDDVVLGAKTVQHLESLYTAVTNFLLSLGIHLNPHKTKRWGYSLNFM…	0
71	MGLKIRQLLWFHISCLTFGRETVTEYLVSFGVWIRTPPAYRPANAPILSTLPETTVVRCRGRTPRRRTPSPRRRRSQSPRRRRSQSRESQFGPCIQSQLRKSRLGPQPAQGQLTGRQQGHAVESSCWWLQFRNSEPCSEYCLCHIVNLIEDWGPCTEHGEHRIRTPRTPARVTGGVFLVDKNPHNTTESRLVVDFSQFSRGNTRVSWPKFAVPNLQSLTNLLSSNLSWLSLDVSAAFYHLPLHPAAMPHLLVGSSGLSRYVARLSSNSRIINNQHRTMQDLHNSCSRNLYVSLMLLYKTYGRKLHLYSHLIILGFRKIPMGVGLSPFLLAQSTSAICSVVRRAFPHCLAFSYMDDVVLGAKTVQHLESLYTAVTNFLLSLGIHLNPHKTKRWGYSLNFM…	0
72	MGLKIRQLLWFHISCLTFGRETVTEYLVSFGVWIRTPPAYRPANAPILSTLPETTVVRCRGRTPRRRTPSPRRRRSQSPRRRRSQSRESQFGPCIQSQLRKSRLGPQPAQGQLTGRQQGHAVESSCWWLQFRNSEPCSEYCLCHIVNLIEDWGPCTEHGEHRIRTPRTPARVTGGVFLVDKNPHNTTESRLVVDFSQFSRGNTRVSWPKFAVPNLQSLTNLLSSNLSWLSLDVSAAFYHLPLHPAAMPHLLVGSSGLSRYVARLSSNSRIINNQHRTMQDLHNSCSRNLYVSLMLLYKTYGRKLHLYSHLIILGFRKIPMGVGLSPFLLAQSTSAICSVVRRAFPHCLAFSYMDDVVLGAKTVQHLESLYTAVTNFLLSLGIHLNPHKTKRWGYSLNFM…	0
73	MGLKIRQLLWFHISCLTFGRETVTEYLVSFGVWIRTPPAYRPANAPILSTLPETTVVRCRGRTPRRRTPSPRRRRSQSPRRRRSQSRESQFGPCIQSQLRKSRLGPQPAQGQLTGRQQGHAVESSCWWLQFRNSEPCSEYCLCHIVNLIEDWGPCTEHGEHRIRTPRTPARVTGGVFLVDKNPHNTTESRLVVDFSQFSRGNTRVSWPKFAVPNLQSLTNLLSSNLSWLSLDVSAAFYHLPLHPAAMPHLLVGSSGLSRYVARLSSNSRIINNQHRTMQDLHNSCSRNLYVSLMLLYKTYGRKLHLYSHLIILGFRKIPMGVGLSPFLLAQSTSAICSVVRRAFPHCLAFSYMDDVVLGAKTVQHLESLYTAVTNFLLSLGIHLNPHKTKRWGYSLNFM…	0
74	MGLKIRQLLWFHISCLTFGRETVTEYLVSFGVWIRTPPAYRPANAPILSTLPETTVVRCRGRTPRRRTPSPRRRRSQSPRRRRSQSRESQFGPCIQSQLRKSRLGPQPAQGQLTGRQQGHAVESSCWWLQFRNSEPCSEYCLCHIVNLIEDWGPCTEHGEHRIRTPRTPARVTGGVFLVDKNPHNTTESRLVVDFSQFSRGNTRVSWPKFAVPNLQSLTNLLSSNLSWLSLDVSAAFYHLPLHPAAMPHLLVGSSGLSRYVARLSSNSRIINNQHRTMQDLHNSCSRNLYVSLMLLYKTYGRKLHLYSHLIILGFRKIPMGVGLSPFLLAQSTSAICSVVRRAFPHCLAFSYMDDVVLGAKTVQHLESLYTAVTNFLLSLGIHLNPHKTKRWGYSLNFM…	0
75	MGLKIRQLLWFHISCLTFGRETVTEYLVSFGVWIRTPPAYRPANAPILSTLPETTVVRCRGRTPRRRTPSPRRRRSQSPRRRRSQSRESQFGPCIQSQLRKSRLGPQPAQGQLTGRQQGHAVESSCWWLQFRNSEPCSEYCLCHIVNLIEDWGPCTEHGEHRIRTPRTPARVTGGVFLVDKNPHNTTESRLVVDFSQFSRGNTRVSWPKFAVPNLQSLTNLLSSNLSWLSLDVSAAFYHLPLHPAAMPHLLVGSSGLSRYVARLSSNSRIINNQHRTMQDLHNSCSRNLYVSLMLLYKTYGRKLHLYSHLIILGFRKIPMGVGLSPFLLAQSTSAICSVVRRAFPHCLAFSYMDDVVLGAKTVQHLESLYTAVTNFLLSLGIHLNPHKTKRWGYSLNFM…	0
76	MGLKIRQLLWFHISCLTFGRETVTEYLVSFGVWIRTPPAYRPANAPILSTLPETTVVRCRGRTPRRRTPSPRRRRSQSPRRRRSQSRESQFGPCIQSQLRKSRLGPQPAQGQLTGRQQGHAVESSCWWLQFRNSEPCSEYCLCHIVNLIEDWGPCTEHGEHRIRTPRTPARVTGGVFLVDKNPHNTTESRLVVDFSQFSRGNTRVSWPKFAVPNLQSLTNLLSSNLSWLSLDVSAAFYHLPLHPAAMPHLLVGSSGLSRYVARLSSNSRIINNQHRTMQDLHNSCSRNLYVSLMLLYKTYGRKLHLYSHLIILGFRKIPMGVGLSPFLLAQSTSAICSVVRRAFPHCLAFSYMDDVVLGAKTVQHLESLYTAVTNFLLSLGIHLNPHKTKRWGYSLNFM…	0
77	MGLKIRQLLWFHISCLTFGRETVTEYLVSFGVWIRTPPAYRPANAPILSTLPETTVVRCRGRTPRRRTPSPRRRRSQSPRRRRSQSRESQFGPCIQSQLRKSRLGPQPAQGQLTGRQQGHAVESSCWWLQFRNSEPCSEYCLCHIVNLIEDWGPCTEHGEHRIRTPRTPARVTGGVFLVDKNPHNTTESRLVVDFSQFSRGNTRVSWPKFAVPNLQSLTNLLSSNLSWLSLDVSAAFYHLPLHPAAMPHLLVGSSGLSRYVARLSSNSRIINNQHRTMQDLHNSCSRNLYVSLMLLYKTYGRKLHLYSHLIILGFRKIPMGVGLSPFLLAQSTSAICSVVRRAFPHCLAFSYMDDVVLGAKTVQHLESLYTAVTNFLLSLGIHLNPHKTKRWGYSLNFM…	0
78	MGLKIRQLLWFHISCLTFGRETVTEYLVSFGVWIRTPPAYRPANAPILSTLPETTVVRCRGRTPRRRTPSPRRRRSQSPRRRRSQSRESQFGPCIQSQLRKSRLGPQPAQGQLTGRQQGHAVESSCWWLQFRNSEPCSEYCLCHIVNLIEDWGPCTEHGEHRIRTPRTPARVTGGVFLVDKNPHNTTESRLVVDFSQFSRGNTRVSWPKFAVPNLQSLTNLLSSNLSWLSLDVSAAFYHLPLHPAAMPHLLVGSSGLSRYVARLSSNSRIINNQHRTMQDLHNSCSRNLYVSLMLLYKTYGRKLHLYSHLIILGFRKIPMGVGLSPFLLAQSTSAICSVVRRAFPHCLAFSYMDDVVLGAKTVQHLESLYTAVTNFLLSLGIHLNPHKTKRWGYSLNFM…	0
79	MGLKIRQLLWFHISCLTFGRETVTEYLVSFGVWIRTPPAYRPANAPILSTLPETTVVRCRGRTPRRRTPSPRRRRSQSPRRRRSQSRESQFGPCIQSQLRKSRLGPQPAQGQLTGRQQGHAVESSCWWLQFRNSEPCSEYCLCHIVNLIEDWGPCTEHGEHRIRTPRTPARVTGGVFLVDKNPHNTTESRLVVDFSQFSRGNTRVSWPKFAVPNLQSLTNLLSSNLSWLSLDVSAAFYHLPLHPAAMPHLLVGSSGLSRYVARLSSNSRIINNQHRTMQDLHNSCSRNLYVSLMLLYKTYGRKLHLYSHLIILGFRKIPMGVGLSPFLLAQSTSAICSVVRRAFPHCLAFSYMDDVVLGAKTVQHLESLYTAVTNFLLSLGIHLNPHKTKRWGYSLNFM…	0
80	MGLKIRQLLWFHISCLTFGRETVTEYLVSFGVWIRTPPAYRPANAPILSTLPETTVVRCRGRTPRRRTPSPRRRRSQSPRRRRSQSRESQFGPCIQSQLRKSRLGPQPAQGQLTGRQQGHAVESSCWWLQFRNSEPCSEYCLCHIVNLIEDWGPCTEHGEHRIRTPRTPARVTGGVFLVDKNPHNTTESRLVVDFSQFSRGNTRVSWPKFAVPNLQSLTNLLSSNLSWLSLDVSAAFYHLPLHPAAMPHLLVGSSGLSRYVARLSSNSRIINNQHRTMQDLHNSCSRNLYVSLMLLYKTYGRKLHLYSHLIILGFRKIPMGVGLSPFLLAQSTSAICSVVRRAFPHCLAFSYMDDVVLGAKTVQHLESLYTAVTNFLLSLGIHLNPHKTKRWGYSLNFM…	0
81	MGLKIRQLLWFHISCLTFGRETVTEYLVSFGVWIRTPPAYRPANAPILSTLPETTVVRCRGRTPRRRTPSPRRRRSQSPRRRRSQSRESQFGPCIQSQLRKSRLGPQPAQGQLTGRQQGHAVESSCWWLQFRNSEPCSEYCLCHIVNLIEDWGPCTEHGEHRIRTPRTPARVTGGVFLVDKNPHNTTESRLVVDFSQFSRGNTRVSWPKFAVPNLQSLTNLLSSNLSWLSLDVSAAFYHLPLHPAAMPHLLVGSSGLSRYVARLSSNSRIINNQHRTMQDLHNSCSRNLYVSLMLLYKTYGRKLHLYSHLIILGFRKIPMGVGLSPFLLAQSTSAICSVVRRAFPHCLAFSYMDDVVLGAKTVQHLESLYTAVTNFLLSLGIHLNPHKTKRWGYSLNFM…	0
82	MGLKIRQLLWFHISCLTFGRETVTEYLVSFGVWIRTPPAYRPANAPILSTLPETTVVRCRGRTPRRRTPSPRRRRSQSPRRRRSQSRESQFGPCIQSQLRKSRLGPQPAQGQLTGRQQGHAVESSCWWLQFRNSEPCSEYCLCHIVNLIEDWGPCTEHGEHRIRTPRTPARVTGGVFLVDKNPHNTTESRLVVDFSQFSRGNTRVSWPKFAVPNLQSLTNLLSSNLSWLSLDVSAAFYHLPLHPAAMPHLLVGSSGLSRYVARLSSNSRIINNQHRTMQDLHNSCSRNLYVSLMLLYKTYGRKLHLYSHLIILGFRKIPMGVGLSPFLLAQSTSAICSVVRRAFPHCLAFSYMDDVVLGAKTVQHLESLYTAVTNFLLSLGIHLNPHKTKRWGYSLNFM…	0
83	MGLKIRQLLWFHISCLTFGRETVTEYLVSFGVWIRTPPAYRPANAPILSTLPETTVVRCRGRTPRRRTPSPRRRRSQSPRRRRSQSRESQFGPCIQSQLRKSRLGPQPAQGQLTGRQQGHAVESSCWWLQFRNSEPCSEYCLCHIVNLIEDWGPCTEHGEHRIRTPRTPARVTGGVFLVDKNPHNTTESRLVVDFSQFSRGNTRVSWPKFAVPNLQSLTNLLSSNLSWLSLDVSAAFYHLPLHPAAMPHLLVGSSGLSRYVARLSSNSRIINNQHRTMQDLHNSCSRNLYVSLMLLYKTYGRKLHLYSHLIILGFRKIPMGVGLSPFLLAQSTSAICSVVRRAFPHCLAFSYMDDVVLGAKTVQHLESLYTAVTNFLLSLGIHLNPHKTKRWGYSLNFM…	0
84	MGLKIRQLLWFHISCLTFGRETVTEYLVSFGVWIRTPPAYRPANAPILSTLPETTVVRCRGRTPRRRTPSPRRRRSQSPRRRRSQSRESQFGPCIQSQLRKSRLGPQPAQGQLTGRQQGHAVESSCWWLQFRNSEPCSEYCLCHIVNLIEDWGPCTEHGEHRIRTPRTPARVTGGVFLVDKNPHNTTESRLVVDFSQFSRGNTRVSWPKFAVPNLQSLTNLLSSNLSWLSLDVSAAFYHLPLHPAAMPHLLVGSSGLSRYVARLSSNSRIINNQHRTMQDLHNSCSRNLYVSLMLLYKTYGRKLHLYSHLIILGFRKIPMGVGLSPFLLAQSTSAICSVVRRAFPHCLAFSYMDDVVLGAKTVQHLESLYTAVTNFLLSLGIHLNPHKTKRWGYSLNFM…	0
85	MGLKIRQLLWFHISCLTFGRETVTEYLVSFGVWIRTPPAYRPANAPILSTLPETTVVRCRGRTPRRRTPSPRRRRSQSPRRRRSQSRESQFGPCIQSQLRKSRLGPQPAQGQLTGRQQGHAVESSCWWLQFRNSEPCSEYCLCHIVNLIEDWGPCTEHGEHRIRTPRTPARVTGGVFLVDKNPHNTTESRLVVDFSQFSRGNTRVSWPKFAVPNLQSLTNLLSSNLSWLSLDVSAAFYHLPLHPAAMPHLLVGSSGLSRYVARLSSNSRIINNQHRTMQDLHNSCSRNLYVSLMLLYKTYGRKLHLYSHLIILGFRKIPMGVGLSPFLLAQSTSAICSVVRRAFPHCLAFSYMDDVVLGAKTVQHLESLYTAVTNFLLSLGIHLNPHKTKRWGYSLNFM…	0
86	MGLKIRQLLWFHISCLTFGRETVTEYLVSFGVWIRTPPAYRPANAPILSTLPETTVVRCRGRTPRRRTPSPRRRRSQSPRRRRSQSRESQFGPCIQSQLRKSRLGPQPAQGQLTGRQQGHAVESSCWWLQFRNSEPCSEYCLCHIVNLIEDWGPCTEHGEHRIRTPRTPARVTGGVFLVDKNPHNTTESRLVVDFSQFSRGNTRVSWPKFAVPNLQSLTNLLSSNLSWLSLDVSAAFYHLPLHPAAMPHLLVGSSGLSRYVARLSSNSRIINNQHRTMQDLHNSCSRNLYVSLMLLYKTYGRKLHLYSHLIILGFRKIPMGVGLSPFLLAQSTSAICSVVRRAFPHCLAFSYMDDVVLGAKTVQHLESLYTAVTNFLLSLGIHLNPHKTKRWGYSLNFM…	0
87	MGLKIRQLLWFHISCLTFGRETVTEYLVSFGVWIRTPPAYRPANAPILSTLPETTVVRCRGRTPRRRTPSPRRRRSQSPRRRRSQSRESQFGPCIQSQLRKSRLGPQPAQGQLTGRQQGHAVESSCWWLQFRNSEPCSEYCLCHIVNLIEDWGPCTEHGEHRIRTPRTPARVTGGVFLVDKNPHNTTESRLVVDFSQFSRGNTRVSWPKFAVPNLQSLTNLLSSNLSWLSLDVSAAFYHLPLHPAAMPHLLVGSSGLSRYVARLSSNSRIINNQHRTMQDLHNSCSRNLYVSLMLLYKTYGRKLHLYSHLIILGFRKIPMGVGLSPFLLAQSTSAICSVVRRAFPHCLAFSYMDDVVLGAKTVQHLESLYTAVTNFLLSLGIHLNPHKTKRWGYSLNFM…	0
88	MGLKIRQLLWFHISCLTFGRETVTEYLVSFGVWIRTPPAYRPANAPILSTLPETTVVRCRGRTPRRRTPSPRRRRSQSPRRRRSQSRESQFGPCIQSQLRKSRLGPQPAQGQLTGRQQGHAVESSCWWLQFRNSEPCSEYCLCHIVNLIEDWGPCTEHGEHRIRTPRTPARVTGGVFLVDKNPHNTTESRLVVDFSQFSRGNTRVSWPKFAVPNLQSLTNLLSSNLSWLSLDVSAAFYHLPLHPAAMPHLLVGSSGLSRYVARLSSNSRIINNQHRTMQDLHNSCSRNLYVSLMLLYKTYGRKLHLYSHLIILGFRKIPMGVGLSPFLLAQSTSAICSVVRRAFPHCLAFSYMDDVVLGAKTVQHLESLYTAVTNFLLSLGIHLNPHKTKRWGYSLNFM…	0
89	MGLKIRQLLWFHISCLTFGRETVTEYLVSFGVWIRTPPAYRPANAPILSTLPETTVVRCRGRTPRRRTPSPRRRRSQSPRRRRSQSRESQFGPCIQSQLRKSRLGPQPAQGQLTGRQQGHAVESSCWWLQFRNSEPCSEYCLCHIVNLIEDWGPCTEHGEHRIRTPRTPARVTGGVFLVDKNPHNTTESRLVVDFSQFSRGNTRVSWPKFAVPNLQSLTNLLSSNLSWLSLDVSAAFYHLPLHPAAMPHLLVGSSGLSRYVARLSSNSRIINNQHRTMQDLHNSCSRNLYVSLMLLYKTYGRKLHLYSHLIILGFRKIPMGVGLSPFLLAQSTSAICSVVRRAFPHCLAFSYMDDVVLGAKTVQHLESLYTAVTNFLLSLGIHLNPHKTKRWGYSLNFM…	0
90	SLDPMDNVNPFNHHRNAGLRYRSMLLGNGRYVPFHIQVPQKFFAIKNLLLLPGSYTYEWNFRKDVNMILQSSLGNDLRVDGASVRFDSVNLYATFFPMAHNTASTLEAMLRNDTNDQSFNDYL	0
91	SLDPMDNVNPFNHHRNAGLRYRSMLLGNGRYVPFHIQVPQKFFAIKNLLLLPGSYTYEWNFRKDVNMILQSSLGNDLRVDGASVRFDSVNLYATFFPMAHNTASTLEAMLRNDTNDQSFNDYL	0
92	SLDPMDNVNPFNHHRNAGLRYRSMLLGNGRYVPFHIQVPQKFFAIKNLLLLPGSYTYEWNFRKDVNMILQSSLGNDLRVDGASVRFDSVNLYATFFPMAHNTASTLEAMLRNDTNDQSFNDYL	0
93	SLDPMDNVNPFNHHRNAGLRYRSMLLGNGRYVPFHIQVPQKFFAIKNLLLLPGSYTYEWNFRKDVNMILQSSLGNDLRVDGASVRFDSVNLYATFFPMAHNTASTLEAMLRNDTNDQSFNDYL	0
95	MGAQVSTQKTGAHETSLSASGKSIIHYTNINYYKDAASNSANRQDFTQDPSKFTEPVKDVMIKTLPALNSPSAEECGYSDRVRSITIGNSTITTQESANVVVAYGRWPAYLRDDEATAEDQPTQPDVAHVVYTWNQCMAKI	0
96	MGAQVSTQKTGAHETSLSASGKSIIHYTNINYYKDAASNSANRQDFTQDPSKFTEPVKDVMIKTLPALNSPSAEECGYSDRVRSITIGNSTITTQESANVVVAYGRWPAYLRDDEATAEDQPTQPDVAHVVYTWNQCMAKI	0
97	MGAQVSTQKTGAHETSLSASGKSIIHYTNINYYKDAASNSANRQDFTQDPSKFTEPVKDVMIKTLPALNSPSAEECGYSDRVRSITIGNSTITTQESANVVVAYGRWPAYLRDDEATAEDQPTQPDVAHVVYTWNQCMAKI	0
98	MGAQVSTQKTGAHETSLSASGKSIIHYTNINYYKDAASNSANRQDFTQDPSKFTEPVKDVMIKTLPALNSPSAEECGYSDRVRSITIGNSTITTQESANVVVAYGRWPAYLRDDEATAEDQPTQPDVAHVVYTWNQCMAKI	0
99	GGRDVETGYARIERGHRRSSRSYNTQSSRKHRDRSLSNRRRRPTTPPAMTTGERNDQTHDESYRLRFSKRDARRERIRKEYD	0
100	GGRDVETGYARIERGHRRSSRSYNTQSSRKHRDRSLSNRRRRPTTPPAMTTGERNDQTHDESYRLRFSKRDARRERIRKEYD	0
101	MQMPSTQTSKPPPLSQTPVSAAVVVKALKNSVKAAFSTSSLQAPGTVKPRALVRPSPGPVQENHLSEAQFPPKW	0
102	MQMPSTQTSKPPPLSQTPVSAAVVVKALKNSVKAAFSTSSLQAPGTVKPRALVRPSPGPVQENHLSEAQFPPKW	0
103	MDSYLTTPMPYHPVTVVQNLEEKMQYYLVKTYTSLGKLAYNYPVLTMLGLAMSYKLGLRRMLWTVLQGFMTLGIANWLSWE	0
104	MDSYLTTPMPYHPVTVVQNLEEKMQYYLVKTYTSLGKLAYNYPVLTMLGLAMSYKLGLRRMLWTVLQGFMTLGIANWLSWE	0
105	MQLVIYHMYCMTPQLQMQSNTTDTDMKSLKNCGLPKAVCTHCKHSPPCPKPGTVTNRPPVPPRLYVPPPVPSRQPSVKDTDAVEYKLLTRYEQHVIRMLRLCNMYTNLEK	0
107	MQLVIYHMYCMTPQLQMQSNTTDTDMKSLKNCGLPKAVCTHCKHSPPCPKPGTVTNRPPVPPRLYVPPPVPSRQPSVKDTDAVEYKLLTRYEQHVIRMLRLCNMYTNLEK	0
108	MENITSGLLGPLLVLQAVCFLLTKILTIPQSLDSWWTSLNFLGVPPGCPGQNSQSPISNHLPTSCPPTCPGYRWMCLRRFIIFLFILLLCLIFLLVLLDYQGMLPVCPLLPGSTTTSTGPCKTCTTLAQGTSMFPSWCCTKPSDGNCTCIPIPSSWAFGKYLWEWASARFSWLSLLVQFAQWCVGLSPTVWLLAIWMMWYWGPSLCSILSPFIPLLPIFCCLWAYI	0
109	MENITSGLLGPLLVLQAVCFLLTKILTIPQSLDSWWTSLNFLGVPPGCPGQNSQSPISNHLPTSCPPTCPGYRWMCLRRFIIFLFILLLCLIFLLVLLDYQGMLPVCPLLPGSTTTSTGPCKTCTTLAQGTSMFPSWCCTKPSDGNCTCIPIPSSWAFGKYLWEWASARFSWLSLLVQFAQWCVGLSPTVWLLAIWMMWYWGPSLCSILSPFIPLLPIFCCLWAYI	0
110	MENITSGLLGPLLVLQAVCFLLTKILTIPQSLDSWWTSLNFLGVPPGCPGQNSQSPISNHLPTSCPPTCPGYRWMCLRRFIIFLFILLLCLIFLLVLLDYQGMLPVCPLLPGSTTTSTGPCKTCTTLAQGTSMFPSWCCTKPSDGNCTCIPIPSSWAFGKYLWEWASARFSWLSLLVQFAQWCVGLSPTVWLLAIWMMWYWGPSLCSILSPFIPLLPIFCCLWAYI	0
111	MENITSGLLGPLLVLQAVCFLLTKILTIPQSLDSWWTSLNFLGVPPGCPGQNSQSPISNHLPTSCPPTCPGYRWMCLRRFIIFLFILLLCLIFLLVLLDYQGMLPVCPLLPGSTTTSTGPCKTCTTLAQGTSMFPSWCCTKPSDGNCTCIPIPSSWAFGKYLWEWASARFSWLSLLVQFAQWCVGLSPTVWLLAIWMMWYWGPSLCSILSPFIPLLPIFCCLWAYI	0
112	MENITSGLLGPLLVLQAVCFLLTKILTIPQSLDSWWTSLNFLGVPPGCPGQNSQSPISNHLPTSCPPTCPGYRWMCLRRFIIFLFILLLCLIFLLVLLDYQGMLPVCPLLPGSTTTSTGPCKTCTTLAQGTSMFPSWCCTKPSDGNCTCIPIPSSWAFGKYLWEWASARFSWLSLLVQFAQWCVGLSPTVWLLAIWMMWYWGPSLCSILSPFIPLLPIFCCLWAYI	0
113	MENITSGLLGPLLVLQAVCFLLTKILTIPQSLDSWWTSLNFLGVPPGCPGQNSQSPISNHLPTSCPPTCPGYRWMCLRRFIIFLFILLLCLIFLLVLLDYQGMLPVCPLLPGSTTTSTGPCKTCTTLAQGTSMFPSWCCTKPSDGNCTCIPIPSSWAFGKYLWEWASARFSWLSLLVQFAQWCVGLSPTVWLLAIWMMWYWGPSLCSILSPFIPLLPIFCCLWAYI	0
114	MENITSGLLGPLLVLQAVCFLLTKILTIPQSLDSWWTSLNFLGVPPGCPGQNSQSPISNHLPTSCPPTCPGYRWMCLRRFIIFLFILLLCLIFLLVLLDYQGMLPVCPLLPGSTTTSTGPCKTCTTLAQGTSMFPSWCCTKPSDGNCTCIPIPSSWAFGKYLWEWASARFSWLSLLVQFAQWCVGLSPTVWLLAIWMMWYWGPSLCSILSPFIPLLPIFCCLWAYI	0
115	MENITSGLLGPLLVLQAVCFLLTKILTIPQSLDSWWTSLNFLGVPPGCPGQNSQSPISNHLPTSCPPTCPGYRWMCLRRFIIFLFILLLCLIFLLVLLDYQGMLPVCPLLPGSTTTSTGPCKTCTTLAQGTSMFPSWCCTKPSDGNCTCIPIPSSWAFGKYLWEWASARFSWLSLLVQFAQWCVGLSPTVWLLAIWMMWYWGPSLCSILSPFIPLLPIFCCLWAYI	0
116	MDSYLTTPMPYHPVAVMQNLEEKMQYYLVKTYTSLGKLAYNYPVLTMLGLAISYKLGPRKVLLTVLQGFMTLGIANWLSWE	0
117	MDSYLTTPMPYHPVAVMQNLEEKMQYYLVKTYTSLGKLAYNYPVLTMLGLAISYKLGPRKVLLTVLQGFMTLGIANWLSWE	0
118	MYYMTPQLQMQNNTTDMDMKSLKNCGQPKAVCTHCKHSPPCPQPGCVTKRLPVPPRLYLPPPVPIRQPNTKDIDNVEFKYLTRYEQHVIRMLRLCNMYQNLEK	0
119	MYYMTPQLQMQNNTTDMDMKSLKNCGQPKAVCTHCKHSPPCPQPGCVTKRLPVPPRLYLPPPVPIRQPNTKDIDNVEFKYLTRYEQHVIRMLRLCNMYQNLEK	0
120	MYYMTPQLQMQNNTTDMDMKSLKNCGQPKAVCTHCKHSPPCPQPGCVTKRLPVPPRLYLPPPVPIRQPNTKDIDNVEFKYLTRYEQHVIRMLRLCNMYQNLEK	0
121	SQFSRGNYRVSWPKFAVPNLQSLTNLLSSNLSWLSLDVSAAFYHLPLHPAAMPHLLVGSSGLSGYVARLSTNSRILNHQHGTMPNLHDYCSRTLYASLLLLYQTFGRKLHLYSHPIILGFRKIPMGVGLSPFLLAQ	0
122	SQFSRGNYRVSWPKFAVPNLQSLTNLLSSNLSWLSLDVSAAFYHLPLHPAAMPHLLVGSSGLSGYVARLSTNSRILNHQHGTMPNLHDYCSRTLYASLLLLYQTFGRKLHLYSHPIILGFRKIPMGVGLSPFLLAQ	0
123	SQFSRGNYRVSWPKFAVPNLQSLTNLLSSNLSWLSLDVSAAFYHLPLHPAAMPHLLVGSSGLSGYVARLSTNSRILNHQHGTMPNLHDYCSRTLYASLLLLYQTFGRKLHLYSHPIILGFRKIPMGVGLSPFLLAQ	0
124	SQFSRGNYRVSWPKFAVPNLQSLTNLLSSNLSWLSLDVSAAFYHLPLHPAAMPHLLVGSSGLSGYVARLSTNSRILNHQHGTMPNLHDYCSRTLYASLLLLYQTFGRKLHLYSHPIILGFRKIPMGVGLSPFLLAQ	0
125	LNFLGGTPGCPGQNSQSPTSNHLPTSCPPTCPGYRWMCLRRFIIFLFILLLCLIFLLVLLDYQGMLPVCPLLPGTTTTSTGPCKTCTTLAQGTSMFPSCCCSKPSDGNCTCIPIPSSWALGKYLWEWASARFSWLS	0
126	LNFLGGTPGCPGQNSQSPTSNHLPTSCPPTCPGYRWMCLRRFIIFLFILLLCLIFLLVLLDYQGMLPVCPLLPGTTTTSTGPCKTCTTLAQGTSMFPSCCCSKPSDGNCTCIPIPSSWALGKYLWEWASARFSWLS	0
127	LNFLGGTPGCPGQNSQSPTSNHLPTSCPPTCPGYRWMCLRRFIIFLFILLLCLIFLLVLLDYQGMLPVCPLLPGTTTTSTGPCKTCTTLAQGTSMFPSCCCSKPSDGNCTCIPIPSSWALGKYLWEWASARFSWLS	0
128	LNFLGGTPGCPGQNSQSPTSNHLPTSCPPTCPGYRWMCLRRFIIFLFILLLCLIFLLVLLDYQGMLPVCPLLPGTTTTSTGPCKTCTTLAQGTSMFPSCCCSKPSDGNCTCIPIPSSWALGKYLWEWASARFSWLS	0
129	SQFSRGSTHVSWPKFAVPNLQSLTNLLSSNLSWLSLDVSAAFYHIPLHPAAMPHLLVGSSGLPRYVARLSSTSRNIKCQHNYQHGTMQDLHDSCSRNLYVSLMLLYKTFGRKLHLYSHPIILGFRKIPMGVGLSPFLLAQ	0
130	SQFSRGSTHVSWPKFAVPNLQSLTNLLSSNLSWLSLDVSAAFYHIPLHPAAMPHLLVGSSGLPRYVARLSSTSRNIKCQHNYQHGTMQDLHDSCSRNLYVSLMLLYKTFGRKLHLYSHPIILGFRKIPMGVGLSPFLLAQ	0
131	SQFSRGSTHVSWPKFAVPNLQSLTNLLSSNLSWLSLDVSAAFYHIPLHPAAMPHLLVGSSGLPRYVARLSSTSRNIKCQHNYQHGTMQDLHDSCSRNLYVSLMLLYKTFGRKLHLYSHPIILGFRKIPMGVGLSPFLLAQ	0
132	SQFSRGSTHVSWPKFAVPNLQSLTNLLSSNLSWLSLDVSAAFYHIPLHPAAMPHLLVGSSGLPRYVARLSSTSRNIKCQHNYQHGTMQDLHDSCSRNLYVSLMLLYKTFGRKLHLYSHPIILGFRKIPMGVGLSPFLLAQ	0
133	AAPLNPLLPLQDGTNTHIMATEASNYAQYRVVRATIRYRPLVPNAVGGYAISISFWPQTTTTPTSVDMNSITST	0
134	AAPLNPLLPLQDGTNTHIMATEASNYAQYRVVRATIRYRPLVPNAVGGYAISISFWPQTTTTPTSVDMNSITST	0
135	GAPAQADTNTPETGAPGLPELALELALRNWTPGNTNTRVSRYTSTARHRLRRGADGTAELTTTAATRFMKDLHFTGTNGVGEVGRGIALTLFNLADTLLGGLPTELISSA	0
136	GAPAQADTNTPETGAPGLPELALELALRNWTPGNTNTRVSRYTSTARHRLRRGADGTAELTTTAATRFMKDLHFTGTNGVGEVGRGIALTLFNLADTLLGGLPTELISSA	0
137	GAPAQADTNTPETGAPGLPELALELALRNWTPGNTNTRVSRYTSTARHRLRRGADGTAELTTTAATRFMKDLHFTGTNGVGEVGRGIALTLFNLADTLLGGLPTELISSA	0
138	VSVWLLLTLFWSTGHGVSVRCTYHGTDVNRTSNTTSMNCQLNCTRNHTLIYSGPCAGTEARLPLNVTFRQSRREWHSVMLKFGFQYHLEGWFPLRILNESREINVTEVRGEVACSTNATNVTMGQLTFNFTGHSYVLRAIAHTSPFESYVRWEETNVTDNATSSENTTTVTSTLARYAESDYIFLQDMCPRFLRRTLKFMKNKTKCNTTFTGNNMTTLPIWTSECQGWTYWTRLSVMWRNRRSALLRAKSRALGHWALLSICTVAAGSIALLSLFCILLIGLRRDLLEDFRYICRDEGSSSTKNDVHRIV	0
139	VSVWLLLTLFWSTGHGVSVRCTYHGTDVNRTSNTTSMNCQLNCTRNHTLIYSGPCAGTEARLPLNVTFRQSRREWHSVMLKFGFQYHLEGWFPLRILNESREINVTEVRGEVACSTNATNVTMGQLTFNFTGHSYVLRAIAHTSPFESYVRWEETNVTDNATSSENTTTVTSTLARYAESDYIFLQDMCPRFLRRTLKFMKNKTKCNTTFTGNNMTTLPIWTSECQGWTYWTRLSVMWRNRRSALLRAKSRALGHWALLSICTVAAGSIALLSLFCILLIGLRRDLLEDFRYICRDEGSSSTKNDVHRIV	0
140	VSVWLLLTLFWSTGHGVSVRCTYHGTDVNRTSNTTSMNCQLNCTRNHTLIYSGPCAGTEARLPLNVTFRQSRREWHSVMLKFGFQYHLEGWFPLRILNESREINVTEVRGEVACSTNATNVTMGQLTFNFTGHSYVLRAIAHTSPFESYVRWEETNVTDNATSSENTTTVTSTLARYAESDYIFLQDMCPRFLRRTLKFMKNKTKCNTTFTGNNMTTLPIWTSECQGWTYWTRLSVMWRNRRSALLRAKSRALGHWALLSICTVAAGSIALLSLFCILLIGLRRDLLEDFRYICRDEGSSSTKNDVHRIV	0
141	VSVWLLLTLFWSTGHGVSVRCTYHGTDVNRTSNTTSMNCQLNCTRNHTLIYSGPCAGTEARLPLNVTFRQSRREWHSVMLKFGFQYHLEGWFPLRILNESREINVTEVRGEVACSTNATNVTMGQLTFNFTGHSYVLRAIAHTSPFESYVRWEETNVTDNATSSENTTTVTSTLARYAESDYIFLQDMCPRFLRRTLKFMKNKTKCNTTFTGNNMTTLPIWTSECQGWTYWTRLSVMWRNRRSALLRAKSRALGHWALLSICTVAAGSIALLSLFCILLIGLRRDLLEDFRYICRDEGSSSTKNDVHRIV	0
142	VSVWLLLTLFWSTGHGVSVRCTYHGTDVNRTSNTTSMNCQLNCTRNHTLIYSGPCAGTEARLPLNVTFRQSRREWHSVMLKFGFQYHLEGWFPLRILNESREINVTEVRGEVACSTNATNVTMGQLTFNFTGHSYVLRAIAHTSPFESYVRWEETNVTDNATSSENTTTVTSTLARYAESDYIFLQDMCPRFLRRTLKFMKNKTKCNTTFTGNNMTTLPIWTSECQGWTYWTRLSVMWRNRRSALLRAKSRALGHWALLSICTVAAGSIALLSLFCILLIGLRRDLLEDFRYICRDEGSSSTKNDVHRIV	0
143	VSVWLLLTLFWSTGHGVSVRCTYHGTDVNRTSNTTSMNCQLNCTRNHTLIYSGPCAGTEARLPLNVTFRQSRREWHSVMLKFGFQYHLEGWFPLRILNESREINVTEVRGEVACSTNATNVTMGQLTFNFTGHSYVLRAIAHTSPFESYVRWEETNVTDNATSSENTTTVTSTLARYAESDYIFLQDMCPRFLRRTLKFMKNKTKCNTTFTGNNMTTLPIWTSECQGWTYWTRLSVMWRNRRSALLRAKSRALGHWALLSICTVAAGSIALLSLFCILLIGLRRDLLEDFRYICRDEGSSSTKNDVHRIV	0
144	VSVWLLLTLFWSTGHGVSVRCTYHGTDVNRTSNTTSMNCQLNCTRNHTLIYSGPCAGTEARLPLNVTFRQSRREWHSVMLKFGFQYHLEGWFPLRILNESREINVTEVRGEVACSTNATNVTMGQLTFNFTGHSYVLRAIAHTSPFESYVRWEETNVTDNATSSENTTTVTSTLARYAESDYIFLQDMCPRFLRRTLKFMKNKTKCNTTFTGNNMTTLPIWTSECQGWTYWTRLSVMWRNRRSALLRAKSRALGHWALLSICTVAAGSIALLSLFCILLIGLRRDLLEDFRYICRDEGSSSTKNDVHRIV	0
145	VSVWLLLTLFWSTGHGVSVRCTYHGTDVNRTSNTTSMNCQLNCTRNHTLIYSGPCAGTEARLPLNVTFRQSRREWHSVMLKFGFQYHLEGWFPLRILNESREINVTEVRGEVACSTNATNVTMGQLTFNFTGHSYVLRAIAHTSPFESYVRWEETNVTDNATSSENTTTVTSTLARYAESDYIFLQDMCPRFLRRTLKFMKNKTKCNTTFTGNNMTTLPIWTSECQGWTYWTRLSVMWRNRRSALLRAKSRALGHWALLSICTVAAGSIALLSLFCILLIGLRRDLLEDFRYICRDEGSSSTKNDVHRIV	0
146	VSVWLLLTLFWSTGHGVSVRCTYHGTDVNRTSNTTSMNCQLNCTRNHTLIYSGPCAGTEARLPLNVTFRQSRREWHSVMLKFGFQYHLEGWFPLRILNESREINVTEVRGEVACSTNATNVTMGQLTFNFTGHSYVLRAIAHTSPFESYVRWEETNVTDNATSSENTTTVTSTLARYAESDYIFLQDMCPRFLRRTLKFMKNKTKCNTTFTGNNMTTLPIWTSECQGWTYWTRLSVMWRNRRSALLRAKSRALGHWALLSICTVAAGSIALLSLFCILLIGLRRDLLEDFRYICRDEGSSSTKNDVHRIV	0
147	VSVWLLLTLFWSTGHGVSVRCTYHGTDVNRTSNTTSMNCQLNCTRNHTLIYSGPCAGTEARLPLNVTFRQSRREWHSVMLKFGFQYHLEGWFPLRILNESREINVTEVRGEVACSTNATNVTMGQLTFNFTGHSYVLRAIAHTSPFESYVRWEETNVTDNATSSENTTTVTSTLARYAESDYIFLQDMCPRFLRRTLKFMKNKTKCNTTFTGNNMTTLPIWTSECQGWTYWTRLSVMWRNRRSALLRAKSRALGHWALLSICTVAAGSIALLSLFCILLIGLRRDLLEDFRYICRDEGSSSTKNDVHRIV	0
148	VSVWLLLTLFWSTGHGVSVRCTYHGTDVNRTSNTTSMNCQLNCTRNHTLIYSGPCAGTEARLPLNVTFRQSRREWHSVMLKFGFQYHLEGWFPLRILNESREINVTEVRGEVACSTNATNVTMGQLTFNFTGHSYVLRAIAHTSPFESYVRWEETNVTDNATSSENTTTVTSTLARYAESDYIFLQDMCPRFLRRTLKFMKNKTKCNTTFTGNNMTTLPIWTSECQGWTYWTRLSVMWRNRRSALLRAKSRALGHWALLSICTVAAGSIALLSLFCILLIGLRRDLLEDFRYICRDEGSSSTKNDVHRIV	0
149	AYNSLAPKGAPNTCQWKDANSKMHTFGVAAIPGVTGKKIEADGLAIRIDSTSGTDTVIYGDKTFQPEPQVGNDSWVDTNDAEEKYGGRALKDTTNMKPCYGSFAKPTNKEGGQANLKDSETAATTPNYDIDLAFFDGKNIVANYDPDIVMYTENVDLQTPDTHIVYKPGKEDTSSESNLGQQAMPN	0
150	AYNSLAPKGAPNTCQWKDANSKMHTFGVAAIPGVTGKKIEADGLAIRIDSTSGTDTVIYGDKTFQPEPQVGNDSWVDTNDAEEKYGGRALKDTTNMKPCYGSFAKPTNKEGGQANLKDSETAATTPNYDIDLAFFDGKNIVANYDPDIVMYTENVDLQTPDTHIVYKPGKEDTSSESNLGQQAMPN	0
151	AYNSLAPKGAPNTCQWKDANSKMHTFGVAAIPGVTGKKIEADGLAIRIDSTSGTDTVIYGDKTFQPEPQVGNDSWVDTNDAEEKYGGRALKDTTNMKPCYGSFAKPTNKEGGQANLKDSETAATTPNYDIDLAFFDGKNIVANYDPDIVMYTENVDLQTPDTHIVYKPGKEDTSSESNLGQQAMPN	0
152	AYNSLAPKGAPNTCQWKDANSKMHTFGVAAIPGVTGKKIEADGLAIRIDSTSGTDTVIYGDKTFQPEPQVGNDSWVDTNDAEEKYGGRALKDTTNMKPCYGSFAKPTNKEGGQANLKDSETAATTPNYDIDLAFFDGKNIVANYDPDIVMYTENVDLQTPDTHIVYKPGKEDTSSESNLGQQAMPN	0
153	AYNSLAPKGAPNTCQWKDANSKMHTFGVAAIPGVTGKKIEADGLAIRIDSTSGTDTVIYGDKTFQPEPQVGNDSWVDTNDAEEKYGGRALKDTTNMKPCYGSFAKPTNKEGGQANLKDSETAATTPNYDIDLAFFDGKNIVANYDPDIVMYTENVDLQTPDTHIVYKPGKEDTSSESNLGQQAMPN	0
154	AYNSLAPKGAPNTCQWKDANSKMHTFGVAAIPGVTGKKIEADGLAIRIDSTSGTDTVIYGDKTFQPEPQVGNDSWVDTNDAEEKYGGRALKDTTNMKPCYGSFAKPTNKEGGQANLKDSETAATTPNYDIDLAFFDGKNIVANYDPDIVMYTENVDLQTPDTHIVYKPGKEDTSSESNLGQQAMPN	0.614782
155	MALELFNPDEYYDILFPGVNTFVNNIQYLDPRHWGPSLFATISQALWHVIRDDIPAITSQELQRRTERFFRDSLARFLEETTWTIVNAPINFYNYIQDYYSNLSPIRPSMVRQVAEREGTHVNFGHTYSIDDADSIEEVTQRIELRNKESVHSGEFIEKTIAPGGANQRTAPQWMLPLLLGLYGTVTPALEAYEDGPNQKKRRVSRGSSQKAKGTRASAKTTNKRRSRSSRS	0
156	MALELFNPDEYYDILFPGVNTFVNNIQYLDPRHWGPSLFATISQALWHVIRDDIPAITSQELQRRTERFFRDSLARFLEETTWTIVNAPINFYNYIQDYYSNLSPIRPSMVRQVAEREGTHVNFGHTYSIDDADSIEEVTQRIELRNKESVHSGEFIEKTIAPGGANQRTAPQWMLPLLLGLYGTVTPALEAYEDGPNQKKRRVSRGSSQKAKGTRASAKTTNKRRSRSSRS	0
157	MALELFNPDEYYDILFPGVNTFVNNIQYLDPRHWGPSLFATISQALWHVIRDDIPAITSQELQRRTERFFRDSLARFLEETTWTIVNAPINFYNYIQDYYSNLSPIRPSMVRQVAEREGTHVNFGHTYSIDDADSIEEVTQRIELRNKESVHSGEFIEKTIAPGGANQRTAPQWMLPLLLGLYGTVTPALEAYEDGPNQKKRRVSRGSSQKAKGTRASAKTTNKRRSRSSRS	0
158	MALELFNPDEYYDILFPGVNTFVNNIQYLDPRHWGPSLFATISQALWHVIRDDIPAITSQELQRRTERFFRDSLARFLEETTWTIVNAPINFYNYIQDYYSNLSPIRPSMVRQVAEREGTHVNFGHTYSIDDADSIEEVTQRIELRNKESVHSGEFIEKTIAPGGANQRTAPQWMLPLLLGLYGTVTPALEAYEDGPNQKKRRVSRGSSQKAKGTRASAKTTNKRRSRSSRS	0
159	MALELFNPDEYYDILFPGVNTFVNNIQYLDPRHWGPSLFATISQALWHVIRDDIPAITSQELQRRTERFFRDSLARFLEETTWTIVNAPINFYNYIQDYYSNLSPIRPSMVRQVAEREGTHVNFGHTYSIDDADSIEEVTQRIELRNKESVHSGEFIEKTIAPGGANQRTAPQWMLPLLLGLYGTVTPALEAYEDGPNQKKRRVSRGSSQKAKGTRASAKTTNKRRSRSSRS	0
160	MALELFNPDEYYDILFPGVNTFVNNIQYLDPRHWGPSLFATISQALWHVIRDDIPAITSQELQRRTERFFRDSLARFLEETTWTIVNAPINFYNYIQDYYSNLSPIRPSMVRQVAEREGTHVNFGHTYSIDDADSIEEVTQRIELRNKESVHSGEFIEKTIAPGGANQRTAPQWMLPLLLGLYGTVTPALEAYEDGPNQKKRRVSRGSSQKAKGTRASAKTTNKRRSRSSRS	0
161	MALELFNPDEYYDILFPGVNTFVNNIQYLDPRHWGPSLFATISQALWHVIRDDIPAITSQELQRRTERFFRDSLARFLEETTWTIVNAPINFYNYIQDYYSNLSPIRPSMVRQVAEREGTHVNFGHTYSIDDADSIEEVTQRIELRNKESVHSGEFIEKTIAPGGANQRTAPQWMLPLLLGLYGTVTPALEAYEDGPNQKKRRVSRGSSQKAKGTRASAKTTNKRRSRSSRS	0
162	MALELFNPDEYYDILFPGVNTFVNNIQYLDPRHWGPSLFATISQALWHVIRDDIPAITSQELQRRTERFFRDSLARFLEETTWTIVNAPINFYNYIQDYYSNLSPIRPSMVRQVAEREGTHVNFGHTYSIDDADSIEEVTQRIELRNKESVHSGEFIEKTIAPGGANQRTAPQWMLPLLLGLYGTVTPALEAYEDGPNQKKRRVSRGSSQKAKGTRASAKTTNKRRSRSSRS	0
163	MSRSDPKRERRGGREETLAKWVEARKDLEDLEKRIRKTRRTLKRLEDENPWLGNIIGIIRKGKEGEGAPPAKRARTDQMEVDSGPGKRSRKGGFTDEERRDHRRRKALENKKKQLSSGGKNLSKEEEEELKRLTEEDERRERRAAGPQDGGVNPPGGSPRGAPGGGFVPRMLGVPESPFTRRGDGLDIRGDQQFPWGQQPPPPPRLPLLECTPQ	0
164	MSRSDPKRERRGGREETLAKWVEARKDLEDLEKRIRKTRRTLKRLEDENPWLGNIIGIIRKGKEGEGAPPAKRARTDQMEVDSGPGKRSRKGGFTDEERRDHRRRKALENKKKQLSSGGKNLSKEEEEELKRLTEEDERRERRAAGPQDGGVNPPGGSPRGAPGGGFVPRMLGVPESPFTRRGDGLDIRGDQQFPWGQQPPPPPRLPLLECTPQ	0
165	MSRSDPKRERRGGREETLAKWVEARKDLEDLEKRIRKTRRTLKRLEDENPWLGNIIGIIRKGKEGEGAPPAKRARTDQMEVDSGPGKRSRKGGFTDEERRDHRRRKALENKKKQLSSGGKNLSKEEEEELKRLTEEDERRERRAAGPQDGGVNPPGGSPRGAPGGGFVPRMLGVPESPFTRRGDGLDIRGDQQFPWGQQPPPPPRLPLLECTPQ	0
166	MSRSDPKRERRGGREETLAKWVEARKDLEDLEKRIRKTRRTLKRLEDENPWLGNIIGIIRKGKEGEGAPPAKRARTDQMEVDSGPGKRSRKGGFTDEERRDHRRRKALENKKKQLSSGGKNLSKEEEEELKRLTEEDERRERRAAGPQDGGVNPPGGSPRGAPGGGFVPRMLGVPESPFTRRGDGLDIRGDQQFPWGQQPPPPPRLPLLECTPQ	0
167	MSRSDPKRERRGGREETLAKWVEARKDLEDLEKRIRKTRRTLKRLEDENPWLGNIIGIIRKGKEGEGAPPAKRARTDQMEVDSGPGKRSRKGGFTDEERRDHRRRKALENKKKQLSSGGKNLSKEEEEELKRLTEEDERRERRAAGPQDGGVNPPGGSPRGAPGGGFVPRMLGVPESPFTRRGDGLDIRGDQQFPWGQQPPPPPRLPLLECTPQ	0
168	MSRSDPKRERRGGREETLAKWVEARKDLEDLEKRIRKTRRTLKRLEDENPWLGNIIGIIRKGKEGEGAPPAKRARTDQMEVDSGPGKRSRKGGFTDEERRDHRRRKALENKKKQLSSGGKNLSKEEEEELKRLTEEDERRERRAAGPQDGGVNPPGGSPRGAPGGGFVPRMLGVPESPFTRRGDGLDIRGDQQFPWGQQPPPPPRLPLLECTPQ	0
169	MSRSDPKRERRGGREETLAKWVEARKDLEDLEKRIRKTRRTLKRLEDENPWLGNIIGIIRKGKEGEGAPPAKRARTDQMEVDSGPGKRSRKGGFTDEERRDHRRRKALENKKKQLSSGGKNLSKEEEEELKRLTEEDERRERRAAGPQDGGVNPPGGSPRGAPGGGFVPRMLGVPESPFTRRGDGLDIRGDQQFPWGQQPPPPPRLPLLECTPQ	0
170	MSQSDSKRNRRGGREETLTKWVEARKDLEDLERKIRKTRRTIKKLEEDNPWLGNILGIIRKGKEGEGAPPSKRARTDQMEVDSGPGKKSRRGGFTDEERRDHRRRKALENKKKQLSSGGKSLSKEEEEELRKLTEEDERRERRVAGPQDGGVNPPGGSPRGAPGGGFVPRMLGVPESPFSRHGDGLDVRGNQQFP	0
171	MSQSDSKRNRRGGREETLTKWVEARKDLEDLERKIRKTRRTIKKLEEDNPWLGNILGIIRKGKEGEGAPPSKRARTDQMEVDSGPGKKSRRGGFTDEERRDHRRRKALENKKKQLSSGGKSLSKEEEEELRKLTEEDERRERRVAGPQDGGVNPPGGSPRGAPGGGFVPRMLGVPESPFSRHGDGLDVRGNQQFP	0
172	MSQSDSKRNRRGGREETLTKWVEARKDLEDLERKIRKTRRTIKKLEEDNPWLGNILGIIRKGKEGEGAPPSKRARTDQMEVDSGPGKKSRRGGFTDEERRDHRRRKALENKKKQLSSGGKSLSKEEEEELRKLTEEDERRERRVAGPQDGGVNPPGGSPRGAPGGGFVPRMLGVPESPFSRHGDGLDVRGNQQFP	0
173	MSQSDSKRNRRGGREETLTKWVEARKDLEDLERKIRKTRRTIKKLEEDNPWLGNILGIIRKGKEGEGAPPSKRARTDQMEVDSGPGKKSRRGGFTDEERRDHRRRKALENKKKQLSSGGKSLSKEEEEELRKLTEEDERRERRVAGPQDGGVNPPGGSPRGAPGGGFVPRMLGVPESPFSRHGDGLDVRGNQQFP	0
174	MSQSDSKRNRRGGREETLTKWVEARKDLEDLERKIRKTRRTIKKLEEDNPWLGNILGIIRKGKEGEGAPPSKRARTDQMEVDSGPGKKSRRGGFTDEERRDHRRRKALENKKKQLSSGGKSLSKEEEEELRKLTEEDERRERRVAGPQDGGVNPPGGSPRGAPGGGFVPRMLGVPESPFSRHGDGLDVRGNQQFP	0
175	MSQSDSKRNRRGGREETLTKWVEARKDLEDLERKIRKTRRTIKKLEEDNPWLGNILGIIRKGKEGEGAPPSKRARTDQMEVDSGPGKKSRRGGFTDEERRDHRRRKALENKKKQLSSGGKSLSKEEEEELRKLTEEDERRERRVAGPQDGGVNPPGGSPRGAPGGGFVPRMLGVPESPFSRHGDGLDVRGNQQFP	0
176	MSLADPKRKRGGREEVLEKWVELRKNRDELERKLRKTQRGLKKLEEENPWIGNIIGIIRKGKDGEGAPPTKKARTDQMEVDSGPKGKPHKSGFTDEERRDHRRRKALENKKKQLSAGGKNLSREEEEELARLTGEDERRKRRVAGPRVGDVNPPGGSPRGAPGGGFVPTMLHVPESPFTRSGDGLDVRGDRQFPWGNGPPRSPRLPLLECTPQ	0
177	MSLADPKRKRGGREEVLEKWVELRKNRDELERKLRKTQRGLKKLEEENPWIGNIIGIIRKGKDGEGAPPTKKARTDQMEVDSGPKGKPHKSGFTDEERRDHRRRKALENKKKQLSAGGKNLSREEEEELARLTGEDERRKRRVAGPRVGDVNPPGGSPRGAPGGGFVPTMLHVPESPFTRSGDGLDVRGDRQFPWGNGPPRSPRLPLLECTPQ	0
178	MSLADPKRKRGGREEVLEKWVELRKNRDELERKLRKTQRGLKKLEEENPWIGNIIGIIRKGKDGEGAPPTKKARTDQMEVDSGPKGKPHKSGFTDEERRDHRRRKALENKKKQLSAGGKNLSREEEEELARLTGEDERRKRRVAGPRVGDVNPPGGSPRGAPGGGFVPTMLHVPESPFTRSGDGLDVRGDRQFPWGNGPPRSPRLPLLECTPQ	0
179	MSLADPKRKRGGREEVLEKWVELRKNRDELERKLRKTQRGLKKLEEENPWIGNIIGIIRKGKDGEGAPPTKKARTDQMEVDSGPKGKPHKSGFTDEERRDHRRRKALENKKKQLSAGGKNLSREEEEELARLTGEDERRKRRVAGPRVGDVNPPGGSPRGAPGGGFVPTMLHVPESPFTRSGDGLDVRGDRQFPWGNGPPRSPRLPLLECTPQ	0
180	MSLADPKRKRGGREEVLEKWVELRKNRDELERKLRKTQRGLKKLEEENPWIGNIIGIIRKGKDGEGAPPTKKARTDQMEVDSGPKGKPHKSGFTDEERRDHRRRKALENKKKQLSAGGKNLSREEEEELARLTGEDERRKRRVAGPRVGDVNPPGGSPRGAPGGGFVPTMLHVPESPFTRSGDGLDVRGDRQFPWGNGPPRSPRLPLLECTPQ	0
181	MSLADPKRKRGGREEVLEKWVELRKNRDELERKLRKTQRGLKKLEEENPWIGNIIGIIRKGKDGEGAPPTKKARTDQMEVDSGPKGKPHKSGFTDEERRDHRRRKALENKKKQLSAGGKNLSREEEEELARLTGEDERRKRRVAGPRVGDVNPPGGSPRGAPGGGFVPTMLHVPESPFTRSGDGLDVRGDRQFPWGNGPPRSPRLPLLECTPQ	0
182	MSLADPKRKRGGREEVLEKWVELRKNRDELERKLRKTQRGLKKLEEENPWIGNIIGIIRKGKDGEGAPPTKKARTDQMEVDSGPKGKPHKSGFTDEERRDHRRRKALENKKKQLSAGGKNLSREEEEELARLTGEDERRKRRVAGPRVGDVNPPGGSPRGAPGGGFVPTMLHVPESPFTRSGDGLDVRGDRQFPWGNGPPRSPRLPLLECTPQ	0
183	MDIDPYKRIGATVELLSFKPSDFFP	0
184	MPRGCPAPGDTLCSQTWVRALISLGSRKKLRIPNYY	0
185	MPRGRTAPGDTLCSQAAEKPARSLGSRKKLRIPKYY	0
186	MPTGRPAPGDTLCSQTGVKSVIFLGSRNKIRIPKYY	0
187	FVAVVDTTRTNMTLCASASTSATYTKLIIRNTCAMWEEYDLQFIFHL	0
188	FVTVVDTTRSTNLTICASTQSPVPGQYDATKFKQYSRHVRNMIYSLFFT	0
189	FVTVVDNTRSTNLTICASTQSPVPGQYDATKLSSSDWHVEEYDLQFIF	0
191	FYAELGDPTRKIHIPFPLANVTCRVPKARNPTVTYGKNQVIMLLYPDHPTLLSYRNMGEEPNYQEEWVMHKKEVVLTVPTEGLEVTWGNNEPYKYWPQLSTNGTSHVLPHEIILYYYELYPTMTVVVCSRGNEN	0
192	FYAELGDPTRKIHIPFPLANVTCRVPKARNPTVTYGKNQVIMLLYPDHPTLLSYRNMGEEPNYQEEWVMHKKEVVLTVPTEGLEVTWGNNEPYKYWPQLSTNGTSHVLPHEIILYYYELYPTMTVVVCSRGNEN	0
193	FYAELGDPTRKIHIPFPLANVTCRVPKARNPTVTYGKNQVIMLLYPDHPTLLSYRNMGEEPNYQEEWVMHKKEVVLTVPTEGLEVTWGNNEPYKYWPQLSTNGTSHVLPHEIILYYYELYPTMTVVVCSRGNEN	0
194	CLSDASLPISWYCNDTRLRLLTTKTFTASTITCNFTCVEQSGHRQSIWITWHVQPVLQTLCAQPSNTVTCGQHVTLYCSTSGNNVTVWHLPNGRNETVSQTKYYNFTLMNQTEGCYTCSNGLSSRLSNRICFWARCAHITPETHTVSVSSTTGFRTFSPNSLVNIIHATTRQVLVVKEAKFTNSHIQVHFLVFMTLVALIGTMCAIL	0
195	CLSDASLPISWYCNDTRLRLLTTKTFTASTITCNFTCVEQSGHRQSIWITWHVQPVLQTLCAQPSNTVTCGQHVTLYCSTSGNNVTVWHLPNGRNETVSQTKYYNFTLMNQTEGCYTCSNGLSSRLSNRICFWARCAHITPETHTVSVSSTTGFRTFSPNSLVNIIHATTRQVLVVKEAKFTNSHIQVHFLVFMTLVALIGTMCAIL	0
196	CLSDASLPISWYCNDTRLRLLTTKTFTASTITCNFTCVEQSGHRQSIWITWHVQPVLQTLCAQPSNTVTCGQHVTLYCSTSGNNVTVWHLPNGRNETVSQTKYYNFTLMNQTEGCYTCSNGLSSRLSNRICFWARCAHITPETHTVSVSSTTGFRTFSPNSLVNIIHATTRQVLVVKEAKFTNSHIQVHFLVFMTLVALIGTMCAIL	0
197	CLSDASLPISWYCNDTRLRLLTTKTFTASTITCNFTCVEQSGHRQSIWITWHVQPVLQTLCAQPSNTVTCGQHVTLYCSTSGNNVTVWHLPNGRNETVSQTKYYNFTLMNQTEGCYTCSNGLSSRLSNRICFWARCAHITPETHTVSVSSTTGFRTFSPNSLVNIIHATTRQVLVVKEAKFTNSHIQVHFLVFMTLVALIGTMCAIL	0
198	CLSDASLPISWYCNDTRLRLLTTKTFTASTITCNFTCVEQSGHRQSIWITWHVQPVLQTLCAQPSNTVTCGQHVTLYCSTSGNNVTVWHLPNGRNETVSQTKYYNFTLMNQTEGCYTCSNGLSSRLSNRICFWARCAHITPETHTVSVSSTTGFRTFSPNSLVNIIHATTRQVLVVKEAKFTNSHIQVHFLVFMTLVALIGTMCAIL	0
199	CLSDASLPISWYCNDTRLRLLTTKTFTASTITCNFTCVEQSGHRQSIWITWHVQPVLQTLCAQPSNTVTCGQHVTLYCSTSGNNVTVWHLPNGRNETVSQTKYYNFTLMNQTEGCYTCSNGLSSRLSNRICFWARCAHITPETHTVSVSSTTGFRTFSPNSLVNIIHATTRQVLVVKEAKFTNSHIQVHFLVFMTLVALIGTMCAIL	0
200	CLSDASLPISWYCNDTRLRLLTTKTFTASTITCNFTCVEQSGHRQSIWITWHVQPVLQTLCAQPSNTVTCGQHVTLYCSTSGNNVTVWHLPNGRNETVSQTKYYNFTLMNQTEGCYTCSNGLSSRLSNRICFWARCAHITPETHTVSVSSTTGFRTFSPNSLVNIIHATTRQVLVVKEAKFTNSHIQVHFLVFMTLVALIGTMCAIL	0
201	WPSNASLPISWYWNGTQLLRMKTSTIIVAPLKSYTGNFTCVNHSGHLHSIWIEWYRQPVLQTFCAQPSNTVTCGQRVTLFCSTSAINVTIWHIENGRNQTVSQTNYYSFTLMNQTRGCYTCSNGLSSRLSNRICFLAHCANITPETHTVSVSSTTGFQTFSTNRLVNIIPATTHAVVVVEEVKFTNPHIEVPFLVFMTLVALIGTMCGIL	0
202	WPSNASLPISWYWNGTQLLRMKTSTIIVAPLKSYTGNFTCVNHSGHLHSIWIEWYRQPVLQTFCAQPSNTVTCGQRVTLFCSTSAINVTIWHIENGRNQTVSQTNYYSFTLMNQTRGCYTCSNGLSSRLSNRICFLAHCANITPETHTVSVSSTTGFQTFSTNRLVNIIPATTHAVVVVEEVKFTNPHIEVPFLVFMTLVALIGTMCGIL	0
203	WPSNASLPISWYWNGTQLLRMKTSTIIVAPLKSYTGNFTCVNHSGHLHSIWIEWYRQPVLQTFCAQPSNTVTCGQRVTLFCSTSAINVTIWHIENGRNQTVSQTNYYSFTLMNQTRGCYTCSNGLSSRLSNRICFLAHCANITPETHTVSVSSTTGFQTFSTNRLVNIIPATTHAVVVVEEVKFTNPHIEVPFLVFMTLVALIGTMCGIL	0
204	WPSNASLPISWYWNGTQLLRMKTSTIIVAPLKSYTGNFTCVNHSGHLHSIWIEWYRQPVLQTFCAQPSNTVTCGQRVTLFCSTSAINVTIWHIENGRNQTVSQTNYYSFTLMNQTRGCYTCSNGLSSRLSNRICFLAHCANITPETHTVSVSSTTGFQTFSTNRLVNIIPATTHAVVVVEEVKFTNPHIEVPFLVFMTLVALIGTMCGIL	0
205	WPSNASLPISWYWNGTQLLRMKTSTIIVAPLKSYTGNFTCVNHSGHLHSIWIEWYRQPVLQTFCAQPSNTVTCGQRVTLFCSTSAINVTIWHIENGRNQTVSQTNYYSFTLMNQTRGCYTCSNGLSSRLSNRICFLAHCANITPETHTVSVSSTTGFQTFSTNRLVNIIPATTHAVVVVEEVKFTNPHIEVPFLVFMTLVALIGTMCGIL	0
206	WPSNASLPISWYWNGTQLLRMKTSTIIVAPLKSYTGNFTCVNHSGHLHSIWIEWYRQPVLQTFCAQPSNTVTCGQRVTLFCSTSAINVTIWHIENGRNQTVSQTNYYSFTLMNQTRGCYTCSNGLSSRLSNRICFLAHCANITPETHTVSVSSTTGFQTFSTNRLVNIIPATTHAVVVVEEVKFTNPHIEVPFLVFMTLVALIGTMCGIL	0
207	WPSNASLPISWYWNGTQLLRMKTSTIIVAPLKSYTGNFTCVNHSGHLHSIWIEWYRQPVLQTFCAQPSNTVTCGQRVTLFCSTSAINVTIWHIENGRNQTVSQTNYYSFTLMNQTRGCYTCSNGLSSRLSNRICFLAHCANITPETHTVSVSSTTGFQTFSTNRLVNIIPATTHAVVVVEEVKFTNPHIEVPFLVFMTLVALIGTMCGIL	0
208	MDHDLERGPPGPRRPPRGPPLSSSLGLALLLLLLALLFWLYIVMSNWAAGALLVLYSFALMLIIIILIIFIFRRDLLCPLGALCLLLLMITLLLIALWNLRGQALYLGIVLFIFGCLLVLGIWIYLLEILWRLGATIWQLLAFFLAFFLDLILLIIALYLQQNWWTLLVDLLWLLLFLAILIWMYYHG	0
209	MDHDLERGPPGPRRPPRGPPLSSSLGLALLLLLLALLFWLYIVMSNWAAGALLVLYSFALMLIIIILIIFIFRRDLLCPLGALCLLLLMITLLLIALWNLRGQALYLGIVLFIFGCLLVLGIWIYLLEILWRLGATIWQLLAFFLAFFLDLILLIIALYLQQNWWTLLVDLLWLLLFLAILIWMYYHG	0
210	MDHDLERGPPGPRRPPRGPPLSSSLGLALLLLLLALLFWLYIVMSNWAAGALLVLYSFALMLIIIILIIFIFRRDLLCPLGALCLLLLMITLLLIALWNLRGQALYLGIVLFIFGCLLVLGIWIYLLEILWRLGATIWQLLAFFLAFFLDLILLIIALYLQQNWWTLLVDLLWLLLFLAILIWMYYHG	0
211	MDHDLERGPPGPRRPPRGPPLSSSLGLALLLLLLALLFWLYIVMSNWAAGALLVLYSFALMLIIIILIIFIFRRDLLCPLGALCLLLLMITLLLIALWNLRGQALYLGIVLFIFGCLLVLGIWIYLLEILWRLGATIWQLLAFFLAFFLDLILLIIALYLQQNWWTLLVDLLWLLLFLAILIWMYYHG	0
213	MDHDLERGPPGPRRPPRGPPLSSSLGLALLLLLLALLFWLYIVMSNWAAGALLVLYSFALMLIIIILIIFIFRRDLLCPLGALCLLLLMITLLLIALWNLRGQALYLGIVLFIFGCLLVLGIWIYLLEILWRLGATIWQLLAFFLAFFLDLILLIIALYLQQNWWTLLVDLLWLLLFLAILIWMYYHG	0
215	FIIFLFILLLCLIFLLVLLDYQGMLPVCPLIPGSTTTSTGPCKTCTTPAQGNSMFPSCCCTKPTDGNCTCIPIPSSWAFAKYLWEWASVRFSWLSLLVPFAQWFVGLSPTVWLSAIWMMWYWGPNLYNIVSPFIPLLPIFFCLWVYI	0
216	FIIFLFILLLCLIFLLVLLDYQGMLPVCPLIPGSTTTSTGPCKTCTTPAQGNSMFPSCCCTKPTDGNCTCIPIPSSWAFAKYLWEWASVRFSWLSLLVPFAQWFVGLSPTVWLSAIWMMWYWGPNLYNIVSPFIPLLPIFFCLWVYI	0
217	FIIFLFILLLCLIFLLVLLDYQGMLPVCPLIPGSTTTSTGPCKTCTTPAQGNSMFPSCCCTKPTDGNCTCIPIPSSWAFAKYLWEWASVRFSWLSLLVPFAQWFVGLSPTVWLSAIWMMWYWGPNLYNIVSPFIPLLPIFFCLWVYI	0
218	FIIFLFILLLCLIFLLVLLDYQGMLPVCPLIPGSTTTSTGPCKTCTTPAQGNSMFPSCCCTKPTDGNCTCIPIPSSWAFAKYLWEWASVRFSWLSLLVPFAQWFVGLSPTVWLSAIWMMWYWGPNLYNIVSPFIPLLPIFFCLWVYI	0
219	YHLPLHPAAMPHLLVGSSGLSRYVARLSSNSRILNHQHGTMPNLHDSCSKKLYVSLLLLYQTFGRKLHLYSHPIVMGFRKIPMGVGLSPFLLAQFTSSLCSVVRRAFPHCLAFSYMDDVVLGANSVSHLESLVTAVTNFLLSLGIHL	0
220	YHLPLHPAAMPHLLVGSSGLSRYVARLSSNSRILNHQHGTMPNLHDSCSKKLYVSLLLLYQTFGRKLHLYSHPIVMGFRKIPMGVGLSPFLLAQFTSSLCSVVRRAFPHCLAFSYMDDVVLGANSVSHLESLVTAVTNFLLSLGIHL	0
221	YHLPLHPAAMPHLLVGSSGLSRYVARLSSNSRILNHQHGTMPNLHDSCSKKLYVSLLLLYQTFGRKLHLYSHPIVMGFRKIPMGVGLSPFLLAQFTSSLCSVVRRAFPHCLAFSYMDDVVLGANSVSHLESLVTAVTNFLLSLGIHL	0
222	YHLPLHPAAMPHLLVGSSGLSRYVARLSSNSRILNHQHGTMPNLHDSCSKKLYVSLLLLYQTFGRKLHLYSHPIVMGFRKIPMGVGLSPFLLAQFTSSLCSVVRRAFPHCLAFSYMDDVVLGANSVSHLESLVTAVTNFLLSLGIHL	0
223	YHLPLHPAAMPHLLVGSSGLSRYVARLSSNSRILNHQHGTMPNLHDSCSKKLYVSLLLLYQTFGRKLHLYSHPIVMGFRKIPMGVGLSPFLLAQFTSSLCSVVRRAFPHCLAFSYMDDVVLGANSVSHLESLVTAVTNFLLSLGIHL	0
224	SNALYQPFIEAAQRHNVVPAWVSFDEVDKRITAMFDTKADNDLVVCTDFSKFRPTL	0
225	MALGLFTLQLVSAVNQSLSKAKVSAEVSRQVIQEVKDGTVTFNLLAYTLMSLFVVYFALFKARSHRGRAALIVFKILIHGISLSSM	0
226	MALGLFTLQLVSAVNQSLSKAKVSAEVSRQVIQEVKDGTVTFNLLAYTLMSLFVVYFALFKARSHRGRAALIVFKILIHGISLSSM	0
227	MALGLFTLQLVSAVNQSLSKAKVSAEVSRQVIQEVKDGTVTFNLLAYTLMSLFVVYFALFKARSHRGRAALIVFKILIHGISLSSM	0
228	MALGLFTLQLVSAVNQSLSKSKVSAEVSRQVIQDVKDGTVTFNLLAYTLMSLFVVYFALFKARSHRGRSALIVFKILILFVYVPLLYWSQAYIDATLIAVILLGRFFHTAWHCWLYKTWDFIVFNVTTLCYVQGKCWFLENKALKPFVCFYGGDQFLYIGDRIVSYLSTNDLYVALRGRIDKDLSLSRKVELYNGECVYLFCEHPAVGIVNTDFKLEIH	0
229	MALGLFTLQLVSAVNQSLSKSKVSAEVSRQVIQDVKDGTVTFNLLAYTLMSLFVVYFALFKARSHRGRSALIVFKILILFVYVPLLYWSQAYIDATLIAVILLGRFFHTAWHCWLYKTWDFIVFNVTTLCYVQGKCWFLENKALKPFVCFYGGDQFLYIGDRIVSYLSTNDLYVALRGRIDKDLSLSRKVELYNGECVYLFCEHPAVGIVNTDFKLEIH	0
230	MALGLFTLQLVSAVNQSLSKSKVSAEVSRQVIQDVKDGTVTFNLLAYTLMSLFVVYFALFKARSHRGRSALIVFKILILFVYVPLLYWSQAYIDATLIAVILLGRFFHTAWHCWLYKTWDFIVFNVTTLCYVQGKCWFLENKALKPFVCFYGGDQFLYIGDRIVSYLSTNDLYVALRGRIDKDLSLSRKVELYNGECVYLFCEHPAVGIVNTDFKLEIH	0
231	MALGLFTLQLVSAVNQSLSKSKVSAEVSRQVIQDVKDGTVTFNLLAYTLMSLFVVYFALFKARSHRGRSALIVFKILILFVYVPLLYWSQAYIDATLIAVILLGRFFHTAWHCWLYKTWDFIVFNVTTLCYVQGKCWFLENKALKPFVCFYGGDQFLYIGDRIVSYLSTNDLYVALRGRIDKDLSLSRKVELYNGECVYLFCEHPAVGIVNTDFKLEIH	0
232	MALGLFTLQLVSAVNQSLSKSKVSAEVSRQVIQDVKDGTVTFNLLAYTLMSLFVVYFALFKARSHRGRSALIVFKILILFVYVPLLYWSQAYIDATLIAVILLGRFFHTAWHCWLYKTWDFIVFNVTTLCYVQGKCWFLENKALKPFVCFYGGDQFLYIGDRIVSYLSTNDLYVALRGRIDKDLSLSRKVELYNGECVYLFCEHPAVGIVNTDFKLEIH	0
233	MALGLFTLQLVSAVNQSLSKSKVSAEVSRQVIQDVKDGTVTFNLLAYTLMSLFVVYFALFKARSHRGRSALIVFKILILFVYVPLLYWSQAYIDATLIAVILLGRFFHTAWHCWLYKTWDFIVFNVTTLCYVQGKCWFLENKALKPFVCFYGGDQFLYIGDRIVSYLSTNDLYVALRGRIDKDLSLSRKVELYNGECVYLFCEHPAVGIVNTDFKLEIH	0
234	MALGLFTLQLVSAVNQSLSKSKVSAEVSRQVIQDVKDGTVTFNLLAYTLMSLFVVYFALFKARSHRGRSALIVFKILILFVYVPLLYWSQAYIDATLIAVILLGRFFHTAWHCWLYKTWDFIVFNVTTLCYVQGKCWFLENKALKPFVCFYGGDQFLYIGDRIVSYLSTNDLYVALRGRIDKDLSLSRKVELYNGECVYLFCEHPAVGIVNTDFKLEIH	0
235	MDSILSKQLVDKTGFVRVPIKHYDCTMLTLALPTFDVSKMVDRITIDFNLDDIQGASEIGSTLLPSMSIDVEDMANFVHDFTFGHLADKTDRLLMREFPMMNDGFDHLSPDMIIKTTSGMYNIVEFTTFRGDERGAFQAAMTKLAKYEVPCENRSQDRTVVLYVVSAYRHGVWSNLELEDSEAEEMVYRYRLALSVMDELRTLFPELSSTDEELGKTERELLAMVSSIQINWSVTESVFPPFSREMFDRFRSSPPDSEYITRLVSRCLINSQEKLINNSFFAEGNDKVLRFSKNAEECSLAIERALNQYRAEDNLRDLNDHKSTIQLPPWLSYHDVDGKDLCPLQGLDVRGDHPMCNLWREVVTSANLEEIERMHDDAAAELEFALSGVKDRPDERNRY…	0
236	MDSILSKQLVDKTGFVRVPIKHYDCTMLTLALPTFDVSKMVDRITIDFNLDDIQGASEIGSTLLPSMSIDVEDMANFVHDFTFGHLADKTDRLLMREFPMMNDGFDHLSPDMIIKTTSGMYNIVEFTTFRGDERGAFQAAMTKLAKYEVPCENRSQDRTVVLYVVSAYRHGVWSNLELEDSEAEEMVYRYRLALSVMDELRTLFPELSSTDEELGKTERELLAMVSSIQINWSVTESVFPPFSREMFDRFRSSPPDSEYITRLVSRCLINSQEKLINNSFFAEGNDKVLRFSKNAEECSLAIERALNQYRAEDNLRDLNDHKSTIQLPPWLSYHDVDGKDLCPLQGLDVRGDHPMCNLWREVVTSANLEEIERMHDDAAAELEFALSGVKDRPDERNRY…	0
237	MDSILSKQLVDKTGFVRVPIKHYDCTMLTLALPTFDVSKMVDRITIDFNLDDIQGASEIGSTLLPSMSIDVEDMANFVHDFTFGHLADKTDRLLMREFPMMNDGFDHLSPDMIIKTTSGMYNIVEFTTFRGDERGAFQAAMTKLAKYEVPCENRSQDRTVVLYVVSAYRHGVWSNLELEDSEAEEMVYRYRLALSVMDELRTLFPELSSTDEELGKTERELLAMVSSIQINWSVTESVFPPFSREMFDRFRSSPPDSEYITRLVSRCLINSQEKLINNSFFAEGNDKVLRFSKNAEECSLAIERALNQYRAEDNLRDLNDHKSTIQLPPWLSYHDVDGKDLCPLQGLDVRGDHPMCNLWREVVTSANLEEIERMHDDAAAELEFALSGVKDRPDERNRY…	0
238	MDSILSKQLVDKTGFVRVPIKHYDCTMLTLALPTFDVSKMVDRITIDFNLDDIQGASEIGSTLLPSMSIDVEDMANFVHDFTFGHLADKTDRLLMREFPMMNDGFDHLSPDMIIKTTSGMYNIVEFTTFRGDERGAFQAAMTKLAKYEVPCENRSQDRTVVLYVVSAYRHGVWSNLELEDSEAEEMVYRYRLALSVMDELRTLFPELSSTDEELGKTERELLAMVSSIQINWSVTESVFPPFSREMFDRFRSSPPDSEYITRLVSRCLINSQEKLINNSFFAEGNDKVLRFSKNAEECSLAIERALNQYRAEDNLRDLNDHKSTIQLPPWLSYHDVDGKDLCPLQGLDVRGDHPMCNLWREVVTSANLEEIERMHDDAAAELEFALSGVKDRPDERNRY…	0
239	MDSILSKQLVDKTGFVRVPIKHYDCTMLTLALPTFDVSKMVDRITIDFNLDDIQGASEIGSTLLPSMSIDVEDMANFVHDFTFGHLADKTDRLLMREFPMMNDGFDHLSPDMIIKTTSGMYNIVEFTTFRGDERGAFQAAMTKLAKYEVPCENRSQDRTVVLYVVSAYRHGVWSNLELEDSEAEEMVYRYRLALSVMDELRTLFPELSSTDEELGKTERELLAMVSSIQINWSVTESVFPPFSREMFDRFRSSPPDSEYITRLVSRCLINSQEKLINNSFFAEGNDKVLRFSKNAEECSLAIERALNQYRAEDNLRDLNDHKSTIQLPPWLSYHDVDGKDLCPLQGLDVRGDHPMCNLWREVVTSANLEEIERMHDDAAAELEFALSGVKDRPDERNRY…	0
240	MDSILSKQLVDKTGFVRVPIKHYDCTMLTLALPTFDVSKMVDRITIDFNLDDIQGASEIGSTLLPSMSIDVEDMANFVHDFTFGHLADKTDRLLMREFPMMNDGFDHLSPDMIIKTTSGMYNIVEFTTFRGDERGAFQAAMTKLAKYEVPCENRSQDRTVVLYVVSAYRHGVWSNLELEDSEAEEMVYRYRLALSVMDELRTLFPELSSTDEELGKTERELLAMVSSIQINWSVTESVFPPFSREMFDRFRSSPPDSEYITRLVSRCLINSQEKLINNSFFAEGNDKVLRFSKNAEECSLAIERALNQYRAEDNLRDLNDHKSTIQLPPWLSYHDVDGKDLCPLQGLDVRGDHPMCNLWREVVTSANLEEIERMHDDAAAELEFALSGVKDRPDERNRY…	0
241	MDSILSKQLVDKTGFVRVPIKHYDCTMLTLALPTFDVSKMVDRITIDFNLDDIQGASEIGSTLLPSMSIDVEDMANFVHDFTFGHLADKTDRLLMREFPMMNDGFDHLSPDMIIKTTSGMYNIVEFTTFRGDERGAFQAAMTKLAKYEVPCENRSQDRTVVLYVVSAYRHGVWSNLELEDSEAEEMVYRYRLALSVMDELRTLFPELSSTDEELGKTERELLAMVSSIQINWSVTESVFPPFSREMFDRFRSSPPDSEYITRLVSRCLINSQEKLINNSFFAEGNDKVLRFSKNAEECSLAIERALNQYRAEDNLRDLNDHKSTIQLPPWLSYHDVDGKDLCPLQGLDVRGDHPMCNLWREVVTSANLEEIERMHDDAAAELEFALSGVKDRPDERNRY…	0
242	MDSILSKQLVDKTGFVRVPIKHYDCTMLTLALPTFDVSKMVDRITIDFNLDDIQGASEIGSTLLPSMSIDVEDMANFVHDFTFGHLADKTDRLLMREFPMMNDGFDHLSPDMIIKTTSGMYNIVEFTTFRGDERGAFQAAMTKLAKYEVPCENRSQDRTVVLYVVSAYRHGVWSNLELEDSEAEEMVYRYRLALSVMDELRTLFPELSSTDEELGKTERELLAMVSSIQINWSVTESVFPPFSREMFDRFRSSPPDSEYITRLVSRCLINSQEKLINNSFFAEGNDKVLRFSKNAEECSLAIERALNQYRAEDNLRDLNDHKSTIQLPPWLSYHDVDGKDLCPLQGLDVRGDHPMCNLWREVVTSANLEEIERMHDDAAAELEFALSGVKDRPDERNRY…	0
243	MDSILSKQLVDKTGFVRVPIKHYDCTMLTLALPTFDVSKMVDRITIDFNLDDIQGASEIGSTLLPSMSIDVEDMANFVHDFTFGHLADKTDRLLMREFPMMNDGFDHLSPDMIIKTTSGMYNIVEFTTFRGDERGAFQAAMTKLAKYEVPCENRSQDRTVVLYVVSAYRHGVWSNLELEDSEAEEMVYRYRLALSVMDELRTLFPELSSTDEELGKTERELLAMVSSIQINWSVTESVFPPFSREMFDRFRSSPPDSEYITRLVSRCLINSQEKLINNSFFAEGNDKVLRFSKNAEECSLAIERALNQYRAEDNLRDLNDHKSTIQLPPWLSYHDVDGKDLCPLQGLDVRGDHPMCNLWREVVTSANLEEIERMHDDAAAELEFALSGVKDRPDERNRY…	0
244	MDSILSKQLVDKTGFVRVPIKHYDCTMLTLALPTFDVSKMVDRITIDFNLDDIQGASEIGSTLLPSMSIDVEDMANFVHDFTFGHLADKTDRLLMREFPMMNDGFDHLSPDMIIKTTSGMYNIVEFTTFRGDERGAFQAAMTKLAKYEVPCENRSQDRTVVLYVVSAYRHGVWSNLELEDSEAEEMVYRYRLALSVMDELRTLFPELSSTDEELGKTERELLAMVSSIQINWSVTESVFPPFSREMFDRFRSSPPDSEYITRLVSRCLINSQEKLINNSFFAEGNDKVLRFSKNAEECSLAIERALNQYRAEDNLRDLNDHKSTIQLPPWLSYHDVDGKDLCPLQGLDVRGDHPMCNLWREVVTSANLEEIERMHDDAAAELEFALSGVKDRPDERNRY…	0
245	MDSILSKQLVDKTGFVRVPIKHYDCTMLTLALPTFDVSKMVDRITIDFNLDDIQGASEIGSTLLPSMSIDVEDMANFVHDFTFGHLADKTDRLLMREFPMMNDGFDHLSPDMIIKTTSGMYNIVEFTTFRGDERGAFQAAMTKLAKYEVPCENRSQDRTVVLYVVSAYRHGVWSNLELEDSEAEEMVYRYRLALSVMDELRTLFPELSSTDEELGKTERELLAMVSSIQINWSVTESVFPPFSREMFDRFRSSPPDSEYITRLVSRCLINSQEKLINNSFFAEGNDKVLRFSKNAEECSLAIERALNQYRAEDNLRDLNDHKSTIQLPPWLSYHDVDGKDLCPLQGLDVRGDHPMCNLWREVVTSANLEEIERMHDDAAAELEFALSGVKDRPDERNRY…	0
246	MDSILSKQLVDKTGFVRVPIKHYDCTMLTLALPTFDVSKMVDRITIDFNLDDIQGASEIGSTLLPSMSIDVEDMANFVHDFTFGHLADKTDRLLMREFPMMNDGFDHLSPDMIIKTTSGMYNIVEFTTFRGDERGAFQAAMTKLAKYEVPCENRSQDRTVVLYVVSAYRHGVWSNLELEDSEAEEMVYRYRLALSVMDELRTLFPELSSTDEELGKTERELLAMVSSIQINWSVTESVFPPFSREMFDRFRSSPPDSEYITRLVSRCLINSQEKLINNSFFAEGNDKVLRFSKNAEECSLAIERALNQYRAEDNLRDLNDHKSTIQLPPWLSYHDVDGKDLCPLQGLDVRGDHPMCNLWREVVTSANLEEIERMHDDAAAELEFALSGVKDRPDERNRY…	0
247	MDSILSKQLVDKTGFVRVPIKHYDCTMLTLALPTFDVSKMVDRITIDFNLDDIQGASEIGSTLLPSMSIDVEDMANFVHDFTFGHLADKTDRLLMREFPMMNDGFDHLSPDMIIKTTSGMYNIVEFTTFRGDERGAFQAAMTKLAKYEVPCENRSQDRTVVLYVVSAYRHGVWSNLELEDSEAEEMVYRYRLALSVMDELRTLFPELSSTDEELGKTERELLAMVSSIQINWSVTESVFPPFSREMFDRFRSSPPDSEYITRLVSRCLINSQEKLINNSFFAEGNDKVLRFSKNAEECSLAIERALNQYRAEDNLRDLNDHKSTIQLPPWLSYHDVDGKDLCPLQGLDVRGDHPMCNLWREVVTSANLEEIERMHDDAAAELEFALSGVKDRPDERNRY…	0
248	MDSILSKQLVDKTGFVRVPIKHYDCTMLTLALPTFDVSKMVDRITIDFNLDDIQGASEIGSTLLPSMSIDVEDMANFVHDFTFGHLADKTDRLLMREFPMMNDGFDHLSPDMIIKTTSGMYNIVEFTTFRGDERGAFQAAMTKLAKYEVPCENRSQDRTVVLYVVSAYRHGVWSNLELEDSEAEEMVYRYRLALSVMDELRTLFPELSSTDEELGKTERELLAMVSSIQINWSVTESVFPPFSREMFDRFRSSPPDSEYITRLVSRCLINSQEKLINNSFFAEGNDKVLRFSKNAEECSLAIERALNQYRAEDNLRDLNDHKSTIQLPPWLSYHDVDGKDLCPLQGLDVRGDHPMCNLWREVVTSANLEEIERMHDDAAAELEFALSGVKDRPDERNRY…	0
249	MDSILSKQLVDKTGFVRVPIKHYDCTMLTLALPTFDVSKMVDRITIDFNLDDIQGASEIGSTLLPSMSIDVEDMANFVHDFTFGHLADKTDRLLMREFPMMNDGFDHLSPDMIIKTTSGMYNIVEFTTFRGDERGAFQAAMTKLAKYEVPCENRSQDRTVVLYVVSAYRHGVWSNLELEDSEAEEMVYRYRLALSVMDELRTLFPELSSTDEELGKTERELLAMVSSIQINWSVTESVFPPFSREMFDRFRSSPPDSEYITRLVSRCLINSQEKLINNSFFAEGNDKVLRFSKNAEECSLAIERALNQYRAEDNLRDLNDHKSTIQLPPWLSYHDVDGKDLCPLQGLDVRGDHPMCNLWREVVTSANLEEIERMHDDAAAELEFALSGVKDRPDERNRY…	0
250	MDSILSKQLVDKTGFVRVPIKHYDCTMLTLALPTFDVSKMVDRITIDFNLDDIQGASEIGSTLLPSMSIDVEDMANFVHDFTFGHLADKTDRLLMREFPMMNDGFDHLSPDMIIKTTSGMYNIVEFTTFRGDERGAFQAAMTKLAKYEVPCENRSQDRTVVLYVVSAYRHGVWSNLELEDSEAEEMVYRYRLALSVMDELRTLFPELSSTDEELGKTERELLAMVSSIQINWSVTESVFPPFSREMFDRFRSSPPDSEYITRLVSRCLINSQEKLINNSFFAEGNDKVLRFSKNAEECSLAIERALNQYRAEDNLRDLNDHKSTIQLPPWLSYHDVDGKDLCPLQGLDVRGDHPMCNLWREVVTSANLEEIERMHDDAAAELEFALSGVKDRPDERNRY…	0
251	MDSILSKQLVDKTGFVRVPIKHYDCTMLTLALPTFDVSKMVDRITIDFNLDDIQGASEIGSTLLPSMSIDVEDMANFVHDFTFGHLADKTDRLLMREFPMMNDGFDHLSPDMIIKTTSGMYNIVEFTTFRGDERGAFQAAMTKLAKYEVPCENRSQDRTVVLYVVSAYRHGVWSNLELEDSEAEEMVYRYRLALSVMDELRTLFPELSSTDEELGKTERELLAMVSSIQINWSVTESVFPPFSREMFDRFRSSPPDSEYITRLVSRCLINSQEKLINNSFFAEGNDKVLRFSKNAEECSLAIERALNQYRAEDNLRDLNDHKSTIQLPPWLSYHDVDGKDLCPLQGLDVRGDHPMCNLWREVVTSANLEEIERMHDDAAAELEFALSGVKDRPDERNRY…	0
252	MDSILSKQLVDKTGFVRVPIKHYDCTMLTLALPTFDVSKMVDRITIDFNLDDIQGASEIGSTLLPSMSIDVEDMANFVHDFTFGHLADKTDRLLMREFPMMNDGFDHLSPDMIIKTTSGMYNIVEFTTFRGDERGAFQAAMTKLAKYEVPCENRSQDRTVVLYVVSAYRHGVWSNLELEDSEAEEMVYRYRLALSVMDELRTLFPELSSTDEELGKTERELLAMVSSIQINWSVTESVFPPFSREMFDRFRSSPPDSEYITRLVSRCLINSQEKLINNSFFAEGNDKVLRFSKNAEECSLAIERALNQYRAEDNLRDLNDHKSTIQLPPWLSYHDVDGKDLCPLQGLDVRGDHPMCNLWREVVTSANLEEIERMHDDAAAELEFALSGVKDRPDERNRY…	0
253	MDSILSKQLVDKTGFVRVPIKHYDCTMLTLALPTFDVSKMVDRITIDFNLDDIQGASEIGSTLLPSMSIDVEDMANFVHDFTFGHLADKTDRLLMREFPMMNDGFDHLSPDMIIKTTSGMYNIVEFTTFRGDERGAFQAAMTKLAKYEVPCENRSQDRTVVLYVVSAYRHGVWSNLELEDSEAEEMVYRYRLALSVMDELRTLFPELSSTDEELGKTERELLAMVSSIQINWSVTESVFPPFSREMFDRFRSSPPDSEYITRLVSRCLINSQEKLINNSFFAEGNDKVLRFSKNAEECSLAIERALNQYRAEDNLRDLNDHKSTIQLPPWLSYHDVDGKDLCPLQGLDVRGDHPMCNLWREVVTSANLEEIERMHDDAAAELEFALSGVKDRPDERNRY…	0
254	MDSILSKQLVDKTGFVRVPIKHYDCTMLTLALPTFDVSKMVDRITIDFNLDDIQGASEIGSTLLPSMSIDVEDMANFVHDFTFGHLADKTDRLLMREFPMMNDGFDHLSPDMIIKTTSGMYNIVEFTTFRGDERGAFQAAMTKLAKYEVPCENRSQDRTVVLYVVSAYRHGVWSNLELEDSEAEEMVYRYRLALSVMDELRTLFPELSSTDEELGKTERELLAMVSSIQINWSVTESVFPPFSREMFDRFRSSPPDSEYITRLVSRCLINSQEKLINNSFFAEGNDKVLRFSKNAEECSLAIERALNQYRAEDNLRDLNDHKSTIQLPPWLSYHDVDGKDLCPLQGLDVRGDHPMCNLWREVVTSANLEEIERMHDDAAAELEFALSGVKDRPDERNRY…	0
255	MDSILSKQLVDKTGFVRVPIKHYDCTMLTLALPTFDVSKMVDRITIDFNLDDIQGASEIGSTLLPSMSIDVEDMANFVHDFTFGHLADKTDRLLMREFPMMNDGFDHLSPDMIIKTTSGMYNIVEFTTFRGDERGAFQAAMTKLAKYEVPCENRSQDRTVVLYVVSAYRHGVWSNLELEDSEAEEMVYRYRLALSVMDELRTLFPELSSTDEELGKTERELLAMVSSIQINWSVTESVFPPFSREMFDRFRSSPPDSEYITRLVSRCLINSQEKLINNSFFAEGNDKVLRFSKNAEECSLAIERALNQYRAEDNLRDLNDHKSTIQLPPWLSYHDVDGKDLCPLQGLDVRGDHPMCNLWREVVTSANLEEIERMHDDAAAELEFALSGVKDRPDERNRY…	0
256	MDSILSKQLVDKTGFVRVPIKHYDCTMLTLALPTFDVSKMVDRITIDFNLDDIQGASEIGSTLLPSMSIDVEDMANFVHDFTFGHLADKTDRLLMREFPMMNDGFDHLSPDMIIKTTSGMYNIVEFTTFRGDERGAFQAAMTKLAKYEVPCENRSQDRTVVLYVVSAYRHGVWSNLELEDSEAEEMVYRYRLALSVMDELRTLFPELSSTDEELGKTERELLAMVSSIQINWSVTESVFPPFSREMFDRFRSSPPDSEYITRLVSRCLINSQEKLINNSFFAEGNDKVLRFSKNAEECSLAIERALNQYRAEDNLRDLNDHKSTIQLPPWLSYHDVDGKDLCPLQGLDVRGDHPMCNLWREVVTSANLEEIERMHDDAAAELEFALSGVKDRPDERNRY…	0
257	MDSILSKQLVDKTGFVRVPIKHYDCTMLTLALPTFDVSKMVDRITIDFNLDDIQGASEIGSTLLPSMSIDVEDMANFVHDFTFGHLADKTDRLLMREFPMMNDGFDHLSPDMIIKTTSGMYNIVEFTTFRGDERGAFQAAMTKLAKYEVPCENRSQDRTVVLYVVSAYRHGVWSNLELEDSEAEEMVYRYRLALSVMDELRTLFPELSSTDEELGKTERELLAMVSSIQINWSVTESVFPPFSREMFDRFRSSPPDSEYITRLVSRCLINSQEKLINNSFFAEGNDKVLRFSKNAEECSLAIERALNQYRAEDNLRDLNDHKSTIQLPPWLSYHDVDGKDLCPLQGLDVRGDHPMCNLWREVVTSANLEEIERMHDDAAAELEFALSGVKDRPDERNRY…	0
258	MDSILSKQLVDKTGFVRVPIKHYDCTMLTLALPTFDVSKMVDRITIDFNLDDIQGASEIGSTLLPSMSIDVEDMANFVHDFTFGHLADKTDRLLMREFPMMNDGFDHLSPDMIIKTTSGMYNIVEFTTFRGDERGAFQAAMTKLAKYEVPCENRSQDRTVVLYVVSAYRHGVWSNLELEDSEAEEMVYRYRLALSVMDELRTLFPELSSTDEELGKTERELLAMVSSIQINWSVTESVFPPFSREMFDRFRSSPPDSEYITRLVSRCLINSQEKLINNSFFAEGNDKVLRFSKNAEECSLAIERALNQYRAEDNLRDLNDHKSTIQLPPWLSYHDVDGKDLCPLQGLDVRGDHPMCNLWREVVTSANLEEIERMHDDAAAELEFALSGVKDRPDERNRY…	0
259	MDSILSKQLVDKTGFVRVPIKHYDCTMLTLALPTFDVSKMVDRITIDFNLDDIQGASEIGSTLLPSMSIDVEDMANFVHDFTFGHLADKTDRLLMREFPMMNDGFDHLSPDMIIKTTSGMYNIVEFTTFRGDERGAFQAAMTKLAKYEVPCENRSQDRTVVLYVVSAYRHGVWSNLELEDSEAEEMVYRYRLALSVMDELRTLFPELSSTDEELGKTERELLAMVSSIQINWSVTESVFPPFSREMFDRFRSSPPDSEYITRLVSRCLINSQEKLINNSFFAEGNDKVLRFSKNAEECSLAIERALNQYRAEDNLRDLNDHKSTIQLPPWLSYHDVDGKDLCPLQGLDVRGDHPMCNLWREVVTSANLEEIERMHDDAAAELEFALSGVKDRPDERNRY…	0
260	MDSILSKQLVDKTGFVRVPIKHYDCTMLTLALPTFDVSKMVDRITIDFNLDDIQGASEIGSTLLPSMSIDVEDMANFVHDFTFGHLADKTDRLLMREFPMMNDGFDHLSPDMIIKTTSGMYNIVEFTTFRGDERGAFQAAMTKLAKYEVPCENRSQDRTVVLYVVSAYRHGVWSNLELEDSEAEEMVYRYRLALSVMDELRTLFPELSSTDEELGKTERELLAMVSSIQINWSVTESVFPPFSREMFDRFRSSPPDSEYITRLVSRCLINSQEKLINNSFFAEGNDKVLRFSKNAEECSLAIERALNQYRAEDNLRDLNDHKSTIQLPPWLSYHDVDGKDLCPLQGLDVRGDHPMCNLWREVVTSANLEEIERMHDDAAAELEFALSGVKDRPDERNRY…	0
261	MDSILSKQLVDKTGFVRVPIKHYDCTMLTLALPTFDVSKMVDRITIDFNLDDIQGASEIGSTLLPSMSIDVEDMANFVHDFTFGHLADKTDRLLMREFPMMNDGFDHLSPDMIIKTTSGMYNIVEFTTFRGDERGAFQAAMTKLAKYEVPCENRSQDRTVVLYVVSAYRHGVWSNLELEDSEAEEMVYRYRLALSVMDELRTLFPELSSTDEELGKTERELLAMVSSIQINWSVTESVFPPFSREMFDRFRSSPPDSEYITRLVSRCLINSQEKLINNSFFAEGNDKVLRFSKNAEECSLAIERALNQYRAEDNLRDLNDHKSTIQLPPWLSYHDVDGKDLCPLQGLDVRGDHPMCNLWREVVTSANLEEIERMHDDAAAELEFALSGVKDRPDERNRY…	0
262	MDSILSKQLVDKTGFVRVPIKHYDCTMLTLALPTFDVSKMVDRITIDFNLDDIQGASEIGSTLLPSMSIDVEDMANFVHDFTFGHLADKTDRLLMREFPMMNDGFDHLSPDMIIKTTSGMYNIVEFTTFRGDERGAFQAAMTKLAKYEVPCENRSQDRTVVLYVVSAYRHGVWSNLELEDSEAEEMVYRYRLALSVMDELRTLFPELSSTDEELGKTERELLAMVSSIQINWSVTESVFPPFSREMFDRFRSSPPDSEYITRLVSRCLINSQEKLINNSFFAEGNDKVLRFSKNAEECSLAIERALNQYRAEDNLRDLNDHKSTIQLPPWLSYHDVDGKDLCPLQGLDVRGDHPMCNLWREVVTSANLEEIERMHDDAAAELEFALSGVKDRPDERNRY…	0
263	MDSILSKQLVDKTGFVRVPIKHYDCTMLTLALPTFDVSKMVDRITIDFNLDDIQGASEIGSTLLPSMSIDVEDMANFVHDFTFGHLADKTDRLLMREFPMMNDGFDHLSPDMIIKTTSGMYNIVEFTTFRGDERGAFQAAMTKLAKYEVPCENRSQDRTVVLYVVSAYRHGVWSNLELEDSEAEEMVYRYRLALSVMDELRTLFPELSSTDEELGKTERELLAMVSSIQINWSVTESVFPPFSREMFDRFRSSPPDSEYITRLVSRCLINSQEKLINNSFFAEGNDKVLRFSKNAEECSLAIERALNQYRAEDNLRDLNDHKSTIQLPPWLSYHDVDGKDLCPLQGLDVRGDHPMCNLWREVVTSANLEEIERMHDDAAAELEFALSGVKDRPDERNRY…	0
264	MDSILSKQLVDKTGFVRVPIKHYDCTMLTLALPTFDVSKMVDRITIDFNLDDIQGASEIGSTLLPSMSIDVEDMANFVHDFTFGHLADKTDRLLMREFPMMNDGFDHLSPDMIIKTTSGMYNIVEFTTFRGDERGAFQAAMTKLAKYEVPCENRSQDRTVVLYVVSAYRHGVWSNLELEDSEAEEMVYRYRLALSVMDELRTLFPELSSTDEELGKTERELLAMVSSIQINWSVTESVFPPFSREMFDRFRSSPPDSEYITRLVSRCLINSQEKLINNSFFAEGNDKVLRFSKNAEECSLAIERALNQYRAEDNLRDLNDHKSTIQLPPWLSYHDVDGKDLCPLQGLDVRGDHPMCNLWREVVTSANLEEIERMHDDAAAELEFALSGVKDRPDERNRY…	0
265	MDSILSKQLVDKTGFVRVPIKHYDCTMLTLALPTFDVSKMVDRITIDFNLDDIQGASEIGSTLLPSMSIDVEDMANFVHDFTFGHLADKTDRLLMREFPMMNDGFDHLSPDMIIKTTSGMYNIVEFTTFRGDERGAFQAAMTKLAKYEVPCENRSQDRTVVLYVVSAYRHGVWSNLELEDSEAEEMVYRYRLALSVMDELRTLFPELSSTDEELGKTERELLAMVSSIQINWSVTESVFPPFSREMFDRFRSSPPDSEYITRLVSRCLINSQEKLINNSFFAEGNDKVLRFSKNAEECSLAIERALNQYRAEDNLRDLNDHKSTIQLPPWLSYHDVDGKDLCPLQGLDVRGDHPMCNLWREVVTSANLEEIERMHDDAAAELEFALSGVKDRPDERNRY…	0
266	MDSILSKQLVDKTGFVRVPIKHYDCTMLTLALPTFDVSKMVDRITIDFNLDDIQGASEIGSTLLPSMSIDVEDMANFVHDFTFGHLADKTDRLLMREFPMMNDGFDHLSPDMIIKTTSGMYNIVEFTTFRGDERGAFQAAMTKLAKYEVPCENRSQDRTVVLYVVSAYRHGVWSNLELEDSEAEEMVYRYRLALSVMDELRTLFPELSSTDEELGKTERELLAMVSSIQINWSVTESVFPPFSREMFDRFRSSPPDSEYITRLVSRCLINSQEKLINNSFFAEGNDKVLRFSKNAEECSLAIERALNQYRAEDNLRDLNDHKSTIQLPPWLSYHDVDGKDLCPLQGLDVRGDHPMCNLWREVVTSANLEEIERMHDDAAAELEFALSGVKDRPDERNRY…	0
267	MDSILSKQLVDKTGFVRVPIKHYDCTMLTLALPTFDVSKMVDRITIDFNLDDIQGASEIGSTLLPSMSIDVEDMANFVHDFTFGHLADKTDRLLMREFPMMNDGFDHLSPDMIIKTTSGMYNIVEFTTFRGDERGAFQAAMTKLAKYEVPCENRSQDRTVVLYVVSAYRHGVWSNLELEDSEAEEMVYRYRLALSVMDELRTLFPELSSTDEELGKTERELLAMVSSIQINWSVTESVFPPFSREMFDRFRSSPPDSEYITRLVSRCLINSQEKLINNSFFAEGNDKVLRFSKNAEECSLAIERALNQYRAEDNLRDLNDHKSTIQLPPWLSYHDVDGKDLCPLQGLDVRGDHPMCNLWREVVTSANLEEIERMHDDAAAELEFALSGVKDRPDERNRY…	0
268	MDSILSKQLVDKTGFVRVPIKHYDCTMLTLALPTFDVSKMVDRITIDFNLDDIQGASEIGSTLLPSMSIDVEDMANFVHDFTFGHLADKTDRLLMREFPMMNDGFDHLSPDMIIKTTSGMYNIVEFTTFRGDERGAFQAAMTKLAKYEVPCENRSQDRTVVLYVVSAYRHGVWSNLELEDSEAEEMVYRYRLALSVMDELRTLFPELSSTDEELGKTERELLAMVSSIQINWSVTESVFPPFSREMFDRFRSSPPDSEYITRLVSRCLINSQEKLINNSFFAEGNDKVLRFSKNAEECSLAIERALNQYRAEDNLRDLNDHKSTIQLPPWLSYHDVDGKDLCPLQGLDVRGDHPMCNLWREVVTSANLEEIERMHDDAAAELEFALSGVKDRPDERNRY…	0
269	MDSILSKQLVDKTGFVRVPIKHYDCTMLTLALPTFDVSKMVDRITIDFNLDDIQGASEIGSTLLPSMSIDVEDMANFVHDFTFGHLADKTDRLLMREFPMMNDGFDHLSPDMIIKTTSGMYNIVEFTTFRGDERGAFQAAMTKLAKYEVPCENRSQDRTVVLYVVSAYRHGVWSNLELEDSEAEEMVYRYRLALSVMDELRTLFPELSSTDEELGKTERELLAMVSSIQINWSVTESVFPPFSREMFDRFRSSPPDSEYITRLVSRCLINSQEKLINNSFFAEGNDKVLRFSKNAEECSLAIERALNQYRAEDNLRDLNDHKSTIQLPPWLSYHDVDGKDLCPLQGLDVRGDHPMCNLWREVVTSANLEEIERMHDDAAAELEFALSGVKDRPDERNRY…	0
270	MDSILSKQLVDKTGFVRVPIKHYDCTMLTLALPTFDVSKMVDRITIDFNLDDIQGASEIGSTLLPSMSIDVEDMANFVHDFTFGHLADKTDRLLMREFPMMNDGFDHLSPDMIIKTTSGMYNIVEFTTFRGDERGAFQAAMTKLAKYEVPCENRSQDRTVVLYVVSAYRHGVWSNLELEDSEAEEMVYRYRLALSVMDELRTLFPELSSTDEELGKTERELLAMVSSIQINWSVTESVFPPFSREMFDRFRSSPPDSEYITRLVSRCLINSQEKLINNSFFAEGNDKVLRFSKNAEECSLAIERALNQYRAEDNLRDLNDHKSTIQLPPWLSYHDVDGKDLCPLQGLDVRGDHPMCNLWREVVTSANLEEIERMHDDAAAELEFALSGVKDRPDERNRY…	0
271	MDSILSKQLVDKTGFVRVPIKHYDCTMLTLALPTFDVSKMVDRITIDFNLDDIQGASEIGSTLLPSMSIDVEDMANFVHDFTFGHLADKTDRLLMREFPMMNDGFDHLSPDMIIKTTSGMYNIVEFTTFRGDERGAFQAAMTKLAKYEVPCENRSQDRTVVLYVVSAYRHGVWSNLELEDSEAEEMVYRYRLALSVMDELRTLFPELSSTDEELGKTERELLAMVSSIQINWSVTESVFPPFSREMFDRFRSSPPDSEYITRLVSRCLINSQEKLINNSFFAEGNDKVLRFSKNAEECSLAIERALNQYRAEDNLRDLNDHKSTIQLPPWLSYHDVDGKDLCPLQGLDVRGDHPMCNLWREVVTSANLEEIERMHDDAAAELEFALSGVKDRPDERNRY…	0
272	MDSILSKQLVDKTGFVRVPIKHYDCTMLTLALPTFDVSKMVDRITIDFNLDDIQGASEIGSTLLPSMSIDVEDMANFVHDFTFGHLADKTDRLLMREFPMMNDGFDHLSPDMIIKTTSGMYNIVEFTTFRGDERGAFQAAMTKLAKYEVPCENRSQDRTVVLYVVSAYRHGVWSNLELEDSEAEEMVYRYRLALSVMDELRTLFPELSSTDEELGKTERELLAMVSSIQINWSVTESVFPPFSREMFDRFRSSPPDSEYITRLVSRCLINSQEKLINNSFFAEGNDKVLRFSKNAEECSLAIERALNQYRAEDNLRDLNDHKSTIQLPPWLSYHDVDGKDLCPLQGLDVRGDHPMCNLWREVVTSANLEEIERMHDDAAAELEFALSGVKDRPDERNRY…	0
273	MDSILSKQLVDKTGFVRVPIKHYDCTMLTLALPTFDVSKMVDRITIDFNLDDIQGASEIGSTLLPSMSIDVEDMANFVHDFTFGHLADKTDRLLMREFPMMNDGFDHLSPDMIIKTTSGMYNIVEFTTFRGDERGAFQAAMTKLAKYEVPCENRSQDRTVVLYVVSAYRHGVWSNLELEDSEAEEMVYRYRLALSVMDELRTLFPELSSTDEELGKTERELLAMVSSIQINWSVTESVFPPFSREMFDRFRSSPPDSEYITRLVSRCLINSQEKLINNSFFAEGNDKVLRFSKNAEECSLAIERALNQYRAEDNLRDLNDHKSTIQLPPWLSYHDVDGKDLCPLQGLDVRGDHPMCNLWREVVTSANLEEIERMHDDAAAELEFALSGVKDRPDERNRY…	0
274	MDSILSKQLVDKTGFVRVPIKHYDCTMLTLALPTFDVSKMVDRITIDFNLDDIQGASEIGSTLLPSMSIDVEDMANFVHDFTFGHLADKTDRLLMREFPMMNDGFDHLSPDMIIKTTSGMYNIVEFTTFRGDERGAFQAAMTKLAKYEVPCENRSQDRTVVLYVVSAYRHGVWSNLELEDSEAEEMVYRYRLALSVMDELRTLFPELSSTDEELGKTERELLAMVSSIQINWSVTESVFPPFSREMFDRFRSSPPDSEYITRLVSRCLINSQEKLINNSFFAEGNDKVLRFSKNAEECSLAIERALNQYRAEDNLRDLNDHKSTIQLPPWLSYHDVDGKDLCPLQGLDVRGDHPMCNLWREVVTSANLEEIERMHDDAAAELEFALSGVKDRPDERNRY…	0
275	MDSILSKQLVDKTGFVRVPIKHYDCTMLTLALPTFDVSKMVDRITIDFNLDDIQGASEIGSTLLPSMSIDVEDMANFVHDFTFGHLADKTDRLLMREFPMMNDGFDHLSPDMIIKTTSGMYNIVEFTTFRGDERGAFQAAMTKLAKYEVPCENRSQDRTVVLYVVSAYRHGVWSNLELEDSEAEEMVYRYRLALSVMDELRTLFPELSSTDEELGKTERELLAMVSSIQINWSVTESVFPPFSREMFDRFRSSPPDSEYITRLVSRCLINSQEKLINNSFFAEGNDKVLRFSKNAEECSLAIERALNQYRAEDNLRDLNDHKSTIQLPPWLSYHDVDGKDLCPLQGLDVRGDHPMCNLWREVVTSANLEEIERMHDDAAAELEFALSGVKDRPDERNRY…	0
276	MDSILSKQLVDKTGFVRVPIKHYDCTMLTLALPTFDVSKMVDRITIDFNLDDIQGASEIGSTLLPSMSIDVEDMANFVHDFTFGHLADKTDRLLMREFPMMNDGFDHLSPDMIIKTTSGMYNIVEFTTFRGDERGAFQAAMTKLAKYEVPCENRSQDRTVVLYVVSAYRHGVWSNLELEDSEAEEMVYRYRLALSVMDELRTLFPELSSTDEELGKTERELLAMVSSIQINWSVTESVFPPFSREMFDRFRSSPPDSEYITRLVSRCLINSQEKLINNSFFAEGNDKVLRFSKNAEECSLAIERALNQYRAEDNLRDLNDHKSTIQLPPWLSYHDVDGKDLCPLQGLDVRGDHPMCNLWREVVTSANLEEIERMHDDAAAELEFALSGVKDRPDERNRY…	0
277	MDSILSKQLVDKTGFVRVPIKHYDCTMLTLALPTFDVSKMVDRITIDFNLDDIQGASEIGSTLLPSMSIDVEDMANFVHDFTFGHLADKTDRLLMREFPMMNDGFDHLSPDMIIKTTSGMYNIVEFTTFRGDERGAFQAAMTKLAKYEVPCENRSQDRTVVLYVVSAYRHGVWSNLELEDSEAEEMVYRYRLALSVMDELRTLFPELSSTDEELGKTERELLAMVSSIQINWSVTESVFPPFSREMFDRFRSSPPDSEYITRLVSRCLINSQEKLINNSFFAEGNDKVLRFSKNAEECSLAIERALNQYRAEDNLRDLNDHKSTIQLPPWLSYHDVDGKDLCPLQGLDVRGDHPMCNLWREVVTSANLEEIERMHDDAAAELEFALSGVKDRPDERNRY…	0
278	MDSILSKQLVDKTGFVRVPIKHYDCTMLTLALPTFDVSKMVDRITIDFNLDDIQGASEIGSTLLPSMSIDVEDMANFVHDFTFGHLADKTDRLLMREFPMMNDGFDHLSPDMIIKTTSGMYNIVEFTTFRGDERGAFQAAMTKLAKYEVPCENRSQDRTVVLYVVSAYRHGVWSNLELEDSEAEEMVYRYRLALSVMDELRTLFPELSSTDEELGKTERELLAMVSSIQINWSVTESVFPPFSREMFDRFRSSPPDSEYITRLVSRCLINSQEKLINNSFFAEGNDKVLRFSKNAEECSLAIERALNQYRAEDNLRDLNDHKSTIQLPPWLSYHDVDGKDLCPLQGLDVRGDHPMCNLWREVVTSANLEEIERMHDDAAAELEFALSGVKDRPDERNRY…	0
279	MDSILSKQLVDKTGFVRVPIKHYDCTMLTLALPTFDVSKMVDRITIDFNLDDIQGASEIGSTLLPSMSIDVEDMANFVHDFTFGHLADKTDRLLMREFPMMNDGFDHLSPDMIIKTTSGMYNIVEFTTFRGDERGAFQAAMTKLAKYEVPCENRSQDRTVVLYVVSAYRHGVWSNLELEDSEAEEMVYRYRLALSVMDELRTLFPELSSTDEELGKTERELLAMVSSIQINWSVTESVFPPFSREMFDRFRSSPPDSEYITRLVSRCLINSQEKLINNSFFAEGNDKVLRFSKNAEECSLAIERALNQYRAEDNLRDLNDHKSTIQLPPWLSYHDVDGKDLCPLQGLDVRGDHPMCNLWREVVTSANLEEIERMHDDAAAELEFALSGVKDRPDERNRY…	0
280	MDSILSKQLVDKTGFVRVPIKHYDCTMLTLALPTFDVSKMVDRITIDFNLDDIQGASEIGSTLLPSMSIDVEDMANFVHDFTFGHLADKTDRLLMREFPMMNDGFDHLSPDMIIKTTSGMYNIVEFTTFRGDERGAFQAAMTKLAKYEVPCENRSQDRTVVLYVVSAYRHGVWSNLELEDSEAEEMVYRYRLALSVMDELRTLFPELSSTDEELGKTERELLAMVSSIQINWSVTESVFPPFSREMFDRFRSSPPDSEYITRLVSRCLINSQEKLINNSFFAEGNDKVLRFSKNAEECSLAIERALNQYRAEDNLRDLNDHKSTIQLPPWLSYHDVDGKDLCPLQGLDVRGDHPMCNLWREVVTSANLEEIERMHDDAAAELEFALSGVKDRPDERNRY…	0
281	MDSILSKQLVDKTGFVRVPIKHYDCTMLTLALPTFDVSKMVDRITIDFNLDDIQGASEIGSTLLPSMSIDVEDMANFVHDFTFGHLADKTDRLLMREFPMMNDGFDHLSPDMIIKTTSGMYNIVEFTTFRGDERGAFQAAMTKLAKYEVPCENRSQDRTVVLYVVSAYRHGVWSNLELEDSEAEEMVYRYRLALSVMDELRTLFPELSSTDEELGKTERELLAMVSSIQINWSVTESVFPPFSREMFDRFRSSPPDSEYITRLVSRCLINSQEKLINNSFFAEGNDKVLRFSKNAEECSLAIERALNQYRAEDNLRDLNDHKSTIQLPPWLSYHDVDGKDLCPLQGLDVRGDHPMCNLWREVVTSANLEEIERMHDDAAAELEFALSGVKDRPDERNRY…	0
282	MDSILSKQLVDKTGFVRVPIKHYDCTMLTLALPTFDVSKMVDRITIDFNLDDIQGASEIGSTLLPSMSIDVEDMANFVHDFTFGHLADKTDRLLMREFPMMNDGFDHLSPDMIIKTTSGMYNIVEFTTFRGDERGAFQAAMTKLAKYEVPCENRSQDRTVVLYVVSAYRHGVWSNLELEDSEAEEMVYRYRLALSVMDELRTLFPELSSTDEELGKTERELLAMVSSIQINWSVTESVFPPFSREMFDRFRSSPPDSEYITRLVSRCLINSQEKLINNSFFAEGNDKVLRFSKNAEECSLAIERALNQYRAEDNLRDLNDHKSTIQLPPWLSYHDVDGKDLCPLQGLDVRGDHPMCNLWREVVTSANLEEIERMHDDAAAELEFALSGVKDRPDERNRY…	0
283	MDSILSKQLVDKTGFVRVPIKHYDCTMLTLALPTFDVSKMVDRITIDFNLDDIQGASEIGSTLLPSMSIDVEDMANFVHDFTFGHLADKTDRLLMREFPMMNDGFDHLSPDMIIKTTSGMYNIVEFTTFRGDERGAFQAAMTKLAKYEVPCENRSQDRTVVLYVVSAYRHGVWSNLELEDSEAEEMVYRYRLALSVMDELRTLFPELSSTDEELGKTERELLAMVSSIQINWSVTESVFPPFSREMFDRFRSSPPDSEYITRLVSRCLINSQEKLINNSFFAEGNDKVLRFSKNAEECSLAIERALNQYRAEDNLRDLNDHKSTIQLPPWLSYHDVDGKDLCPLQGLDVRGDHPMCNLWREVVTSANLEEIERMHDDAAAELEFALSGVKDRPDERNRY…	0
284	MDSILSKQLVDKTGFVRVPIKHYDCTMLTLALPTFDVSKMVDRITIDFNLDDIQGASEIGSTLLPSMSIDVEDMANFVHDFTFGHLADKTDRLLMREFPMMNDGFDHLSPDMIIKTTSGMYNIVEFTTFRGDERGAFQAAMTKLAKYEVPCENRSQDRTVVLYVVSAYRHGVWSNLELEDSEAEEMVYRYRLALSVMDELRTLFPELSSTDEELGKTERELLAMVSSIQINWSVTESVFPPFSREMFDRFRSSPPDSEYITRLVSRCLINSQEKLINNSFFAEGNDKVLRFSKNAEECSLAIERALNQYRAEDNLRDLNDHKSTIQLPPWLSYHDVDGKDLCPLQGLDVRGDHPMCNLWREVVTSANLEEIERMHDDAAAELEFALSGVKDRPDERNRY…	0
285	MDSILSKQLVDKTGFVRVPIKHYDCTMLTLALPTFDVSKMVDRITIDFNLDDIQGASEIGSTLLPSMSIDVEDMANFVHDFTFGHLADKTDRLLMREFPMMNDGFDHLSPDMIIKTTSGMYNIVEFTTFRGDERGAFQAAMTKLAKYEVPCENRSQDRTVVLYVVSAYRHGVWSNLELEDSEAEEMVYRYRLALSVMDELRTLFPELSSTDEELGKTERELLAMVSSIQINWSVTESVFPPFSREMFDRFRSSPPDSEYITRLVSRCLINSQEKLINNSFFAEGNDKVLRFSKNAEECSLAIERALNQYRAEDNLRDLNDHKSTIQLPPWLSYHDVDGKDLCPLQGLDVRGDHPMCNLWREVVTSANLEEIERMHDDAAAELEFALSGVKDRPDERNRY…	0
286	MDSILSKQLVDKTGFVRVPIKHYDCTMLTLALPTFDVSKMVDRITIDFNLDDIQGASEIGSTLLPSMSIDVEDMANFVHDFTFGHLADKTDRLLMREFPMMNDGFDHLSPDMIIKTTSGMYNIVEFTTFRGDERGAFQAAMTKLAKYEVPCENRSQDRTVVLYVVSAYRHGVWSNLELEDSEAEEMVYRYRLALSVMDELRTLFPELSSTDEELGKTERELLAMVSSIQINWSVTESVFPPFSREMFDRFRSSPPDSEYITRLVSRCLINSQEKLINNSFFAEGNDKVLRFSKNAEECSLAIERALNQYRAEDNLRDLNDHKSTIQLPPWLSYHDVDGKDLCPLQGLDVRGDHPMCNLWREVVTSANLEEIERMHDDAAAELEFALSGVKDRPDERNRY…	0
287	MDSILSKQLVDKTGFVRVPIKHYDCTMLTLALPTFDVSKMVDRITIDFNLDDIQGASEIGSTLLPSMSIDVEDMANFVHDFTFGHLADKTDRLLMREFPMMNDGFDHLSPDMIIKTTSGMYNIVEFTTFRGDERGAFQAAMTKLAKYEVPCENRSQDRTVVLYVVSAYRHGVWSNLELEDSEAEEMVYRYRLALSVMDELRTLFPELSSTDEELGKTERELLAMVSSIQINWSVTESVFPPFSREMFDRFRSSPPDSEYITRLVSRCLINSQEKLINNSFFAEGNDKVLRFSKNAEECSLAIERALNQYRAEDNLRDLNDHKSTIQLPPWLSYHDVDGKDLCPLQGLDVRGDHPMCNLWREVVTSANLEEIERMHDDAAAELEFALSGVKDRPDERNRY…	0
288	MDSILSKQLVDKTGFVRVPIKHYDCTMLTLALPTFDVSKMVDRITIDFNLDDIQGASEIGSTLLPSMSIDVEDMANFVHDFTFGHLADKTDRLLMREFPMMNDGFDHLSPDMIIKTTSGMYNIVEFTTFRGDERGAFQAAMTKLAKYEVPCENRSQDRTVVLYVVSAYRHGVWSNLELEDSEAEEMVYRYRLALSVMDELRTLFPELSSTDEELGKTERELLAMVSSIQINWSVTESVFPPFSREMFDRFRSSPPDSEYITRLVSRCLINSQEKLINNSFFAEGNDKVLRFSKNAEECSLAIERALNQYRAEDNLRDLNDHKSTIQLPPWLSYHDVDGKDLCPLQGLDVRGDHPMCNLWREVVTSANLEEIERMHDDAAAELEFALSGVKDRPDERNRY…	0
289	MDSILSKQLVDKTGFVRVPIKHYDCTMLTLALPTFDVSKMVDRITIDFNLDDIQGASEIGSTLLPSMSIDVEDMANFVHDFTFGHLADKTDRLLMREFPMMNDGFDHLSPDMIIKTTSGMYNIVEFTTFRGDERGAFQAAMTKLAKYEVPCENRSQDRTVVLYVVSAYRHGVWSNLELEDSEAEEMVYRYRLALSVMDELRTLFPELSSTDEELGKTERELLAMVSSIQINWSVTESVFPPFSREMFDRFRSSPPDSEYITRLVSRCLINSQEKLINNSFFAEGNDKVLRFSKNAEECSLAIERALNQYRAEDNLRDLNDHKSTIQLPPWLSYHDVDGKDLCPLQGLDVRGDHPMCNLWREVVTSANLEEIERMHDDAAAELEFALSGVKDRPDERNRY…	0
290	MDSILSKQLVDKTGFVRVPIKHYDCTMLTLALPTFDVSKMVDRITIDFNLDDIQGASEIGSTLLPSMSIDVEDMANFVHDFTFGHLADKTDRLLMREFPMMNDGFDHLSPDMIIKTTSGMYNIVEFTTFRGDERGAFQAAMTKLAKYEVPCENRSQDRTVVLYVVSAYRHGVWSNLELEDSEAEEMVYRYRLALSVMDELRTLFPELSSTDEELGKTERELLAMVSSIQINWSVTESVFPPFSREMFDRFRSSPPDSEYITRLVSRCLINSQEKLINNSFFAEGNDKVLRFSKNAEECSLAIERALNQYRAEDNLRDLNDHKSTIQLPPWLSYHDVDGKDLCPLQGLDVRGDHPMCNLWREVVTSANLEEIERMHDDAAAELEFALSGVKDRPDERNRY…	1.62239
291	MDSILSKQLVDKTGFVRVPIKHYDCTMLTLALPTFDVSKMVDRITIDFNLDDIQGASEIGSTLLPSMSIDVEDMANFVHDFTFGHLADKTDRLLMREFPMMNDGFDHLSPDMIIKTTSGMYNIVEFTTFRGDERGAFQAAMTKLAKYEVPCENRSQDRTVVLYVVSAYRHGVWSNLELEDSEAEEMVYRYRLALSVMDELRTLFPELSSTDEELGKTERELLAMVSSIQINWSVTESVFPPFSREMFDRFRSSPPDSEYITRLVSRCLINSQEKLINNSFFAEGNDKVLRFSKNAEECSLAIERALNQYRAEDNLRDLNDHKSTIQLPPWLSYHDVDGKDLCPLQGLDVRGDHPMCNLWREVVTSANLEEIERMHDDAAAELEFALSGVKDRPDERNRY…	0
292	MDSILSKQLVDKTGFVRVPIKHYDCTMLTLALPTFDVSKMVDRITIDFNLDDIQGASEIGSTLLPSMSIDVEDMANFVHDFTFGHLADKTDRLLMREFPMMNDGFDHLSPDMIIKTTSGMYNIVEFTTFRGDERGAFQAAMTKLAKYEVPCENRSQDRTVVLYVVSAYRHGVWSNLELEDSEAEEMVYRYRLALSVMDELRTLFPELSSTDEELGKTERELLAMVSSIQINWSVTESVFPPFSREMFDRFRSSPPDSEYITRLVSRCLINSQEKLINNSFFAEGNDKVLRFSKNAEECSLAIERALNQYRAEDNLRDLNDHKSTIQLPPWLSYHDVDGKDLCPLQGLDVRGDHPMCNLWREVVTSANLEEIERMHDDAAAELEFALSGVKDRPDERNRY…	0
293	MDSILSKQLVDKTGFVRVPIKHYDCTMLTLALPTFDVSKMVDRITIDFNLDDIQGASEIGSTLLPSMSIDVEDMANFVHDFTFGHLADKTDRLLMREFPMMNDGFDHLSPDMIIKTTSGMYNIVEFTTFRGDERGAFQAAMTKLAKYEVPCENRSQDRTVVLYVVSAYRHGVWSNLELEDSEAEEMVYRYRLALSVMDELRTLFPELSSTDEELGKTERELLAMVSSIQINWSVTESVFPPFSREMFDRFRSSPPDSEYITRLVSRCLINSQEKLINNSFFAEGNDKVLRFSKNAEECSLAIERALNQYRAEDNLRDLNDHKSTIQLPPWLSYHDVDGKDLCPLQGLDVRGDHPMCNLWREVVTSANLEEIERMHDDAAAELEFALSGVKDRPDERNRY…	0
294	MDSILSKQLVDKTGFVRVPIKHYDCTMLTLALPTFDVSKMVDRITIDFNLDDIQGASEIGSTLLPSMSIDVEDMANFVHDFTFGHLADKTDRLLMREFPMMNDGFDHLSPDMIIKTTSGMYNIVEFTTFRGDERGAFQAAMTKLAKYEVPCENRSQDRTVVLYVVSAYRHGVWSNLELEDSEAEEMVYRYRLALSVMDELRTLFPELSSTDEELGKTERELLAMVSSIQINWSVTESVFPPFSREMFDRFRSSPPDSEYITRLVSRCLINSQEKLINNSFFAEGNDKVLRFSKNAEECSLAIERALNQYRAEDNLRDLNDHKSTIQLPPWLSYHDVDGKDLCPLQGLDVRGDHPMCNLWREVVTSANLEEIERMHDDAAAELEFALSGVKDRPDERNRY…	0
295	MDSILSKQLVDKTGFVRVPIKHYDCTMLTLALPTFDVSKMVDRITIDFNLDDIQGASEIGSTLLPSMSIDVEDMANFVHDFTFGHLADKTDRLLMREFPMMNDGFDHLSPDMIIKTTSGMYNIVEFTTFRGDERGAFQAAMTKLAKYEVPCENRSQDRTVVLYVVSAYRHGVWSNLELEDSEAEEMVYRYRLALSVMDELRTLFPELSSTDEELGKTERELLAMVSSIQINWSVTESVFPPFSREMFDRFRSSPPDSEYITRLVSRCLINSQEKLINNSFFAEGNDKVLRFSKNAEECSLAIERALNQYRAEDNLRDLNDHKSTIQLPPWLSYHDVDGKDLCPLQGLDVRGDHPMCNLWREVVTSANLEEIERMHDDAAAELEFALSGVKDRPDERNRY…	0
296	MDSILSKQLVDKTGFVRVPIKHYDCTMLTLALPTFDVSKMVDRITIDFNLDDIQGASEIGSTLLPSMSIDVEDMANFVHDFTFGHLADKTDRLLMREFPMMNDGFDHLSPDMIIKTTSGMYNIVEFTTFRGDERGAFQAAMTKLAKYEVPCENRSQDRTVVLYVVSAYRHGVWSNLELEDSEAEEMVYRYRLALSVMDELRTLFPELSSTDEELGKTERELLAMVSSIQINWSVTESVFPPFSREMFDRFRSSPPDSEYITRLVSRCLINSQEKLINNSFFAEGNDKVLRFSKNAEECSLAIERALNQYRAEDNLRDLNDHKSTIQLPPWLSYHDVDGKDLCPLQGLDVRGDHPMCNLWREVVTSANLEEIERMHDDAAAELEFALSGVKDRPDERNRY…	0
297	MDSILSKQLVDKTGFVRVPIKHYDCTMLTLALPTFDVSKMVDRITIDFNLDDIQGASEIGSTLLPSMSIDVEDMANFVHDFTFGHLADKTDRLLMREFPMMNDGFDHLSPDMIIKTTSGMYNIVEFTTFRGDERGAFQAAMTKLAKYEVPCENRSQDRTVVLYVVSAYRHGVWSNLELEDSEAEEMVYRYRLALSVMDELRTLFPELSSTDEELGKTERELLAMVSSIQINWSVTESVFPPFSREMFDRFRSSPPDSEYITRLVSRCLINSQEKLINNSFFAEGNDKVLRFSKNAEECSLAIERALNQYRAEDNLRDLNDHKSTIQLPPWLSYHDVDGKDLCPLQGLDVRGDHPMCNLWREVVTSANLEEIERMHDDAAAELEFALSGVKDRPDERNRY…	0
298	MDSILSKQLVDKTGFVRVPIKHYDCTMLTLALPTFDVSKMVDRITIDFNLDDIQGASEIGSTLLPSMSIDVEDMANFVHDFTFGHLADKTDRLLMREFPMMNDGFDHLSPDMIIKTTSGMYNIVEFTTFRGDERGAFQAAMTKLAKYEVPCENRSQDRTVVLYVVSAYRHGVWSNLELEDSEAEEMVYRYRLALSVMDELRTLFPELSSTDEELGKTERELLAMVSSIQINWSVTESVFPPFSREMFDRFRSSPPDSEYITRLVSRCLINSQEKLINNSFFAEGNDKVLRFSKNAEECSLAIERALNQYRAEDNLRDLNDHKSTIQLPPWLSYHDVDGKDLCPLQGLDVRGDHPMCNLWREVVTSANLEEIERMHDDAAAELEFALSGVKDRPDERNRY…	0
299	MDSILSKQLVDKTGFVRVPIKHYDCTMLTLALPTFDVSKMVDRITIDFNLDDIQGASEIGSTLLPSMSIDVEDMANFVHDFTFGHLADKTDRLLMREFPMMNDGFDHLSPDMIIKTTSGMYNIVEFTTFRGDERGAFQAAMTKLAKYEVPCENRSQDRTVVLYVVSAYRHGVWSNLELEDSEAEEMVYRYRLALSVMDELRTLFPELSSTDEELGKTERELLAMVSSIQINWSVTESVFPPFSREMFDRFRSSPPDSEYITRLVSRCLINSQEKLINNSFFAEGNDKVLRFSKNAEECSLAIERALNQYRAEDNLRDLNDHKSTIQLPPWLSYHDVDGKDLCPLQGLDVRGDHPMCNLWREVVTSANLEEIERMHDDAAAELEFALSGVKDRPDERNRY…	0
300	MDSILSKQLVDKTGFVRVPIKHYDCTMLTLALPTFDVSKMVDRITIDFNLDDIQGASEIGSTLLPSMSIDVEDMANFVHDFTFGHLADKTDRLLMREFPMMNDGFDHLSPDMIIKTTSGMYNIVEFTTFRGDERGAFQAAMTKLAKYEVPCENRSQDRTVVLYVVSAYRHGVWSNLELEDSEAEEMVYRYRLALSVMDELRTLFPELSSTDEELGKTERELLAMVSSIQINWSVTESVFPPFSREMFDRFRSSPPDSEYITRLVSRCLINSQEKLINNSFFAEGNDKVLRFSKNAEECSLAIERALNQYRAEDNLRDLNDHKSTIQLPPWLSYHDVDGKDLCPLQGLDVRGDHPMCNLWREVVTSANLEEIERMHDDAAAELEFALSGVKDRPDERNRY…	0
301	MDSILSKQLVDKTGFVRVPIKHYDCTMLTLALPTFDVSKMVDRITIDFNLDDIQGASEIGSTLLPSMSIDVEDMANFVHDFTFGHLADKTDRLLMREFPMMNDGFDHLSPDMIIKTTSGMYNIVEFTTFRGDERGAFQAAMTKLAKYEVPCENRSQDRTVVLYVVSAYRHGVWSNLELEDSEAEEMVYRYRLALSVMDELRTLFPELSSTDEELGKTERELLAMVSSIQINWSVTESVFPPFSREMFDRFRSSPPDSEYITRLVSRCLINSQEKLINNSFFAEGNDKVLRFSKNAEECSLAIERALNQYRAEDNLRDLNDHKSTIQLPPWLSYHDVDGKDLCPLQGLDVRGDHPMCNLWREVVTSANLEEIERMHDDAAAELEFALSGVKDRPDERNRY…	0
302	MDSILSKQLVDKTGFVRVPIKHYDCTMLTLALPTFDVSKMVDRITIDFNLDDIQGASEIGSTLLPSMSIDVEDMANFVHDFTFGHLADKTDRLLMREFPMMNDGFDHLSPDMIIKTTSGMYNIVEFTTFRGDERGAFQAAMTKLAKYEVPCENRSQDRTVVLYVVSAYRHGVWSNLELEDSEAEEMVYRYRLALSVMDELRTLFPELSSTDEELGKTERELLAMVSSIQINWSVTESVFPPFSREMFDRFRSSPPDSEYITRLVSRCLINSQEKLINNSFFAEGNDKVLRFSKNAEECSLAIERALNQYRAEDNLRDLNDHKSTIQLPPWLSYHDVDGKDLCPLQGLDVRGDHPMCNLWREVVTSANLEEIERMHDDAAAELEFALSGVKDRPDERNRY…	0
303	MDSILSKQLVDKTGFVRVPIKHYDCTMLTLALPTFDVSKMVDRITIDFNLDDIQGASEIGSTLLPSMSIDVEDMANFVHDFTFGHLADKTDRLLMREFPMMNDGFDHLSPDMIIKTTSGMYNIVEFTTFRGDERGAFQAAMTKLAKYEVPCENRSQDRTVVLYVVSAYRHGVWSNLELEDSEAEEMVYRYRLALSVMDELRTLFPELSSTDEELGKTERELLAMVSSIQINWSVTESVFPPFSREMFDRFRSSPPDSEYITRLVSRCLINSQEKLINNSFFAEGNDKVLRFSKNAEECSLAIERALNQYRAEDNLRDLNDHKSTIQLPPWLSYHDVDGKDLCPLQGLDVRGDHPMCNLWREVVTSANLEEIERMHDDAAAELEFALSGVKDRPDERNRY…	0
304	MDSILSKQLVDKTGFVRVPIKHYDCTMLTLALPTFDVSKMVDRITIDFNLDDIQGASEIGSTLLPSMSIDVEDMANFVHDFTFGHLADKTDRLLMREFPMMNDGFDHLSPDMIIKTTSGMYNIVEFTTFRGDERGAFQAAMTKLAKYEVPCENRSQDRTVVLYVVSAYRHGVWSNLELEDSEAEEMVYRYRLALSVMDELRTLFPELSSTDEELGKTERELLAMVSSIQINWSVTESVFPPFSREMFDRFRSSPPDSEYITRLVSRCLINSQEKLINNSFFAEGNDKVLRFSKNAEECSLAIERALNQYRAEDNLRDLNDHKSTIQLPPWLSYHDVDGKDLCPLQGLDVRGDHPMCNLWREVVTSANLEEIERMHDDAAAELEFALSGVKDRPDERNRY…	0
305	MDSILSKQLVDKTGFVRVPIKHYDCTMLTLALPTFDVSKMVDRITIDFNLDDIQGASEIGSTLLPSMSIDVEDMANFVHDFTFGHLADKTDRLLMREFPMMNDGFDHLSPDMIIKTTSGMYNIVEFTTFRGDERGAFQAAMTKLAKYEVPCENRSQDRTVVLYVVSAYRHGVWSNLELEDSEAEEMVYRYRLALSVMDELRTLFPELSSTDEELGKTERELLAMVSSIQINWSVTESVFPPFSREMFDRFRSSPPDSEYITRLVSRCLINSQEKLINNSFFAEGNDKVLRFSKNAEECSLAIERALNQYRAEDNLRDLNDHKSTIQLPPWLSYHDVDGKDLCPLQGLDVRGDHPMCNLWREVVTSANLEEIERMHDDAAAELEFALSGVKDRPDERNRY…	0
306	MDSILSKQLVDKTGFVRVPIKHYDCTMLTLALPTFDVSKMVDRITIDFNLDDIQGASEIGSTLLPSMSIDVEDMANFVHDFTFGHLADKTDRLLMREFPMMNDGFDHLSPDMIIKTTSGMYNIVEFTTFRGDERGAFQAAMTKLAKYEVPCENRSQDRTVVLYVVSAYRHGVWSNLELEDSEAEEMVYRYRLALSVMDELRTLFPELSSTDEELGKTERELLAMVSSIQINWSVTESVFPPFSREMFDRFRSSPPDSEYITRLVSRCLINSQEKLINNSFFAEGNDKVLRFSKNAEECSLAIERALNQYRAEDNLRDLNDHKSTIQLPPWLSYHDVDGKDLCPLQGLDVRGDHPMCNLWREVVTSANLEEIERMHDDAAAELEFALSGVKDRPDERNRY…	0
307	MDSILSKQLVDKTGFVRVPIKHYDCTMLTLALPTFDVSKMVDRITIDFNLDDIQGASEIGSTLLPSMSIDVEDMANFVHDFTFGHLADKTDRLLMREFPMMNDGFDHLSPDMIIKTTSGMYNIVEFTTFRGDERGAFQAAMTKLAKYEVPCENRSQDRTVVLYVVSAYRHGVWSNLELEDSEAEEMVYRYRLALSVMDELRTLFPELSSTDEELGKTERELLAMVSSIQINWSVTESVFPPFSREMFDRFRSSPPDSEYITRLVSRCLINSQEKLINNSFFAEGNDKVLRFSKNAEECSLAIERALNQYRAEDNLRDLNDHKSTIQLPPWLSYHDVDGKDLCPLQGLDVRGDHPMCNLWREVVTSANLEEIERMHDDAAAELEFALSGVKDRPDERNRY…	0
308	MDSILSKQLVDKTGFVRVPIKHYDCTMLTLALPTFDVSKMVDRITIDFNLDDIQGASEIGSTLLPSMSIDVEDMANFVHDFTFGHLADKTDRLLMREFPMMNDGFDHLSPDMIIKTTSGMYNIVEFTTFRGDERGAFQAAMTKLAKYEVPCENRSQDRTVVLYVVSAYRHGVWSNLELEDSEAEEMVYRYRLALSVMDELRTLFPELSSTDEELGKTERELLAMVSSIQINWSVTESVFPPFSREMFDRFRSSPPDSEYITRLVSRCLINSQEKLINNSFFAEGNDKVLRFSKNAEECSLAIERALNQYRAEDNLRDLNDHKSTIQLPPWLSYHDVDGKDLCPLQGLDVRGDHPMCNLWREVVTSANLEEIERMHDDAAAELEFALSGVKDRPDERNRY…	0
309	MDYFPVISVDLQSGRRVVSVEYFRGDGPPRIPYSMVVPCCVFLMHHRPSHEVRLRFSDFYNVGEFPYRVGLGDFASNVAPPPAKPFQRLIDLIGHMTLSDFTRFPNLKEAISWPLGEPSLAFFDLSSTRVHRNDDIRRDQIATLAMRSCKITNDLEDSFVGLHRMIATEAILRGIDLCLLPGFDLMYEVAHVQCVRLLQAAKRTFLML	0
310	MDYFPVISVDLQSGRRVVSVEYFRGDGPPRIPYSMVVPCCVFLMHHRPSHEVRLRFSDFYNVGEFPYRVGLGDFASNVAPPPAKPFQRLIDLIGHMTLSDFTRFPNLKEAISWPLGEPSLAFFDLSSTRVHRNDDIRRDQIATLAMRSCKITNDLEDSFVGLHRMIATEAILRGIDLCLLPGFDLMYEVAHVQCVRLLQAAKRTFLML	0
311	MDYFPVISVDLQSGRRVVSVEYFRGDGPPRIPYSMVVPCCVFLMHHRPSHEVRLRFSDFYNVGEFPYRVGLGDFASNVAPPPAKPFQRLIDLIGHMTLSDFTRFPNLKEAISWPLGEPSLAFFDLSSTRVHRNDDIRRDQIATLAMRSCKITNDLEDSFVGLHRMIATEAILRGIDLCLLPGFDLMYEVAHVQCVRLLQAAKRTFLML	0
312	MDYFPVISVDLQSGRRVVSVEYFRGDGPPRIPYSMVVPCCVFLMHHRPSHEVRLRFSDFYNVGEFPYRVGLGDFASNVAPPPAKPFQRLIDLIGHMTLSDFTRFPNLKEAISWPLGEPSLAFFDLSSTRVHRNDDIRRDQIATLAMRSCKITNDLEDSFVGLHRMIATEAILRGIDLCLLPGFDLMYEVAHVQCVRLLQAAKRTFLML	0
313	MDYFPVISVDLQSGRRVVSVEYFRGDGPPRIPYSMVVPCCVFLMHHRPSHEVRLRFSDFYNVGEFPYRVGLGDFASNVAPPPAKPFQRLIDLIGHMTLSDFTRFPNLKEAISWPLGEPSLAFFDLSSTRVHRNDDIRRDQIATLAMRSCKITNDLEDSFVGLHRMIATEAILRGIDLCLLPGFDLMYEVAHVQCVRLLQAAKRTFLML	0
314	MDYFPVISVDLQSGRRVVSVEYFRGDGPPRIPYSMVVPCCVFLMHHRPSHEVRLRFSDFYNVGEFPYRVGLGDFASNVAPPPAKPFQRLIDLIGHMTLSDFTRFPNLKEAISWPLGEPSLAFFDLSSTRVHRNDDIRRDQIATLAMRSCKITNDLEDSFVGLHRMIATEAILRGIDLCLLPGFDLMYEVAHVQCVRLLQAAKRTFLML	0
315	MDYFPVISVDLQSGRRVVSVEYFRGDGPPRIPYSMVVPCCVFLMHHRPSHEVRLRFSDFYNVGEFPYRVGLGDFASNVAPPPAKPFQRLIDLIGHMTLSDFTRFPNLKEAISWPLGEPSLAFFDLSSTRVHRNDDIRRDQIATLAMRSCKITNDLEDSFVGLHRMIATEAILRGIDLCLLPGFDLMYEVAHVQCVRLLQAAKRTFLML	0
316	MDYFPVISVDLQSGRQAAKEDISNAVVPNSALIALMEESLMLRSSLPSMMGRNNWIPVVPPIPDVEMESEEESDDDGFVEVD	0
317	MDYFPVISVDLQSGRQAAKEDISNAVVPNSALIALMEESLMLRSSLPSMMGRNNWIPVVPPIPDVEMESEEESDDDGFVEVD	0
318	MYGIEYTTTLTFLILLILLNYILKSITRIMDYILYRFLLFVVIVTPFVNSQNYGINLPITGSMDTNYQNVSNPEPFLTSTLCLYYPVEAETEIADSSWKDTLSQLFLTKGWPTGSVYLKSYTDIATFSINPQLYCDYNIVLMKYNANSELDMSELADLILNEWLCNPMDITLYYYQQTDEANKWISMGDSCTIKVCPLNTQTLGIGCLTTDTTTFEEVATAEKLAITDVVDGVNYKINVTTTTCTIRNCKKLGPRENVAVIQVGGSNILDITADPTTAPQTERMMRINWKKWWQVFYTVVDYVNQIIQAMSKRSRSLDSAAFYYRI	0
319	MYGIEYTTTLTFLILLILLNYILKSITRIMDYILYRFLLFVVIVTPFVNSQNYGINLPITGSMDTNYQNVSNPEPFLTSTLCLYYPVEAETEIADSSWKDTLSQLFLTKGWPTGSVYLKSYTDIATFSINPQLYCDYNIVLMKYNANSELDMSELADLILNEWLCNPMDITLYYYQQTDEANKWISMGDSCTIKVCPLNTQTLGIGCLTTDTTTFEEVATAEKLAITDVVDGVNYKINVTTTTCTIRNCKKLGPRENVAVIQVGGSNILDITADPTTAPQTERMMRINWKKWWQVFYTVVDYVNQIIQAMSKRSRSLDSAAFYYRI	0
320	MYGIEYTTTLTFLILLILLNYILKSITRIMDYILYRFLLFVVIVTPFVNSQNYGINLPITGSMDTNYQNVSNPEPFLTSTLCLYYPVEAETEIADSSWKDTLSQLFLTKGWPTGSVYLKSYTDIATFSINPQLYCDYNIVLMKYNANSELDMSELADLILNEWLCNPMDITLYYYQQTDEANKWISMGDSCTIKVCPLNTQTLGIGCLTTDTTTFEEVATAEKLAITDVVDGVNYKINVTTTTCTIRNCKKLGPRENVAVIQVGGSNILDITADPTTAPQTERMMRINWKKWWQVFYTVVDYVNQIIQAMSKRSRSLDSAAFYYRI	0
321	MYGIEYTTTLTFLILLILLNYILKSITRIMDYILYRFLLFVVIVTPFVNSQNYGINLPITGSMDTNYQNVSNPEPFLTSTLCLYYPVEAETEIADSSWKDTLSQLFLTKGWPTGSVYLKSYTDIATFSINPQLYCDYNIVLMKYNANSELDMSELADLILNEWLCNPMDITLYYYQQTDEANKWISMGDSCTIKVCPLNTQTLGIGCLTTDTTTFEEVATAEKLAITDVVDGVNYKINVTTTTCTIRNCKKLGPRENVAVIQVGGSNILDITADPTTAPQTERMMRINWKKWWQVFYTVVDYVNQIIQAMSKRSRSLDSAAFYYRI	1.30735
322	MYGIEYTTTLTFLILLILLNYILKSITRIMDYILYRFLLFVVIVTPFVNSQNYGINLPITGSMDTNYQNVSNPEPFLTSTLCLYYPVEAETEIADSSWKDTLSQLFLTKGWPTGSVYLKSYTDIATFSINPQLYCDYNIVLMKYNANSELDMSELADLILNEWLCNPMDITLYYYQQTDEANKWISMGDSCTIKVCPLNTQTLGIGCLTTDTTTFEEVATAEKLAITDVVDGVNYKINVTTTTCTIRNCKKLGPRENVAVIQVGGSNILDITADPTTAPQTERMMRINWKKWWQVFYTVVDYVNQIIQAMSKRSRSLDSAAFYYRI	0
323	MYGIEYTTTLTFLILLILLNYILKSITRIMDYILYRFLLFVVIVTPFVNSQNYGINLPITGSMDTNYQNVSNPEPFLTSTLCLYYPVEAETEIADSSWKDTLSQLFLTKGWPTGSVYLKSYTDIATFSINPQLYCDYNIVLMKYNANSELDMSELADLILNEWLCNPMDITLYYYQQTDEANKWISMGDSCTIKVCPLNTQTLGIGCLTTDTTTFEEVATAEKLAITDVVDGVNYKINVTTTTCTIRNCKKLGPRENVAVIQVGGSNILDITADPTTAPQTERMMRINWKKWWQVFYTVVDYVNQIIQAMSKRSRSLDSAAFYYRI	0
324	MYGIEYTTTLTFLILLILLNYILKSITRIMDYILYRFLLFVVIVTPFVNSQNYGINLPITGSMDTNYQNVSNPEPFLTSTLCLYYPVEAETEIADSSWKDTLSQLFLTKGWPTGSVYLKSYTDIATFSINPQLYCDYNIVLMKYNANSELDMSELADLILNEWLCNPMDITLYYYQQTDEANKWISMGDSCTIKVCPLNTQTLGIGCLTTDTTTFEEVATAEKLAITDVVDGVNYKINVTTTTCTIRNCKKLGPRENVAVIQVGGSNILDITADPTTAPQTERMMRINWKKWWQVFYTVVDYVNQIIQAMSKRSRSLDSAAFYYRI	0
325	MYGIEYTTTLTFLILLILLNYILKSITRIMDYILYRFLLFVVIVTPFVNSQNYGINLPITGSMDTNYQNVSNPEPFLTSTLCLYYPVEAETEIADSSWKDTLSQLFLTKGWPTGSVYLKSYTDIATFSINPQLYCDYNIVLMKYNANSELDMSELADLILNEWLCNPMDITLYYYQQTDEANKWISMGDSCTIKVCPLNTQTLGIGCLTTDTTTFEEVATAEKLAITDVVDGVNYKINVTTTTCTIRNCKKLGPRENVAVIQVGGSNILDITADPTTAPQTERMMRINWKKWWQVFYTVVDYVNQIIQAMSKRSRSLDSAAFYYRI	0
326	MYGIEYTTTLTFLILLILLNYILKSITRIMDYILYRFLLFVVIVTPFVNSQNYGINLPITGSMDTNYQNVSNPEPFLTSTLCLYYPVEAETEIADSSWKDTLSQLFLTKGWPTGSVYLKSYTDIATFSINPQLYCDYNIVLMKYNANSELDMSELADLILNEWLCNPMDITLYYYQQTDEANKWISMGDSCTIKVCPLNTQTLGIGCLTTDTTTFEEVATAEKLAITDVVDGVNYKINVTTTTCTIRNCKKLGPRENVAVIQVGGSNILDITADPTTAPQTERMMRINWKKWWQVFYTVVDYVNQIIQAMSKRSRSLDSAAFYYRI	0
327	MYGIEYTTTLTFLILLILLNYILKSITRIMDYILYRFLLFVVIVTPFVNSQNYGINLPITGSMDTNYQNVSNPEPFLTSTLCLYYPVEAETEIADSSWKDTLSQLFLTKGWPTGSVYLKSYTDIATFSINPQLYCDYNIVLMKYNANSELDMSELADLILNEWLCNPMDITLYYYQQTDEANKWISMGDSCTIKVCPLNTQTLGIGCLTTDTTTFEEVATAEKLAITDVVDGVNYKINVTTTTCTIRNCKKLGPRENVAVIQVGGSNILDITADPTTAPQTERMMRINWKKWWQVFYTVVDYVNQIIQAMSKRSRSLDSAAFYYRI	0
328	MYGIEYTTTLTFLILLILLNYILKSITRIMDYILYRFLLFVVIVTPFVNSQNYGINLPITGSMDTNYQNVSNPEPFLTSTLCLYYPVEAETEIADSSWKDTLSQLFLTKGWPTGSVYLKSYTDIATFSINPQLYCDYNIVLMKYNANSELDMSELADLILNEWLCNPMDITLYYYQQTDEANKWISMGDSCTIKVCPLNTQTLGIGCLTTDTTTFEEVATAEKLAITDVVDGVNYKINVTTTTCTIRNCKKLGPRENVAVIQVGGSNILDITADPTTAPQTERMMRINWKKWWQVFYTVVDYVNQIIQAMSKRSRSLDSAAFYYRI	0
329	STCWTSCTIKMFLYVVCSLAVCFPGLLSLHLPAFPQWCPGVISTSYTLTCPSNASLPISWYLNGTRLLRLQTSTISLHPYITGNFSCVDYSGHLHSIWIEWHRQPVLQTFCAQPSNTV	0
330	STCWTSCTIKMFLYVVCSLAVCFPGLLSLHLPAFPQWCPGVISTSYTLTCPSNASLPISWYLNGTRLLRLQTSTISLHPYITGNFSCVDYSGHLHSIWIEWHRQPVLQTFCAQPSNTV	0
331	STCWTSCTIKMFLYVVCSLAVCFPGLLSLHLPAFPQWCPGVISTSYTLTCPSNASLPISWYLNGTRLLRLQTSTISLHPYITGNFSCVDYSGHLHSIWIEWHRQPVLQTFCAQPSNTV	0
332	STCWTSCTIKMFLYVVCSLAVCFPGLLSLHLPAFPQWCPGVISTSYTLTCPSNASLPISWYLNGTRLLRLQTSTISLHPYITGNFSCVDYSGHLHSIWIEWHRQPVLQTFCAQPSNTV	0
333	NAELGDRKGKIHIPFPLANVTCRVPKARNPTVTYGKNQVIMLLYPDHPTLLSYRNMGEEPNYQEEWVMHKKEVVLTVPTEGLEVTWGNNEPYKYWPQLSTNGTAHGHPHEIILYYYELYPTMTVVVVSVATFILLSMVGVAG	0
334	NAELGDRKGKIHIPFPLANVTCRVPKARNPTVTYGKNQVIMLLYPDHPTLLSYRNMGEEPNYQEEWVMHKKEVVLTVPTEGLEVTWGNNEPYKYWPQLSTNGTAHGHPHEIILYYYELYPTMTVVVVSVATFILLSMVGVAG	0
335	NAELGDRKGKIHIPFPLANVTCRVPKARNPTVTYGKNQVIMLLYPDHPTLLSYRNMGEEPNYQEEWVMHKKEVVLTVPTEGLEVTWGNNEPYKYWPQLSTNGTAHGHPHEIILYYYELYPTMTVVVVSVATFILLSMVGVAG	0
336	NAELGDRKGKIHIPFPLANVTCRVPKARNPTVTYGKNQVIMLLYPDHPTLLSYRNMGEEPNYQEEWVMHKKEVVLTVPTEGLEVTWGNNEPYKYWPQLSTNGTAHGHPHEIILYYYELYPTMTVVVVSVATFILLSMVGVAG	0
337	NAELGDRKGKIHIPFPLANVTCRVPKARNPTVTYGKNQVIMLLYPDHPTLLSYRNMGEEPNYQEEWVMHKKEVVLTVPTEGLEVTWGNNEPYKYWPQLSTNGTAHGHPHEIILYYYELYPTMTVVVVSVATFILLSMVGVAG	0
338	MAMPSLSACSSIEDDFNYGSSVASASVHIRMAFLRKVYGILCLQFLLTTATTAVFLYFDCMRTFIQGSPVLILASMFGSIGLIFALTLHRHKHPLNLYLLCGFTLSESLTLASVVTFYDVHVVMQAFMLTTAAFLALTTYTLQSKRDFSKLGAGLFAALWILILSGLLGIFVQNETVELVLSAFGALVFCGFIIYDTHSLIHKLSPEEYVLASINLYLDIINLFLHLLQLLEVSNKK	0
340	MAMPSLSACSSIEDDFNYGSSVASASVHIRMAFLRKVYGILCLQFLLTTATTAVFLYFDCMRTFIQGSPVLILASMFGSIGLIFALTLHRHKHPLNLYLLCGFTLSESLTLASVVTFYDVHVVMQAFMLTTAAFLALTTYTLQSKRDFSKLGAGLFAALWILILSGLLGIFVQNETVELVLSAFGALVFCGFIIYDTHSLIHKLSPEEYVLASINLYLDIINLFLHLLQLLEVSNKK	0
341	MAMPSLSACSSIEDDFNYGSSVASASVHIRMAFLRKVYGILCLQFLLTTATTAVFLYFDCMRTFIQGSPVLILASMFGSIGLIFALTLHRHKHPLNLYLLCGFTLSESLTLASVVTFYDVHVVMQAFMLTTAAFLALTTYTLQSKRDFSKLGAGLFAALWILILSGLLGIFVQNETVELVLSAFGALVFCGFIIYDTHSLIHKLSPEEYVLASINLYLDIINLFLHLLQLLEVSNKK	0
342	MAMPSLSACSSIEDDFNYGSSVASASVHIRMAFLRKVYGILCLQFLLTTATTAVFLYFDCMRTFIQGSPVLILASMFGSIGLIFALTLHRHKHPLNLYLLCGFTLSESLTLASVVTFYDVHVVMQAFMLTTAAFLALTTYTLQSKRDFSKLGAGLFAALWILILSGLLGIFVQNETVELVLSAFGALVFCGFIIYDTHSLIHKLSPEEYVLASINLYLDIINLFLHLLQLLEVSNKK	0
343	MAMPSLSACSSIEDDFNYGSSVASASVHIRMAFLRKVYGILCLQFLLTTATTAVFLYFDCMRTFIQGSPVLILASMFGSIGLIFALTLHRHKHPLNLYLLCGFTLSESLTLASVVTFYDVHVVMQAFMLTTAAFLALTTYTLQSKRDFSKLGAGLFAALWILILSGLLGIFVQNETVELVLSAFGALVFCGFIIYDTHSLIHKLSPEEYVLASINLYLDIINLFLHLLQLLEVSNKK	0
344	MAMPSLSACSSIEDDFNYGSSVASASVHIRMAFLRKVYGILCLQFLLTTATTAVFLYFDCMRTFIQGSPVLILASMFGSIGLIFALTLHRHKHPLNLYLLCGFTLSESLTLASVVTFYDVHVVMQAFMLTTAAFLALTTYTLQSKRDFSKLGAGLFAALWILILSGLLGIFVQNETVELVLSAFGALVFCGFIIYDTHSLIHKLSPEEYVLASINLYLDIINLFLHLLQLLEVSNKK	0
345	MAMPSLSACSSIEDDFNYGSSVASASVHIRMAFLRKVYGILCLQFLLTTATTAVFLYFDCMRTFIQGSPVLILASMFGSIGLIFALTLHRHKHPLNLYLLCGFTLSESLTLASVVTFYDVHVVMQAFMLTTAAFLALTTYTLQSKRDFSKLGAGLFAALWILILSGLLGIFVQNETVELVLSAFGALVFCGFIIYDTHSLIHKLSPEEYVLASINLYLDIINLFLHLLQLLEVSNKK	0
346	MKAKLLVLLCAFTATYADTICIGYHANNSTDTVDTVLEKNVTVTHSVNLLEDSHNGKLCRLKGTAPLQLGNCSVAGWILGNPECESLFSKESWSYIAETPNPENGTCYPGYFADYEELREQLSSVSSFERFEIFPKESSWPNHTVTKGVTASCSHNGKSSFYKNLLWLTEKNGLYPNLSKSYVNNKEKEVLVLWGVHHPSNIGDQRAIYHTENAYVSVVSSHYSRRFTPEIAKRPKVRDQEGRINYYWTLLEPGDTIIFEANGNLIAPWYAFALSRGFGSGIITSNASMGECDAKCQTPQGAINSSLPFQNVHPVTIGECPKYVRSTKLRMVTGLRNIPSIQSRGLFGAIAGFIEGGWTGMIDGWYGYHHQNEQGSGYAADKKSTQNAIDGITNKVNSV…	0
347	MKAKLLVLLCAFTATYADTICIGYHANNSTDTVDTVLEKNVTVTHSVNLLEDSHNGKLCRLKGTAPLQLGNCSVAGWILGNPECESLFSKESWSYIAETPNPENGTCYPGYFADYEELREQLSSVSSFERFEIFPKESSWPNHTVTKGVTASCSHNGKSSFYKNLLWLTEKNGLYPNLSKSYVNNKEKEVLVLWGVHHPSNIGDQRAIYHTENAYVSVVSSHYSRRFTPEIAKRPKVRDQEGRINYYWTLLEPGDTIIFEANGNLIAPWYAFALSRGFGSGIITSNASMGECDAKCQTPQGAINSSLPFQNVHPVTIGECPKYVRSTKLRMVTGLRNIPSIQSRGLFGAIAGFIEGGWTGMIDGWYGYHHQNEQGSGYAADKKSTQNAIDGITNKVNSV…	0
348	MKAKLLVLLCAFTATYADTICIGYHANNSTDTVDTVLEKNVTVTHSVNLLEDSHNGKLCRLKGTAPLQLGNCSVAGWILGNPECESLFSKESWSYIAETPNPENGTCYPGYFADYEELREQLSSVSSFERFEIFPKESSWPNHTVTKGVTASCSHNGKSSFYKNLLWLTEKNGLYPNLSKSYVNNKEKEVLVLWGVHHPSNIGDQRAIYHTENAYVSVVSSHYSRRFTPEIAKRPKVRDQEGRINYYWTLLEPGDTIIFEANGNLIAPWYAFALSRGFGSGIITSNASMGECDAKCQTPQGAINSSLPFQNVHPVTIGECPKYVRSTKLRMVTGLRNIPSIQSRGLFGAIAGFIEGGWTGMIDGWYGYHHQNEQGSGYAADKKSTQNAIDGITNKVNSV…	0
349	MKAKLLVLLCAFTATYADTICIGYHANNSTDTVDTVLEKNVTVTHSVNLLEDSHNGKLCRLKGTAPLQLGNCSVAGWILGNPECESLFSKESWSYIAETPNPENGTCYPGYFADYEELREQLSSVSSFERFEIFPKESSWPNHTVTKGVTASCSHNGKSSFYKNLLWLTEKNGLYPNLSKSYVNNKEKEVLVLWGVHHPSNIGDQRAIYHTENAYVSVVSSHYSRRFTPEIAKRPKVRDQEGRINYYWTLLEPGDTIIFEANGNLIAPWYAFALSRGFGSGIITSNASMGECDAKCQTPQGAINSSLPFQNVHPVTIGECPKYVRSTKLRMVTGLRNIPSIQSRGLFGAIAGFIEGGWTGMIDGWYGYHHQNEQGSGYAADKKSTQNAIDGITNKVNSV…	0
350	MKAKLLVLLCAFTATYADTICIGYHANNSTDTVDTVLEKNVTVTHSVNLLEDSHNGKLCRLKGTAPLQLGNCSVAGWILGNPECESLFSKESWSYIAETPNPENGTCYPGYFADYEELREQLSSVSSFERFEIFPKESSWPNHTVTKGVTASCSHNGKSSFYKNLLWLTEKNGLYPNLSKSYVNNKEKEVLVLWGVHHPSNIGDQRAIYHTENAYVSVVSSHYSRRFTPEIAKRPKVRDQEGRINYYWTLLEPGDTIIFEANGNLIAPWYAFALSRGFGSGIITSNASMGECDAKCQTPQGAINSSLPFQNVHPVTIGECPKYVRSTKLRMVTGLRNIPSIQSRGLFGAIAGFIEGGWTGMIDGWYGYHHQNEQGSGYAADKKSTQNAIDGITNKVNSV…	0
351	MKAKLLVLLCAFTATYADTICIGYHANNSTDTVDTVLEKNVTVTHSVNLLEDSHNGKLCRLKGTAPLQLGNCSVAGWILGNPECESLFSKESWSYIAETPNPENGTCYPGYFADYEELREQLSSVSSFERFEIFPKESSWPNHTVTKGVTASCSHNGKSSFYKNLLWLTEKNGLYPNLSKSYVNNKEKEVLVLWGVHHPSNIGDQRAIYHTENAYVSVVSSHYSRRFTPEIAKRPKVRDQEGRINYYWTLLEPGDTIIFEANGNLIAPWYAFALSRGFGSGIITSNASMGECDAKCQTPQGAINSSLPFQNVHPVTIGECPKYVRSTKLRMVTGLRNIPSIQSRGLFGAIAGFIEGGWTGMIDGWYGYHHQNEQGSGYAADKKSTQNAIDGITNKVNSV…	0
353	MKAKLLVLLCAFTATYADTICIGYHANNSTDTVDTVLEKNVTVTHSVNLLEDSHNGKLCRLKGTAPLQLGNCSVAGWILGNPECESLFSKESWSYIAETPNPENGTCYPGYFADYEELREQLSSVSSFERFEIFPKESSWPNHTVTKGVTASCSHNGKSSFYKNLLWLTEKNGLYPNLSKSYVNNKEKEVLVLWGVHHPSNIGDQRAIYHTENAYVSVVSSHYSRRFTPEIAKRPKVRDQEGRINYYWTLLEPGDTIIFEANGNLIAPWYAFALSRGFGSGIITSNASMGECDAKCQTPQGAINSSLPFQNVHPVTIGECPKYVRSTKLRMVTGLRNIPSIQSRGLFGAIAGFIEGGWTGMIDGWYGYHHQNEQGSGYAADKKSTQNAIDGITNKVNSV…	0
354	MKAKLLVLLCAFTATYADTICIGYHANNSTDTVDTVLEKNVTVTHSVNLLEDSHNGKLCRLKGTAPLQLGNCSVAGWILGNPECESLFSKESWSYIAETPNPENGTCYPGYFADYEELREQLSSVSSFERFEIFPKESSWPNHTVTKGVTASCSHNGKSSFYKNLLWLTEKNGLYPNLSKSYVNNKEKEVLVLWGVHHPSNIGDQRAIYHTENAYVSVVSSHYSRRFTPEIAKRPKVRDQEGRINYYWTLLEPGDTIIFEANGNLIAPWYAFALSRGFGSGIITSNASMGECDAKCQTPQGAINSSLPFQNVHPVTIGECPKYVRSTKLRMVTGLRNIPSIQSRGLFGAIAGFIEGGWTGMIDGWYGYHHQNEQGSGYAADKKSTQNAIDGITNKVNSV…	0
355	MKAKLLVLLCAFTATYADTICIGYHANNSTDTVDTVLEKNVTVTHSVNLLEDSHNGKLCRLKGTAPLQLGNCSVAGWILGNPECESLFSKESWSYIAETPNPENGTCYPGYFADYEELREQLSSVSSFERFEIFPKESSWPNHTVTKGVTASCSHNGKSSFYKNLLWLTEKNGLYPNLSKSYVNNKEKEVLVLWGVHHPSNIGDQRAIYHTENAYVSVVSSHYSRRFTPEIAKRPKVRDQEGRINYYWTLLEPGDTIIFEANGNLIAPWYAFALSRGFGSGIITSNASMGECDAKCQTPQGAINSSLPFQNVHPVTIGECPKYVRSTKLRMVTGLRNIPSIQSRGLFGAIAGFIEGGWTGMIDGWYGYHHQNEQGSGYAADKKSTQNAIDGITNKVNSV…	0
356	MKAKLLVLLCAFTATYADTICIGYHANNSTDTVDTVLEKNVTVTHSVNLLEDSHNGKLCRLKGTAPLQLGNCSVAGWILGNPECESLFSKESWSYIAETPNPENGTCYPGYFADYEELREQLSSVSSFERFEIFPKESSWPNHTVTKGVTASCSHNGKSSFYKNLLWLTEKNGLYPNLSKSYVNNKEKEVLVLWGVHHPSNIGDQRAIYHTENAYVSVVSSHYSRRFTPEIAKRPKVRDQEGRINYYWTLLEPGDTIIFEANGNLIAPWYAFALSRGFGSGIITSNASMGECDAKCQTPQGAINSSLPFQNVHPVTIGECPKYVRSTKLRMVTGLRNIPSIQSRGLFGAIAGFIEGGWTGMIDGWYGYHHQNEQGSGYAADKKSTQNAIDGITNKVNSV…	0
357	MKAKLLVLLCAFTATYADTICIGYHANNSTDTVDTVLEKNVTVTHSVNLLEDSHNGKLCRLKGTAPLQLGNCSVAGWILGNPECESLFSKESWSYIAETPNPENGTCYPGYFADYEELREQLSSVSSFERFEIFPKESSWPNHTVTKGVTASCSHNGKSSFYKNLLWLTEKNGLYPNLSKSYVNNKEKEVLVLWGVHHPSNIGDQRAIYHTENAYVSVVSSHYSRRFTPEIAKRPKVRDQEGRINYYWTLLEPGDTIIFEANGNLIAPWYAFALSRGFGSGIITSNASMGECDAKCQTPQGAINSSLPFQNVHPVTIGECPKYVRSTKLRMVTGLRNIPSIQSRGLFGAIAGFIEGGWTGMIDGWYGYHHQNEQGSGYAADKKSTQNAIDGITNKVNSV…	0
358	MKAKLLVLLCAFTATYADTICIGYHANNSTDTVDTVLEKNVTVTHSVNLLEDSHNGKLCRLKGTAPLQLGNCSVAGWILGNPECESLFSKESWSYIAETPNPENGTCYPGYFADYEELREQLSSVSSFERFEIFPKESSWPNHTVTKGVTASCSHNGKSSFYKNLLWLTEKNGLYPNLSKSYVNNKEKEVLVLWGVHHPSNIGDQRAIYHTENAYVSVVSSHYSRRFTPEIAKRPKVRDQEGRINYYWTLLEPGDTIIFEANGNLIAPWYAFALSRGFGSGIITSNASMGECDAKCQTPQGAINSSLPFQNVHPVTIGECPKYVRSTKLRMVTGLRNIPSIQSRGLFGAIAGFIEGGWTGMIDGWYGYHHQNEQGSGYAADKKSTQNAIDGITNKVNSV…	0
359	MKAKLLVLLCAFTATYADTICIGYHANNSTDTVDTVLEKNVTVTHSVNLLEDSHNGKLCRLKGTAPLQLGNCSVAGWILGNPECESLFSKESWSYIAETPNPENGTCYPGYFADYEELREQLSSVSSFERFEIFPKESSWPNHTVTKGVTASCSHNGKSSFYKNLLWLTEKNGLYPNLSKSYVNNKEKEVLVLWGVHHPSNIGDQRAIYHTENAYVSVVSSHYSRRFTPEIAKRPKVRDQEGRINYYWTLLEPGDTIIFEANGNLIAPWYAFALSRGFGSGIITSNASMGECDAKCQTPQGAINSSLPFQNVHPVTIGECPKYVRSTKLRMVTGLRNIPSIQSRGLFGAIAGFIEGGWTGMIDGWYGYHHQNEQGSGYAADKKSTQNAIDGITNKVNSV…	0
362	MKAKLLVLLCAFTATYADTICIGYHANNSTDTVDTVLEKNVTVTHSVNLLEDSHNGKLCRLKGTAPLQLGNCSVAGWILGNPECESLFSKESWSYIAETPNPENGTCYPGYFADYEELREQLSSVSSFERFEIFPKESSWPNHTVTKGVTASCSHNGKSSFYKNLLWLTEKNGLYPNLSKSYVNNKEKEVLVLWGVHHPSNIGDQRAIYHTENAYVSVVSSHYSRRFTPEIAKRPKVRDQEGRINYYWTLLEPGDTIIFEANGNLIAPWYAFALSRGFGSGIITSNASMGECDAKCQTPQGAINSSLPFQNVHPVTIGECPKYVRSTKLRMVTGLRNIPSIQSRGLFGAIAGFIEGGWTGMIDGWYGYHHQNEQGSGYAADKKSTQNAIDGITNKVNSV…	0
363	MKAKLLVLLCAFTATYADTICIGYHANNSTDTVDTVLEKNVTVTHSVNLLEDSHNGKLCRLKGTAPLQLGNCSVAGWILGNPECESLFSKESWSYIAETPNPENGTCYPGYFADYEELREQLSSVSSFERFEIFPKESSWPNHTVTKGVTASCSHNGKSSFYKNLLWLTEKNGLYPNLSKSYVNNKEKEVLVLWGVHHPSNIGDQRAIYHTENAYVSVVSSHYSRRFTPEIAKRPKVRDQEGRINYYWTLLEPGDTIIFEANGNLIAPWYAFALSRGFGSGIITSNASMGECDAKCQTPQGAINSSLPFQNVHPVTIGECPKYVRSTKLRMVTGLRNIPSIQSRGLFGAIAGFIEGGWTGMIDGWYGYHHQNEQGSGYAADKKSTQNAIDGITNKVNSV…	0
364	MKAKLLVLLCAFTATYADTICIGYHANNSTDTVDTVLEKNVTVTHSVNLLEDSHNGKLCRLKGTAPLQLGNCSVAGWILGNPECESLFSKESWSYIAETPNPENGTCYPGYFADYEELREQLSSVSSFERFEIFPKESSWPNHTVTKGVTASCSHNGKSSFYKNLLWLTEKNGLYPNLSKSYVNNKEKEVLVLWGVHHPSNIGDQRAIYHTENAYVSVVSSHYSRRFTPEIAKRPKVRDQEGRINYYWTLLEPGDTIIFEANGNLIAPWYAFALSRGFGSGIITSNASMGECDAKCQTPQGAINSSLPFQNVHPVTIGECPKYVRSTKLRMVTGLRNIPSIQSRGLFGAIAGFIEGGWTGMIDGWYGYHHQNEQGSGYAADKKSTQNAIDGITNKVNSV…	0
365	MKAKLLVLLCAFTATYADTICIGYHANNSTDTVDTVLEKNVTVTHSVNLLEDSHNGKLCRLKGTAPLQLGNCSVAGWILGNPECESLFSKESWSYIAETPNPENGTCYPGYFADYEELREQLSSVSSFERFEIFPKESSWPNHTVTKGVTASCSHNGKSSFYKNLLWLTEKNGLYPNLSKSYVNNKEKEVLVLWGVHHPSNIGDQRAIYHTENAYVSVVSSHYSRRFTPEIAKRPKVRDQEGRINYYWTLLEPGDTIIFEANGNLIAPWYAFALSRGFGSGIITSNASMGECDAKCQTPQGAINSSLPFQNVHPVTIGECPKYVRSTKLRMVTGLRNIPSIQSRGLFGAIAGFIEGGWTGMIDGWYGYHHQNEQGSGYAADKKSTQNAIDGITNKVNSV…	0
366	SHGQTTYGNAEDKEYQQGVGRFPNEKEQLKQLQGLNMHTYFPNKGTQQYTDQIERPLMVGSVWNRRALHYESQLWSKIPNLDDSFKTQFAALGGWGLHQPPPQIFLKILPQSGPIGGIKSMGITTLVQYAVGIMTVTMTFKLGPRKATGRWNPQPGVYPPHAAGHLPYV	0
367	SHGQTTYGNAEDKEYQQGVGRFPNEKEQLKQLQGLNMHTYFPNKGTQQYTDQIERPLMVGSVWNRRALHYESQLWSKIPNLDDSFKTQFAALGGWGLHQPPPQIFLKILPQSGPIGGIKSMGITTLVQYAVGIMTVTMTFKLGPRKATGRWNPQPGVYPPHAAGHLPYV	0
368	SHGQTTYGNAEDKEYQQGVGRFPNEKEQLKQLQGLNMHTYFPNKGTQQYTDQIERPLMVGSVWNRRALHYESQLWSKIPNLDDSFKTQFAALGGWGLHQPPPQIFLKILPQSGPIGGIKSMGITTLVQYAVGIMTVTMTFKLGPRKATGRWNPQPGVYPPHAAGHLPYV	0
369	SHGQTTYGNAEDKEYQQGVGRFPNEKEQLKQLQGLNMHTYFPNKGTQQYTDQIERPLMVGSVWNRRALHYESQLWSKIPNLDDSFKTQFAALGGWGLHQPPPQIFLKILPQSGPIGGIKSMGITTLVQYAVGIMTVTMTFKLGPRKATGRWNPQPGVYPPHAAGHLPYV	0
370	SHGQTTYGNAEDKEYQQGVGRFPNEKEQLKQLQGLNMHTYFPNKGTQQYTDQIERPLMVGSVWNRRALHYESQLWSKIPNLDDSFKTQFAALGGWGLHQPPPQIFLKILPQSGPIGGIKSMGITTLVQYAVGIMTVTMTFKLGPRKATGRWNPQPGVYPPHAAGHLPYV	0
371	SHGQTTYGNAEDKEYQQGVGRFPNEKEQLKQLQGLNMHTYFPNKGTQQYTDQIERPLMVGSVWNRRALHYESQLWSKIPNLDDSFKTQFAALGGWGLHQPPPQIFLKILPQSGPIGGIKSMGITTLVQYAVGIMTVTMTFKLGPRKATGRWNPQPGVYPPHAAGHLPYV	0
372	MQWNSTAFHQALQDPRVRGLYFPAGGSSSGTVNPAPNIASHISSISARTGDPVTNMENITSGFLGPLLVLQAGFFLLTRILTIPQSLDSWWTSLNFLGGSPVCLGQNSQSPTSNHSPTSCPPICPGYR	0
373	MQWNSTAFHQALQDPRVRGLYFPAGGSSSGTVNPAPNIASHISSISARTGDPVTNMENITSGFLGPLLVLQAGFFLLTRILTIPQSLDSWWTSLNFLGGSPVCLGQNSQSPTSNHSPTSCPPICPGYR	0
374	MQWNSTAFHQALQDPRVRGLYFPAGGSSSGTVNPAPNIASHISSISARTGDPVTNMENITSGFLGPLLVLQAGFFLLTRILTIPQSLDSWWTSLNFLGGSPVCLGQNSQSPTSNHSPTSCPPICPGYR	0
375	MQWNSTAFHQALQDPRVRGLYFPAGGSSSGTVNPAPNIASHISSISARTGDPVTNMENITSGFLGPLLVLQAGFFLLTRILTIPQSLDSWWTSLNFLGGSPVCLGQNSQSPTSNHSPTSCPPICPGYR	0
376	DHYENWAINYTFDFPGINADALHPDLQTTPIVTDTSISSSGGESSEELSESSFFNLITPGAWNTETLRSSTPIPGTSSGESFVGSPVSSEVVAASWEEAFYTPLAD	0
377	DHYENWAINYTFDFPGINADALHPDLQTTPIVTDTSISSSGGESSEELSESSFFNLITPGAWNTETLRSSTPIPGTSSGESFVGSPVSSEVVAASWEEAFYTPLAD	0
378	DHYENWAINYTFDFPGINADALHPDLQTTPIVTDTSISSSGGESSEELSESSFFNLITPGAWNTETLRSSTPIPGTSSGESFVGSPVSSEVVAASWEEAFYTPLAD	0
379	MFRYVVCSLAVCFPGLLSLHLPAFPQLCPGVISTPYTLTCPSNASLPISWYWNGTQLLRLKNSTITLHPLVTGNFSCVDYSGHLHSNWIEWHRRPVLQTFCAQPSNTV	0
380	MFRYVVCSLAVCFPGLLSLHLPAFPQLCPGVISTPYTLTCPSNASLPISWYWNGTQLLRLKNSTITLHPLVTGNFSCVDYSGHLHSNWIEWHRRPVLQTFCAQPSNTV	0
381	MFRYVVCSLAVCFPGLLSLHLPAFPQLCPGVISTPYTLTCPSNASLPISWYWNGTQLLRLKNSTITLHPLVTGNFSCVDYSGHLHSNWIEWHRRPVLQTFCAQPSNTV	0
382	ANITPETHTVSVSNTTGFKTFSTNRLVNIIPATTHAVVVVEEVKFTNPHIQVPFLVFMTLVALIGTMCGILGTIIFSHCRKQSHSNKTVPQQLRDYDSLPDLCA	0
383	ANITPETHTVSVSNTTGFKTFSTNRLVNIIPATTHAVVVVEEVKFTNPHIQVPFLVFMTLVALIGTMCGILGTIIFSHCRKQSHSNKTVPQQLRDYDSLPDLCA	0
384	ANITPETHTVSVSNTTGFKTFSTNRLVNIIPATTHAVVVVEEVKFTNPHIQVPFLVFMTLVALIGTMCGILGTIIFSHCRKQSHSNKTVPQQLRDYDSLPDLCA	0
385	ANITPETHTVSVSSTTGFKTFSTNRLVNIIPVTTHAVVVVQKVKSPNTHIEVPFLVFMILVALIGTMCGILGTIIFSHCQKQSDSNKTVPQQLRDYDSLLDLCT	0
387	ANITPETHTVSVSSTTGFKTFSTNRLVNIIPVTTHAVVVVQKVKSPNTHIEVPFLVFMILVALIGTMCGILGTIIFSHCQKQSDSNKTVPQQLRDYDSLLDLCT	0
388	GLEEEEEGAGDGEHLEGGDGTRDTLPQSPGPAVTLAGDD	0
389	GQKSARHHAGGIDQNMANRLGLSSDQVAELAAAVQETSAGRQESNVQAREAKFAAGGVLIGGSDQDIDEGEEPIEQSGRQSVTFKREMSISSLANSVPSSSVSTSGGTRLTNSLLNLR	0
390	GQKSARHHAGGIDQNMANRLGLSSDQVAELAAAVQETSAGRQESNVQAREAKFAAGGVLIGGSDQDIDEGEEPIEQSGRQSVTFKREMSISSLANSVPSSSVSTSGGTRLTNSLLNLR	0
391	GQKSARHHAGGIDQNMANRLGLSSDQVAELAAAVQETSAGRQESNVQAREAKFAAGGVLIGGSDQDIDEGEEPIEQSGRQSVTFKREMSISSLANSVPSSSVSTSGGTRLTNSLLNLR	0
392	GQKSARHHAGGIDQNMANRLGLSSDQVAELAAAVQETSAGRQESNVQAREAKFAAGGVLIGGSDQDIDEGEEPIEQSGRQSVTFKREMSISSLANSVPSSSVSTSGGTRLTNSLLNLR	0
393	CVLCVPWISQTHYRLVSQDEYTAAGYITCWYQTNIVVPPKTPTDCTVLCFVSACNDFSVRMLKDTPFIEQSNELQGDVKEAVENAMGRVADTIRSGPTNSEAIPALTAVETGHTSQVVPSDTMQTRHVKNYHSRTESSIENFMCRAACVRMAKYEARGEATSTSRFDAWEISIRDMVQLRRKCEMFTYLRFDVEVTFVITSYQHQGTVSQDMPPITHQIMYIPPGGPIPKKVDGYEWQTSTNPSIFWTEGNAPPRMSIPFISIGNAYSSFYDGWSHFDQKGAYGFNTLNKMGHIYCRHVNKETPSEVTSYVRIYFKPKHVRAWVPRPPRLCQYKYKANVNFEPTPVTDTRKTINDVPKSNHGAYGQQSGAVYVGNYRVVNRHLATYA	0
394	CVLCVPWISQTHYRLVSQDEYTAAGYITCWYQTNIVVPPKTPTDCTVLCFVSACNDFSVRMLKDTPFIEQSNELQGDVKEAVENAMGRVADTIRSGPTNSEAIPALTAVETGHTSQVVPSDTMQTRHVKNYHSRTESSIENFMCRAACVRMAKYEARGEATSTSRFDAWEISIRDMVQLRRKCEMFTYLRFDVEVTFVITSYQHQGTVSQDMPPITHQIMYIPPGGPIPKKVDGYEWQTSTNPSIFWTEGNAPPRMSIPFISIGNAYSSFYDGWSHFDQKGAYGFNTLNKMGHIYCRHVNKETPSEVTSYVRIYFKPKHVRAWVPRPPRLCQYKYKANVNFEPTPVTDTRKTINDVPKSNHGAYGQQSGAVYVGNYRVVNRHLATYA	0
395	CVLCVPWISQTHYRLVSQDEYTAAGYITCWYQTNIVVPPKTPTDCTVLCFVSACNDFSVRMLKDTPFIEQSNELQGDVKEAVENAMGRVADTIRSGPTNSEAIPALTAVETGHTSQVVPSDTMQTRHVKNYHSRTESSIENFMCRAACVRMAKYEARGEATSTSRFDAWEISIRDMVQLRRKCEMFTYLRFDVEVTFVITSYQHQGTVSQDMPPITHQIMYIPPGGPIPKKVDGYEWQTSTNPSIFWTEGNAPPRMSIPFISIGNAYSSFYDGWSHFDQKGAYGFNTLNKMGHIYCRHVNKETPSEVTSYVRIYFKPKHVRAWVPRPPRLCQYKYKANVNFEPTPVTDTRKTINDVPKSNHGAYGQQSGAVYVGNYRVVNRHLATYA	0
396	CVLCVPWISQTHYRLVSQDEYTAAGYITCWYQTNIVVPPKTPTDCTVLCFVSACNDFSVRMLKDTPFIEQSNELQGDVKEAVENAMGRVADTIRSGPTNSEAIPALTAVETGHTSQVVPSDTMQTRHVKNYHSRTESSIENFMCRAACVRMAKYEARGEATSTSRFDAWEISIRDMVQLRRKCEMFTYLRFDVEVTFVITSYQHQGTVSQDMPPITHQIMYIPPGGPIPKKVDGYEWQTSTNPSIFWTEGNAPPRMSIPFISIGNAYSSFYDGWSHFDQKGAYGFNTLNKMGHIYCRHVNKETPSEVTSYVRIYFKPKHVRAWVPRPPRLCQYKYKANVNFEPTPVTDTRKTINDVPKSNHGAYGQQSGAVYVGNYRVVNRHLATYA	0
397	CVLCVPWISQTHYRLVSQDEYTAAGYITCWYQTNIVVPPKTPTDCTVLCFVSACNDFSVRMLKDTPFIEQSNELQGDVKEAVENAMGRVADTIRSGPTNSEAIPALTAVETGHTSQVVPSDTMQTRHVKNYHSRTESSIENFMCRAACVRMAKYEARGEATSTSRFDAWEISIRDMVQLRRKCEMFTYLRFDVEVTFVITSYQHQGTVSQDMPPITHQIMYIPPGGPIPKKVDGYEWQTSTNPSIFWTEGNAPPRMSIPFISIGNAYSSFYDGWSHFDQKGAYGFNTLNKMGHIYCRHVNKETPSEVTSYVRIYFKPKHVRAWVPRPPRLCQYKYKANVNFEPTPVTDTRKTINDVPKSNHGAYGQQSGAVYVGNYRVVNRHLATYA	0
398	CVLCVPWISQTHYRLVSQDEYTAAGYITCWYQTNIVVPPKTPTDCTVLCFVSACNDFSVRMLKDTPFIEQSNELQGDVKEAVENAMGRVADTIRSGPTNSEAIPALTAVETGHTSQVVPSDTMQTRHVKNYHSRTESSIENFMCRAACVRMAKYEARGEATSTSRFDAWEISIRDMVQLRRKCEMFTYLRFDVEVTFVITSYQHQGTVSQDMPPITHQIMYIPPGGPIPKKVDGYEWQTSTNPSIFWTEGNAPPRMSIPFISIGNAYSSFYDGWSHFDQKGAYGFNTLNKMGHIYCRHVNKETPSEVTSYVRIYFKPKHVRAWVPRPPRLCQYKYKANVNFEPTPVTDTRKTINDVPKSNHGAYGQQSGAVYVGNYRVVNRHLATYA	0
399	CVLCVPWISQTHYRLVSQDEYTAAGYITCWYQTNIVVPPKTPTDCTVLCFVSACNDFSVRMLKDTPFIEQSNELQGDVKEAVENAMGRVADTIRSGPTNSEAIPALTAVETGHTSQVVPSDTMQTRHVKNYHSRTESSIENFMCRAACVRMAKYEARGEATSTSRFDAWEISIRDMVQLRRKCEMFTYLRFDVEVTFVITSYQHQGTVSQDMPPITHQIMYIPPGGPIPKKVDGYEWQTSTNPSIFWTEGNAPPRMSIPFISIGNAYSSFYDGWSHFDQKGAYGFNTLNKMGHIYCRHVNKETPSEVTSYVRIYFKPKHVRAWVPRPPRLCQYKYKANVNFEPTPVTDTRKTINDVPKSNHGAYGQQSGAVYVGNYRVVNRHLATYA	2.96549
400	CVLCVPWISQTHYRLVSQDEYTAAGYITCWYQTNIVVPPKTPTDCTVLCFVSACNDFSVRMLKDTPFIEQSNELQGDVKEAVENAMGRVADTIRSGPTNSEAIPALTAVETGHTSQVVPSDTMQTRHVKNYHSRTESSIENFMCRAACVRMAKYEARGEATSTSRFDAWEISIRDMVQLRRKCEMFTYLRFDVEVTFVITSYQHQGTVSQDMPPITHQIMYIPPGGPIPKKVDGYEWQTSTNPSIFWTEGNAPPRMSIPFISIGNAYSSFYDGWSHFDQKGAYGFNTLNKMGHIYCRHVNKETPSEVTSYVRIYFKPKHVRAWVPRPPRLCQYKYKANVNFEPTPVTDTRKTINDVPKSNHGAYGQQSGAVYVGNYRVVNRHLATYA	0
401	CVLCVPWISQTHYRLVSQDEYTAAGYITCWYQTNIVVPPKTPTDCTVLCFVSACNDFSVRMLKDTPFIEQSNELQGDVKEAVENAMGRVADTIRSGPTNSEAIPALTAVETGHTSQVVPSDTMQTRHVKNYHSRTESSIENFMCRAACVRMAKYEARGEATSTSRFDAWEISIRDMVQLRRKCEMFTYLRFDVEVTFVITSYQHQGTVSQDMPPITHQIMYIPPGGPIPKKVDGYEWQTSTNPSIFWTEGNAPPRMSIPFISIGNAYSSFYDGWSHFDQKGAYGFNTLNKMGHIYCRHVNKETPSEVTSYVRIYFKPKHVRAWVPRPPRLCQYKYKANVNFEPTPVTDTRKTINDVPKSNHGAYGQQSGAVYVGNYRVVNRHLATYA	0
402	CVLCVPWISQTHYRLVSQDEYTAAGYITCWYQTNIVVPPKTPTDCTVLCFVSACNDFSVRMLKDTPFIEQSNELQGDVKEAVENAMGRVADTIRSGPTNSEAIPALTAVETGHTSQVVPSDTMQTRHVKNYHSRTESSIENFMCRAACVRMAKYEARGEATSTSRFDAWEISIRDMVQLRRKCEMFTYLRFDVEVTFVITSYQHQGTVSQDMPPITHQIMYIPPGGPIPKKVDGYEWQTSTNPSIFWTEGNAPPRMSIPFISIGNAYSSFYDGWSHFDQKGAYGFNTLNKMGHIYCRHVNKETPSEVTSYVRIYFKPKHVRAWVPRPPRLCQYKYKANVNFEPTPVTDTRKTINDVPKSNHGAYGQQSGAVYVGNYRVVNRHLATYA	0
403	CVLCVPWISQTHYRLVSQDEYTAAGYITCWYQTNIVVPPKTPTDCTVLCFVSACNDFSVRMLKDTPFIEQSNELQGDVKEAVENAMGRVADTIRSGPTNSEAIPALTAVETGHTSQVVPSDTMQTRHVKNYHSRTESSIENFMCRAACVRMAKYEARGEATSTSRFDAWEISIRDMVQLRRKCEMFTYLRFDVEVTFVITSYQHQGTVSQDMPPITHQIMYIPPGGPIPKKVDGYEWQTSTNPSIFWTEGNAPPRMSIPFISIGNAYSSFYDGWSHFDQKGAYGFNTLNKMGHIYCRHVNKETPSEVTSYVRIYFKPKHVRAWVPRPPRLCQYKYKANVNFEPTPVTDTRKTINDVPKSNHGAYGQQSGAVYVGNYRVVNRHLATYA	0
404	CVLCVPWISQTHYRLVSQDEYTAAGYITCWYQTNIVVPPKTPTDCTVLCFVSACNDFSVRMLKDTPFIEQSNELQGDVKEAVENAMGRVADTIRSGPTNSEAIPALTAVETGHTSQVVPSDTMQTRHVKNYHSRTESSIENFMCRAACVRMAKYEARGEATSTSRFDAWEISIRDMVQLRRKCEMFTYLRFDVEVTFVITSYQHQGTVSQDMPPITHQIMYIPPGGPIPKKVDGYEWQTSTNPSIFWTEGNAPPRMSIPFISIGNAYSSFYDGWSHFDQKGAYGFNTLNKMGHIYCRHVNKETPSEVTSYVRIYFKPKHVRAWVPRPPRLCQYKYKANVNFEPTPVTDTRKTINDVPKSNHGAYGQQSGAVYVGNYRVVNRHLATYA	0
405	CVLCVPWISQTHYRLVSQDEYTAAGYITCWYQTNIVVPPKTPTDCTVLCFVSACNDFSVRMLKDTPFIEQSNELQGDVKEAVENAMGRVADTIRSGPTNSEAIPALTAVETGHTSQVVPSDTMQTRHVKNYHSRTESSIENFMCRAACVRMAKYEARGEATSTSRFDAWEISIRDMVQLRRKCEMFTYLRFDVEVTFVITSYQHQGTVSQDMPPITHQIMYIPPGGPIPKKVDGYEWQTSTNPSIFWTEGNAPPRMSIPFISIGNAYSSFYDGWSHFDQKGAYGFNTLNKMGHIYCRHVNKETPSEVTSYVRIYFKPKHVRAWVPRPPRLCQYKYKANVNFEPTPVTDTRKTINDVPKSNHGAYGQQSGAVYVGNYRVVNRHLATYA	0
406	MGIFLAVPEIIAASIAGGAEALSIAGSGAAIATGEGLAALGGITEGAALLGETIPISEAATTVLTKVPELVQATQAVTAAVQGGAGLVGGIYTALASDHPGDLPPNTPTGSASGLHPTSGYNPQGAGLNLQSVHKPIHAPYSGMALVPIPEYQLETGIPGIPDWLFNLVASYLPELPSLQDVFNRIAFGIWSSYYNAGSTVVNRVLSDEIQRLLRDLEYGFRATLASIGESDPVNAIATQVRSLASTARERELLQITAGQPLDLSRPTSALSAAAGALTEAAYNFIYDASSLPKDGFNALSEGVHRLGQWISFSGPTGGTPHYATPDWILYVLEQLNADTYKIPTQAVKRKQDELHPVSPTKKANKAKKSSSPGTNSGNRSKKRRGRSTSRSTTVRRNRI	0
407	MGIFLAVPEIIAASIAGGAEALSIAGSGAAIATGEGLAALGGITEGAALLGETIPISEAATTVLTKVPELVQATQAVTAAVQGGAGLVGGIYTALASDHPGDLPPNTPTGSASGLHPTSGYNPQGAGLNLQSVHKPIHAPYSGMALVPIPEYQLETGIPGIPDWLFNLVASYLPELPSLQDVFNRIAFGIWSSYYNAGSTVVNRVLSDEIQRLLRDLEYGFRATLASIGESDPVNAIATQVRSLASTARERELLQITAGQPLDLSRPTSALSAAAGALTEAAYNFIYDASSLPKDGFNALSEGVHRLGQWISFSGPTGGTPHYATPDWILYVLEQLNADTYKIPTQAVKRKQDELHPVSPTKKANKAKKSSSPGTNSGNRSKKRRGRSTSRSTTVRRNRI	0
408	MGIFLAVPEIIAASIAGGAEALSIAGSGAAIATGEGLAALGGITEGAALLGETIPISEAATTVLTKVPELVQATQAVTAAVQGGAGLVGGIYTALASDHPGDLPPNTPTGSASGLHPTSGYNPQGAGLNLQSVHKPIHAPYSGMALVPIPEYQLETGIPGIPDWLFNLVASYLPELPSLQDVFNRIAFGIWSSYYNAGSTVVNRVLSDEIQRLLRDLEYGFRATLASIGESDPVNAIATQVRSLASTARERELLQITAGQPLDLSRPTSALSAAAGALTEAAYNFIYDASSLPKDGFNALSEGVHRLGQWISFSGPTGGTPHYATPDWILYVLEQLNADTYKIPTQAVKRKQDELHPVSPTKKANKAKKSSSPGTNSGNRSKKRRGRSTSRSTTVRRNRI	0
409	MGIFLAVPEIIAASIAGGAEALSIAGSGAAIATGEGLAALGGITEGAALLGETIPISEAATTVLTKVPELVQATQAVTAAVQGGAGLVGGIYTALASDHPGDLPPNTPTGSASGLHPTSGYNPQGAGLNLQSVHKPIHAPYSGMALVPIPEYQLETGIPGIPDWLFNLVASYLPELPSLQDVFNRIAFGIWSSYYNAGSTVVNRVLSDEIQRLLRDLEYGFRATLASIGESDPVNAIATQVRSLASTARERELLQITAGQPLDLSRPTSALSAAAGALTEAAYNFIYDASSLPKDGFNALSEGVHRLGQWISFSGPTGGTPHYATPDWILYVLEQLNADTYKIPTQAVKRKQDELHPVSPTKKANKAKKSSSPGTNSGNRSKKRRGRSTSRSTTVRRNRI	0
410	MGIFLAVPEIIAASIAGGAEALSIAGSGAAIATGEGLAALGGITEGAALLGETIPISEAATTVLTKVPELVQATQAVTAAVQGGAGLVGGIYTALASDHPGDLPPNTPTGSASGLHPTSGYNPQGAGLNLQSVHKPIHAPYSGMALVPIPEYQLETGIPGIPDWLFNLVASYLPELPSLQDVFNRIAFGIWSSYYNAGSTVVNRVLSDEIQRLLRDLEYGFRATLASIGESDPVNAIATQVRSLASTARERELLQITAGQPLDLSRPTSALSAAAGALTEAAYNFIYDASSLPKDGFNALSEGVHRLGQWISFSGPTGGTPHYATPDWILYVLEQLNADTYKIPTQAVKRKQDELHPVSPTKKANKAKKSSSPGTNSGNRSKKRRGRSTSRSTTVRRNRI	0
411	MGIFLAVPEIIAASIAGGAEALSIAGSGAAIATGEGLAALGGITEGAALLGETIPISEAATTVLTKVPELVQATQAVTAAVQGGAGLVGGIYTALASDHPGDLPPNTPTGSASGLHPTSGYNPQGAGLNLQSVHKPIHAPYSGMALVPIPEYQLETGIPGIPDWLFNLVASYLPELPSLQDVFNRIAFGIWSSYYNAGSTVVNRVLSDEIQRLLRDLEYGFRATLASIGESDPVNAIATQVRSLASTARERELLQITAGQPLDLSRPTSALSAAAGALTEAAYNFIYDASSLPKDGFNALSEGVHRLGQWISFSGPTGGTPHYATPDWILYVLEQLNADTYKIPTQAVKRKQDELHPVSPTKKANKAKKSSSPGTNSGNRSKKRRGRSTSRSTTVRRNRI	0
412	MGIFLAVPEIIAASIAGGAEALSIAGSGAAIATGEGLAALGGITEGAALLGETIPISEAATTVLTKVPELVQATQAVTAAVQGGAGLVGGIYTALASDHPGDLPPNTPTGSASGLHPTSGYNPQGAGLNLQSVHKPIHAPYSGMALVPIPEYQLETGIPGIPDWLFNLVASYLPELPSLQDVFNRIAFGIWSSYYNAGSTVVNRVLSDEIQRLLRDLEYGFRATLASIGESDPVNAIATQVRSLASTARERELLQITAGQPLDLSRPTSALSAAAGALTEAAYNFIYDASSLPKDGFNALSEGVHRLGQWISFSGPTGGTPHYATPDWILYVLEQLNADTYKIPTQAVKRKQDELHPVSPTKKANKAKKSSSPGTNSGNRSKKRRGRSTSRSTTVRRNRI	0
413	MGIFLAVPEIIAASIAGGAEALSIAGSGAAIATGEGLAALGGITEGAALLGETIPISEAATTVLTKVPELVQATQAVTAAVQGGAGLVGGIYTALASDHPGDLPPNTPTGSASGLHPTSGYNPQGAGLNLQSVHKPIHAPYSGMALVPIPEYQLETGIPGIPDWLFNLVASYLPELPSLQDVFNRIAFGIWSSYYNAGSTVVNRVLSDEIQRLLRDLEYGFRATLASIGESDPVNAIATQVRSLASTARERELLQITAGQPLDLSRPTSALSAAAGALTEAAYNFIYDASSLPKDGFNALSEGVHRLGQWISFSGPTGGTPHYATPDWILYVLEQLNADTYKIPTQAVKRKQDELHPVSPTKKANKAKKSSSPGTNSGNRSKKRRGRSTSRSTTVRRNRI	0
414	MGIFLAVPEIIAASIAGGAEALSIAGSGAAIATGEGLAALGGITEGAALLGETIPISEAATTVLTKVPELVQATQAVTAAVQGGAGLVGGIYTALASDHPGDLPPNTPTGSASGLHPTSGYNPQGAGLNLQSVHKPIHAPYSGMALVPIPEYQLETGIPGIPDWLFNLVASYLPELPSLQDVFNRIAFGIWSSYYNAGSTVVNRVLSDEIQRLLRDLEYGFRATLASIGESDPVNAIATQVRSLASTARERELLQITAGQPLDLSRPTSALSAAAGALTEAAYNFIYDASSLPKDGFNALSEGVHRLGQWISFSGPTGGTPHYATPDWILYVLEQLNADTYKIPTQAVKRKQDELHPVSPTKKANKAKKSSSPGTNSGNRSKKRRGRSTSRSTTVRRNRI	0
415	MGIFLAVPEIIAASIAGGAEALSIAGSGAAIATGEGLAALGGITEGAALLGETIPISEAATTVLTKVPELVQATQAVTAAVQGGAGLVGGIYTALASDHPGDLPPNTPTGSASGLHPTSGYNPQGAGLNLQSVHKPIHAPYSGMALVPIPEYQLETGIPGIPDWLFNLVASYLPELPSLQDVFNRIAFGIWSSYYNAGSTVVNRVLSDEIQRLLRDLEYGFRATLASIGESDPVNAIATQVRSLASTARERELLQITAGQPLDLSRPTSALSAAAGALTEAAYNFIYDASSLPKDGFNALSEGVHRLGQWISFSGPTGGTPHYATPDWILYVLEQLNADTYKIPTQAVKRKQDELHPVSPTKKANKAKKSSSPGTNSGNRSKKRRGRSTSRSTTVRRNRI	0
416	MGIFLAVPEIIAASIAGGAEALSIAGSGAAIATGEGLAALGGITEGAALLGETIPISEAATTVLTKVPELVQATQAVTAAVQGGAGLVGGIYTALASDHPGDLPPNTPTGSASGLHPTSGYNPQGAGLNLQSVHKPIHAPYSGMALVPIPEYQLETGIPGIPDWLFNLVASYLPELPSLQDVFNRIAFGIWSSYYNAGSTVVNRVLSDEIQRLLRDLEYGFRATLASIGESDPVNAIATQVRSLASTARERELLQITAGQPLDLSRPTSALSAAAGALTEAAYNFIYDASSLPKDGFNALSEGVHRLGQWISFSGPTGGTPHYATPDWILYVLEQLNADTYKIPTQAVKRKQDELHPVSPTKKANKAKKSSSPGTNSGNRSKKRRGRSTSRSTTVRRNRI	0
417	MGIFLAVPEIIAASIAGGAEALSIAGSGAAIATGEGLAALGGITEGAALLGETIPISEAATTVLTKVPELVQATQAVTAAVQGGAGLVGGIYTALASDHPGDLPPNTPTGSASGLHPTSGYNPQGAGLNLQSVHKPIHAPYSGMALVPIPEYQLETGIPGIPDWLFNLVASYLPELPSLQDVFNRIAFGIWSSYYNAGSTVVNRVLSDEIQRLLRDLEYGFRATLASIGESDPVNAIATQVRSLASTARERELLQITAGQPLDLSRPTSALSAAAGALTEAAYNFIYDASSLPKDGFNALSEGVHRLGQWISFSGPTGGTPHYATPDWILYVLEQLNADTYKIPTQAVKRKQDELHPVSPTKKANKAKKSSSPGTNSGNRSKKRRGRSTSRSTTVRRNRI	0
418	MGIFLAVPEIIAASIAGGAEALSIAGSGAAIATGEGLAALGGITEGAALLGETIPISEAATTVLTKVPELVQATQAVTAAVQGGAGLVGGIYTALASDHPGDLPPNTPTGSASGLHPTSGYNPQGAGLNLQSVHKPIHAPYSGMALVPIPEYQLETGIPGIPDWLFNLVASYLPELPSLQDVFNRIAFGIWSSYYNAGSTVVNRVLSDEIQRLLRDLEYGFRATLASIGESDPVNAIATQVRSLASTARERELLQITAGQPLDLSRPTSALSAAAGALTEAAYNFIYDASSLPKDGFNALSEGVHRLGQWISFSGPTGGTPHYATPDWILYVLEQLNADTYKIPTQAVKRKQDELHPVSPTKKANKAKKSSSPGTNSGNRSKKRRGRSTSRSTTVRRNRI	0
419	MGIFLAVPEIIAASIAGGAEALSIAGSGAAIATGEGLAALGGITEGAALLGETIPISEAATTVLTKVPELVQATQAVTAAVQGGAGLVGGIYTALASDHPGDLPPNTPTGSASGLHPTSGYNPQGAGLNLQSVHKPIHAPYSGMALVPIPEYQLETGIPGIPDWLFNLVASYLPELPSLQDVFNRIAFGIWSSYYNAGSTVVNRVLSDEIQRLLRDLEYGFRATLASIGESDPVNAIATQVRSLASTARERELLQITAGQPLDLSRPTSALSAAAGALTEAAYNFIYDASSLPKDGFNALSEGVHRLGQWISFSGPTGGTPHYATPDWILYVLEQLNADTYKIPTQAVKRKQDELHPVSPTKKANKAKKSSSPGTNSGNRSKKRRGRSTSRSTTVRRNRI	0
420	MSCTPCRPQKRLTRPRSQVPRVQTLATEVKKGGVEVLAAVPLSEETEFKVELFVKPVIGNTTAAQDGREPTPHYWSISSAIHDKESGSSIKVEETPDADTTVCYSLAEIAPPDIPNQVSECDMKVWELYRMETELLVVPLVNALGNTNGVVHGLAGTQLYFWAVGGQPLDVVGVTPTDKYKGPTTYTINPPGDPRTLHVYNSNTPKAKVTSERYSVESWAPDPSRNDNCRYFGRVVGGAATPPVVSYGNNSTIPLLDENGIGILCLQGRLYITCADMLGTANSRIHTPMARFFRLHFRQRRVKNPFTMNVLYKQVFNRPTETVDAQVGVTEVTMVEEIGPLPPSIQTTLPTSVNLTQLPRTVTLQSQTPLLNTQQNSK	0
421	MSCTPCRPQKRLTRPRSQVPRVQTLATEVKKGGVEVLAAVPLSEETEFKVELFVKPVIGNTTAAQDGREPTPHYWSISSAIHDKESGSSIKVEETPDADTTVCYSLAEIAPPDIPNQVSECDMKVWELYRMETELLVVPLVNALGNTNGVVHGLAGTQLYFWAVGGQPLDVVGVTPTDKYKGPTTYTINPPGDPRTLHVYNSNTPKAKVTSERYSVESWAPDPSRNDNCRYFGRVVGGAATPPVVSYGNNSTIPLLDENGIGILCLQGRLYITCADMLGTANSRIHTPMARFFRLHFRQRRVKNPFTMNVLYKQVFNRPTETVDAQVGVTEVTMVEEIGPLPPSIQTTLPTSVNLTQLPRTVTLQSQTPLLNTQQNSK	0
422	MSCTPCRPQKRLTRPRSQVPRVQTLATEVKKGGVEVLAAVPLSEETEFKVELFVKPVIGNTTAAQDGREPTPHYWSISSAIHDKESGSSIKVEETPDADTTVCYSLAEIAPPDIPNQVSECDMKVWELYRMETELLVVPLVNALGNTNGVVHGLAGTQLYFWAVGGQPLDVVGVTPTDKYKGPTTYTINPPGDPRTLHVYNSNTPKAKVTSERYSVESWAPDPSRNDNCRYFGRVVGGAATPPVVSYGNNSTIPLLDENGIGILCLQGRLYITCADMLGTANSRIHTPMARFFRLHFRQRRVKNPFTMNVLYKQVFNRPTETVDAQVGVTEVTMVEEIGPLPPSIQTTLPTSVNLTQLPRTVTLQSQTPLLNTQQNSK	0
423	MSCTPCRPQKRLTRPRSQVPRVQTLATEVKKGGVEVLAAVPLSEETEFKVELFVKPVIGNTTAAQDGREPTPHYWSISSAIHDKESGSSIKVEETPDADTTVCYSLAEIAPPDIPNQVSECDMKVWELYRMETELLVVPLVNALGNTNGVVHGLAGTQLYFWAVGGQPLDVVGVTPTDKYKGPTTYTINPPGDPRTLHVYNSNTPKAKVTSERYSVESWAPDPSRNDNCRYFGRVVGGAATPPVVSYGNNSTIPLLDENGIGILCLQGRLYITCADMLGTANSRIHTPMARFFRLHFRQRRVKNPFTMNVLYKQVFNRPTETVDAQVGVTEVTMVEEIGPLPPSIQTTLPTSVNLTQLPRTVTLQSQTPLLNTQQNSK	0
424	MSCTPCRPQKRLTRPRSQVPRVQTLATEVKKGGVEVLAAVPLSEETEFKVELFVKPVIGNTTAAQDGREPTPHYWSISSAIHDKESGSSIKVEETPDADTTVCYSLAEIAPPDIPNQVSECDMKVWELYRMETELLVVPLVNALGNTNGVVHGLAGTQLYFWAVGGQPLDVVGVTPTDKYKGPTTYTINPPGDPRTLHVYNSNTPKAKVTSERYSVESWAPDPSRNDNCRYFGRVVGGAATPPVVSYGNNSTIPLLDENGIGILCLQGRLYITCADMLGTANSRIHTPMARFFRLHFRQRRVKNPFTMNVLYKQVFNRPTETVDAQVGVTEVTMVEEIGPLPPSIQTTLPTSVNLTQLPRTVTLQSQTPLLNTQQNSK	0
425	MSCTPCRPQKRLTRPRSQVPRVQTLATEVKKGGVEVLAAVPLSEETEFKVELFVKPVIGNTTAAQDGREPTPHYWSISSAIHDKESGSSIKVEETPDADTTVCYSLAEIAPPDIPNQVSECDMKVWELYRMETELLVVPLVNALGNTNGVVHGLAGTQLYFWAVGGQPLDVVGVTPTDKYKGPTTYTINPPGDPRTLHVYNSNTPKAKVTSERYSVESWAPDPSRNDNCRYFGRVVGGAATPPVVSYGNNSTIPLLDENGIGILCLQGRLYITCADMLGTANSRIHTPMARFFRLHFRQRRVKNPFTMNVLYKQVFNRPTETVDAQVGVTEVTMVEEIGPLPPSIQTTLPTSVNLTQLPRTVTLQSQTPLLNTQQNSK	0
426	MSCTPCRPQKRLTRPRSQVPRVQTLATEVKKGGVEVLAAVPLSEETEFKVELFVKPVIGNTTAAQDGREPTPHYWSISSAIHDKESGSSIKVEETPDADTTVCYSLAEIAPPDIPNQVSECDMKVWELYRMETELLVVPLVNALGNTNGVVHGLAGTQLYFWAVGGQPLDVVGVTPTDKYKGPTTYTINPPGDPRTLHVYNSNTPKAKVTSERYSVESWAPDPSRNDNCRYFGRVVGGAATPPVVSYGNNSTIPLLDENGIGILCLQGRLYITCADMLGTANSRIHTPMARFFRLHFRQRRVKNPFTMNVLYKQVFNRPTETVDAQVGVTEVTMVEEIGPLPPSIQTTLPTSVNLTQLPRTVTLQSQTPLLNTQQNSK	0
427	MSCTPCRPQKRLTRPRSQVPRVQTLATEVKKGGVEVLAAVPLSEETEFKVELFVKPVIGNTTAAQDGREPTPHYWSISSAIHDKESGSSIKVEETPDADTTVCYSLAEIAPPDIPNQVSECDMKVWELYRMETELLVVPLVNALGNTNGVVHGLAGTQLYFWAVGGQPLDVVGVTPTDKYKGPTTYTINPPGDPRTLHVYNSNTPKAKVTSERYSVESWAPDPSRNDNCRYFGRVVGGAATPPVVSYGNNSTIPLLDENGIGILCLQGRLYITCADMLGTANSRIHTPMARFFRLHFRQRRVKNPFTMNVLYKQVFNRPTETVDAQVGVTEVTMVEEIGPLPPSIQTTLPTSVNLTQLPRTVTLQSQTPLLNTQQNSK	0
428	MSCTPCRPQKRLTRPRSQVPRVQTLATEVKKGGVEVLAAVPLSEETEFKVELFVKPVIGNTTAAQDGREPTPHYWSISSAIHDKESGSSIKVEETPDADTTVCYSLAEIAPPDIPNQVSECDMKVWELYRMETELLVVPLVNALGNTNGVVHGLAGTQLYFWAVGGQPLDVVGVTPTDKYKGPTTYTINPPGDPRTLHVYNSNTPKAKVTSERYSVESWAPDPSRNDNCRYFGRVVGGAATPPVVSYGNNSTIPLLDENGIGILCLQGRLYITCADMLGTANSRIHTPMARFFRLHFRQRRVKNPFTMNVLYKQVFNRPTETVDAQVGVTEVTMVEEIGPLPPSIQTTLPTSVNLTQLPRTVTLQSQTPLLNTQQNSK	0
429	MSCTPCRPQKRLTRPRSQVPRVQTLATEVKKGGVEVLAAVPLSEETEFKVELFVKPVIGNTTAAQDGREPTPHYWSISSAIHDKESGSSIKVEETPDADTTVCYSLAEIAPPDIPNQVSECDMKVWELYRMETELLVVPLVNALGNTNGVVHGLAGTQLYFWAVGGQPLDVVGVTPTDKYKGPTTYTINPPGDPRTLHVYNSNTPKAKVTSERYSVESWAPDPSRNDNCRYFGRVVGGAATPPVVSYGNNSTIPLLDENGIGILCLQGRLYITCADMLGTANSRIHTPMARFFRLHFRQRRVKNPFTMNVLYKQVFNRPTETVDAQVGVTEVTMVEEIGPLPPSIQTTLPTSVNLTQLPRTVTLQSQTPLLNTQQNSK	0
430	MSCTPCRPQKRLTRPRSQVPRVQTLATEVKKGGVEVLAAVPLSEETEFKVELFVKPVIGNTTAAQDGREPTPHYWSISSAIHDKESGSSIKVEETPDADTTVCYSLAEIAPPDIPNQVSECDMKVWELYRMETELLVVPLVNALGNTNGVVHGLAGTQLYFWAVGGQPLDVVGVTPTDKYKGPTTYTINPPGDPRTLHVYNSNTPKAKVTSERYSVESWAPDPSRNDNCRYFGRVVGGAATPPVVSYGNNSTIPLLDENGIGILCLQGRLYITCADMLGTANSRIHTPMARFFRLHFRQRRVKNPFTMNVLYKQVFNRPTETVDAQVGVTEVTMVEEIGPLPPSIQTTLPTSVNLTQLPRTVTLQSQTPLLNTQQNSK	0
431	MSCTPCRPQKRLTRPRSQVPRVQTLATEVKKGGVEVLAAVPLSEETEFKVELFVKPVIGNTTAAQDGREPTPHYWSISSAIHDKESGSSIKVEETPDADTTVCYSLAEIAPPDIPNQVSECDMKVWELYRMETELLVVPLVNALGNTNGVVHGLAGTQLYFWAVGGQPLDVVGVTPTDKYKGPTTYTINPPGDPRTLHVYNSNTPKAKVTSERYSVESWAPDPSRNDNCRYFGRVVGGAATPPVVSYGNNSTIPLLDENGIGILCLQGRLYITCADMLGTANSRIHTPMARFFRLHFRQRRVKNPFTMNVLYKQVFNRPTETVDAQVGVTEVTMVEEIGPLPPSIQTTLPTSVNLTQLPRTVTLQSQTPLLNTQQNSK	0
432	MSCTPCRPQKRLTRPRSQVPRVQTLATEVKKGGVEVLAAVPLSEETEFKVELFVKPVIGNTTAAQDGREPTPHYWSISSAIHDKESGSSIKVEETPDADTTVCYSLAEIAPPDIPNQVSECDMKVWELYRMETELLVVPLVNALGNTNGVVHGLAGTQLYFWAVGGQPLDVVGVTPTDKYKGPTTYTINPPGDPRTLHVYNSNTPKAKVTSERYSVESWAPDPSRNDNCRYFGRVVGGAATPPVVSYGNNSTIPLLDENGIGILCLQGRLYITCADMLGTANSRIHTPMARFFRLHFRQRRVKNPFTMNVLYKQVFNRPTETVDAQVGVTEVTMVEEIGPLPPSIQTTLPTSVNLTQLPRTVTLQSQTPLLNTQQNSK	1.78451
433	MDKTLSREEAKQLMQLLCLDMSCWGNLPLMRRQYLVKCKEYHPDKGGNEESMKLLNSLYLKLQDSVSSVHDLNEEEDNIWQSSQIPTYGTPDWDEWWSQFNTYWEEELRCNESMPSSPKRSAPEEEPSCSQATPPKKKHAFDASLEFPKELLEFVSHAVFSNKCITCFVVHTTREKGEVLYKKLLQKYQCSFISKHAFYNTVLIFFLTPHKHRVSAINNFCKGHCTVSFLFCKGVNNPYGLYSRMCRQPFNLCEENIPGGLKENEFNPEDLFGEPKEPSLSWNQIANFALEFDIDDVYYLLGSYIRFATKPEECEKCSKNDDATHKRVHVQNHENAVLLQESKSQKNACTQAIDRVIAERRYNCVTLTRKKLLTKRFKKLFNEMDKIVVGERKILLYMA…	0
434	MDKTLSREEAKQLMQLLCLDMSCWGNLPLMRRQYLVKCKEYHPDKGGNEESMKLLNSLYLKLQDSVSSVHDLNEEEDNIWQSSQIPTYGTPDWDEWWSQFNTYWEEELRCNESMPSSPKRSAPEEEPSCSQATPPKKKHAFDASLEFPKELLEFVSHAVFSNKCITCFVVHTTREKGEVLYKKLLQKYQCSFISKHAFYNTVLIFFLTPHKHRVSAINNFCKGHCTVSFLFCKGVNNPYGLYSRMCRQPFNLCEENIPGGLKENEFNPEDLFGEPKEPSLSWNQIANFALEFDIDDVYYLLGSYIRFATKPEECEKCSKNDDATHKRVHVQNHENAVLLQESKSQKNACTQAIDRVIAERRYNCVTLTRKKLLTKRFKKLFNEMDKIVVGERKILLYMA…	0
435	MDKTLSREEAKQLMQLLCLDMSCWGNLPLMRRQYLVKCKEYHPDKGGNEESMKLLNSLYLKLQDSVSSVHDLNEEEDNIWQSSQIPTYGTPDWDEWWSQFNTYWEEELRCNESMPSSPKRSAPEEEPSCSQATPPKKKHAFDASLEFPKELLEFVSHAVFSNKCITCFVVHTTREKGEVLYKKLLQKYQCSFISKHAFYNTVLIFFLTPHKHRVSAINNFCKGHCTVSFLFCKGVNNPYGLYSRMCRQPFNLCEENIPGGLKENEFNPEDLFGEPKEPSLSWNQIANFALEFDIDDVYYLLGSYIRFATKPEECEKCSKNDDATHKRVHVQNHENAVLLQESKSQKNACTQAIDRVIAERRYNCVTLTRKKLLTKRFKKLFNEMDKIVVGERKILLYMA…	0
436	MDKTLSREEAKQLMQLLCLDMSCWGNLPLMRRQYLVKCKEYHPDKGGNEESMKLLNSLYLKLQDSVSSVHDLNEEEDNIWQSSQIPTYGTPDWDEWWSQFNTYWEEELRCNESMPSSPKRSAPEEEPSCSQATPPKKKHAFDASLEFPKELLEFVSHAVFSNKCITCFVVHTTREKGEVLYKKLLQKYQCSFISKHAFYNTVLIFFLTPHKHRVSAINNFCKGHCTVSFLFCKGVNNPYGLYSRMCRQPFNLCEENIPGGLKENEFNPEDLFGEPKEPSLSWNQIANFALEFDIDDVYYLLGSYIRFATKPEECEKCSKNDDATHKRVHVQNHENAVLLQESKSQKNACTQAIDRVIAERRYNCVTLTRKKLLTKRFKKLFNEMDKIVVGERKILLYMA…	0
437	MDKTLSREEAKQLMQLLCLDMSCWGNLPLMRRQYLVKCKEYHPDKGGNEESMKLLNSLYLKLQDSVSSVHDLNEEEDNIWQSSQIPTYGTPDWDEWWSQFNTYWEEELRCNESMPSSPKRSAPEEEPSCSQATPPKKKHAFDASLEFPKELLEFVSHAVFSNKCITCFVVHTTREKGEVLYKKLLQKYQCSFISKHAFYNTVLIFFLTPHKHRVSAINNFCKGHCTVSFLFCKGVNNPYGLYSRMCRQPFNLCEENIPGGLKENEFNPEDLFGEPKEPSLSWNQIANFALEFDIDDVYYLLGSYIRFATKPEECEKCSKNDDATHKRVHVQNHENAVLLQESKSQKNACTQAIDRVIAERRYNCVTLTRKKLLTKRFKKLFNEMDKIVVGERKILLYMA…	0
438	MDKTLSREEAKQLMQLLCLDMSCWGNLPLMRRQYLVKCKEYHPDKGGNEESMKLLNSLYLKLQDSVSSVHDLNEEEDNIWQSSQIPTYGTPDWDEWWSQFNTYWEEELRCNESMPSSPKRSAPEEEPSCSQATPPKKKHAFDASLEFPKELLEFVSHAVFSNKCITCFVVHTTREKGEVLYKKLLQKYQCSFISKHAFYNTVLIFFLTPHKHRVSAINNFCKGHCTVSFLFCKGVNNPYGLYSRMCRQPFNLCEENIPGGLKENEFNPEDLFGEPKEPSLSWNQIANFALEFDIDDVYYLLGSYIRFATKPEECEKCSKNDDATHKRVHVQNHENAVLLQESKSQKNACTQAIDRVIAERRYNCVTLTRKKLLTKRFKKLFNEMDKIVVGERKILLYMA…	0
439	MDKTLSREEAKQLMQLLCLDMSCWGNLPLMRRQYLVKCKEYHPDKGGNEESMKLLNSLYLKLQDSVSSVHDLNEEEDNIWQSSQIPTYGTPDWDEWWSQFNTYWEEELRCNESMPSSPKRSAPEEEPSCSQATPPKKKHAFDASLEFPKELLEFVSHAVFSNKCITCFVVHTTREKGEVLYKKLLQKYQCSFISKHAFYNTVLIFFLTPHKHRVSAINNFCKGHCTVSFLFCKGVNNPYGLYSRMCRQPFNLCEENIPGGLKENEFNPEDLFGEPKEPSLSWNQIANFALEFDIDDVYYLLGSYIRFATKPEECEKCSKNDDATHKRVHVQNHENAVLLQESKSQKNACTQAIDRVIAERRYNCVTLTRKKLLTKRFKKLFNEMDKIVVGERKILLYMA…	0
440	MDKTLSREEAKQLMQLLCLDMSCWGNLPLMRRQYLVKCKEYHPDKGGNEESMKLLNSLYLKLQDSVSSVHDLNEEEDNIWQSSQIPTYGTPDWDEWWSQFNTYWEEELRCNESMPSSPKRSAPEEEPSCSQATPPKKKHAFDASLEFPKELLEFVSHAVFSNKCITCFVVHTTREKGEVLYKKLLQKYQCSFISKHAFYNTVLIFFLTPHKHRVSAINNFCKGHCTVSFLFCKGVNNPYGLYSRMCRQPFNLCEENIPGGLKENEFNPEDLFGEPKEPSLSWNQIANFALEFDIDDVYYLLGSYIRFATKPEECEKCSKNDDATHKRVHVQNHENAVLLQESKSQKNACTQAIDRVIAERRYNCVTLTRKKLLTKRFKKLFNEMDKIVVGERKILLYMA…	0
441	MDKTLSREEAKQLMQLLCLDMSCWGNLPLMRRQYLVKCKEYHPDKGGNEESMKLLNSLYLKLQDSVSSVHDLNEEEDNIWQSSQIPTYGTPDWDEWWSQFNTYWEEELRCNESMPSSPKRSAPEEEPSCSQATPPKKKHAFDASLEFPKELLEFVSHAVFSNKCITCFVVHTTREKGEVLYKKLLQKYQCSFISKHAFYNTVLIFFLTPHKHRVSAINNFCKGHCTVSFLFCKGVNNPYGLYSRMCRQPFNLCEENIPGGLKENEFNPEDLFGEPKEPSLSWNQIANFALEFDIDDVYYLLGSYIRFATKPEECEKCSKNDDATHKRVHVQNHENAVLLQESKSQKNACTQAIDRVIAERRYNCVTLTRKKLLTKRFKKLFNEMDKIVVGERKILLYMA…	0
442	MDKTLSREEAKQLMQLLCLDMSCWGNLPLMRRQYLVKCKEYHPDKGGNEESMKLLNSLYLKLQDSVSSVHDLNEEEDNIWQSSQIPTYGTPDWDEWWSQFNTYWEEELRCNESMPSSPKRSAPEEEPSCSQATPPKKKHAFDASLEFPKELLEFVSHAVFSNKCITCFVVHTTREKGEVLYKKLLQKYQCSFISKHAFYNTVLIFFLTPHKHRVSAINNFCKGHCTVSFLFCKGVNNPYGLYSRMCRQPFNLCEENIPGGLKENEFNPEDLFGEPKEPSLSWNQIANFALEFDIDDVYYLLGSYIRFATKPEECEKCSKNDDATHKRVHVQNHENAVLLQESKSQKNACTQAIDRVIAERRYNCVTLTRKKLLTKRFKKLFNEMDKIVVGERKILLYMA…	0
444	MDKTLSREEAKQLMQLLCLDMSCWGNLPLMRRQYLVKCKEYHPDKGGNEESMKLLNSLYLKLQDSVSSVHDLNEEEDNIWQSSQIPTYGTPDWDEWWSQFNTYWEEELRCNESMPSSPKRSAPEEEPSCSQATPPKKKHAFDASLEFPKELLEFVSHAVFSNKCITCFVVHTTREKGEVLYKKLLQKYQCSFISKHAFYNTVLIFFLTPHKHRVSAINNFCKGHCTVSFLFCKGVNNPYGLYSRMCRQPFNLCEENIPGGLKENEFNPEDLFGEPKEPSLSWNQIANFALEFDIDDVYYLLGSYIRFATKPEECEKCSKNDDATHKRVHVQNHENAVLLQESKSQKNACTQAIDRVIAERRYNCVTLTRKKLLTKRFKKLFNEMDKIVVGERKILLYMA…	0
445	MDKTLSREEAKQLMQLLCLDMSCWGNLPLMRRQYLVKCKEYHPDKGGNEESMKLLNSLYLKLQDSVSSVHDLNEEEDNIWQSSQIPTYGTPDWDEWWSQFNTYWEEELRCNESMPSSPKRSAPEEEPSCSQATPPKKKHAFDASLEFPKELLEFVSHAVFSNKCITCFVVHTTREKGEVLYKKLLQKYQCSFISKHAFYNTVLIFFLTPHKHRVSAINNFCKGHCTVSFLFCKGVNNPYGLYSRMCRQPFNLCEENIPGGLKENEFNPEDLFGEPKEPSLSWNQIANFALEFDIDDVYYLLGSYIRFATKPEECEKCSKNDDATHKRVHVQNHENAVLLQESKSQKNACTQAIDRVIAERRYNCVTLTRKKLLTKRFKKLFNEMDKIVVGERKILLYMA…	0
446	MDKTLSREEAKQLMQLLCLDMSCWGNLPLMRRQYLVKCKEYHPDKGGNEESMKLLNSLYLKLQDSVSSVHDLNEEEDNIWQSSQIPTYGTPDWDEWWSQFNTYWEEELRCNESMPSSPKRSAPEEEPSCSQATPPKKKHAFDASLEFPKELLEFVSHAVFSNKCITCFVVHTTREKGEVLYKKLLQKYQCSFISKHAFYNTVLIFFLTPHKHRVSAINNFCKGHCTVSFLFCKGVNNPYGLYSRMCRQPFNLCEENIPGGLKENEFNPEDLFGEPKEPSLSWNQIANFALEFDIDDVYYLLGSYIRFATKPEECEKCSKNDDATHKRVHVQNHENAVLLQESKSQKNACTQAIDRVIAERRYNCVTLTRKKLLTKRFKKLFNEMDKIVVGERKILLYMA…	0
447	MDKTLSREEAKQLMQLLCLDMSCWGNLPLMRRQYLVKCKEYHPDKGGNEESMKLLNSLYLKLQDSVSSVHDLNEEEDNIWQSSQIPTYGTPDWDEWWSQFNTYWEEELRCNESMPSSPKRSAPEEEPSCSQATPPKKKHAFDASLEFPKELLEFVSHAVFSNKCITCFVVHTTREKGEVLYKKLLQKYQCSFISKHAFYNTVLIFFLTPHKHRVSAINNFCKGHCTVSFLFCKGVNNPYGLYSRMCRQPFNLCEENIPGGLKENEFNPEDLFGEPKEPSLSWNQIANFALEFDIDDVYYLLGSYIRFATKPEECEKCSKNDDATHKRVHVQNHENAVLLQESKSQKNACTQAIDRVIAERRYNCVTLTRKKLLTKRFKKLFNEMDKIVVGERKILLYMA…	0
448	MDKTLSREEAKQLMQLLCLDMSCWGNLPLMRRQYLVKCKEYHPDKGGNEESMKLLNSLYLKLQDSVSSVHDLNEEEDNIWQSSQIPTYGTPDWDEWWSQFNTYWEEELRCNESMPSSPKRSAPEEEPSCSQATPPKKKHAFDASLEFPKELLEFVSHAVFSNKCITCFVVHTTREKGEVLYKKLLQKYQCSFISKHAFYNTVLIFFLTPHKHRVSAINNFCKGHCTVSFLFCKGVNNPYGLYSRMCRQPFNLCEENIPGGLKENEFNPEDLFGEPKEPSLSWNQIANFALEFDIDDVYYLLGSYIRFATKPEECEKCSKNDDATHKRVHVQNHENAVLLQESKSQKNACTQAIDRVIAERRYNCVTLTRKKLLTKRFKKLFNEMDKIVVGERKILLYMA…	0
449	MDKTLSREEAKQLMQLLCLDMSCWGNLPLMRRQYLVKCKEYHPDKGGNEESMKLLNSLYLKLQDSVSSVHDLNEEEDNIWQSSQIPTYGTPDWDEWWSQFNTYWEEELRCNESMPSSPKRSAPEEEPSCSQATPPKKKHAFDASLEFPKELLEFVSHAVFSNKCITCFVVHTTREKGEVLYKKLLQKYQCSFISKHAFYNTVLIFFLTPHKHRVSAINNFCKGHCTVSFLFCKGVNNPYGLYSRMCRQPFNLCEENIPGGLKENEFNPEDLFGEPKEPSLSWNQIANFALEFDIDDVYYLLGSYIRFATKPEECEKCSKNDDATHKRVHVQNHENAVLLQESKSQKNACTQAIDRVIAERRYNCVTLTRKKLLTKRFKKLFNEMDKIVVGERKILLYMA…	0
450	MDKTLSREEAKQLMQLLCLDMSCWGNLPLMRRQYLVKCKEYHPDKGGNEESMKLLNSLYLKLQDSVSSVHDLNEEEDNIWQSSQIPTYGTPDWDEWWSQFNTYWEEELRCNESMPSSPKRSAPEEEPSCSQATPPKKKHAFDASLEFPKELLEFVSHAVFSNKCITCFVVHTTREKGEVLYKKLLQKYQCSFISKHAFYNTVLIFFLTPHKHRVSAINNFCKGHCTVSFLFCKGVNNPYGLYSRMCRQPFNLCEENIPGGLKENEFNPEDLFGEPKEPSLSWNQIANFALEFDIDDVYYLLGSYIRFATKPEECEKCSKNDDATHKRVHVQNHENAVLLQESKSQKNACTQAIDRVIAERRYNCVTLTRKKLLTKRFKKLFNEMDKIVVGERKILLYMA…	0
451	MDKTLSREEAKQLMQLLCLDMSCWGNLPLMRRQYLVKCKEYHPDKGGNEESMKLLNSLYLKLQDSVSSVHDLNEEEDNIWQSSQIPTYGTPDWDEWWSQFNTYWEEELRCNESMPSSPKRSAPEEEPSCSQATPPKKKHAFDASLEFPKELLEFVSHAVFSNKCITCFVVHTTREKGEVLYKKLLQKYQCSFISKHAFYNTVLIFFLTPHKHRVSAINNFCKGHCTVSFLFCKGVNNPYGLYSRMCRQPFNLCEENIPGGLKENEFNPEDLFGEPKEPSLSWNQIANFALEFDIDDVYYLLGSYIRFATKPEECEKCSKNDDATHKRVHVQNHENAVLLQESKSQKNACTQAIDRVIAERRYNCVTLTRKKLLTKRFKKLFNEMDKIVVGERKILLYMA…	0
452	MDKTLSREEAKQLMQLLCLDMSCWGNLPLMRRQYLVKCKEYHPDKGGNEESMKLLNSLYLKLQDSVSSVHDLNEEEDNIWQSSQIPTYGTPDWDEWWSQFNTYWEEELRCNESMPSSPKRSAPEEEPSCSQATPPKKKHAFDASLEFPKELLEFVSHAVFSNKCITCFVVHTTREKGEVLYKKLLQKYQCSFISKHAFYNTVLIFFLTPHKHRVSAINNFCKGHCTVSFLFCKGVNNPYGLYSRMCRQPFNLCEENIPGGLKENEFNPEDLFGEPKEPSLSWNQIANFALEFDIDDVYYLLGSYIRFATKPEECEKCSKNDDATHKRVHVQNHENAVLLQESKSQKNACTQAIDRVIAERRYNCVTLTRKKLLTKRFKKLFNEMDKIVVGERKILLYMA…	0
453	MDKTLSREEAKQLMQLLCLDMSCWGNLPLMRRQYLVKCKEYHPDKGGNEESMKLLNSLYLKLQDSVSSVHDLNEEEDNIWQSSQIPTYGTPDWDEWWSQFNTYWEEELRCNESMPSSPKRSAPEEEPSCSQATPPKKKHAFDASLEFPKELLEFVSHAVFSNKCITCFVVHTTREKGEVLYKKLLQKYQCSFISKHAFYNTVLIFFLTPHKHRVSAINNFCKGHCTVSFLFCKGVNNPYGLYSRMCRQPFNLCEENIPGGLKENEFNPEDLFGEPKEPSLSWNQIANFALEFDIDDVYYLLGSYIRFATKPEECEKCSKNDDATHKRVHVQNHENAVLLQESKSQKNACTQAIDRVIAERRYNCVTLTRKKLLTKRFKKLFNEMDKIVVGERKILLYMA…	0
454	MDKTLSREEAKQLMQLLCLDMSCWGNLPLMRRQYLVKCKEYHPDKGGNEESMKLLNSLYLKLQDSVSSVHDLNEEEDNIWQSSQIPTYGTPDWDEWWSQFNTYWEEELRCNESMPSSPKRSAPEEEPSCSQATPPKKKHAFDASLEFPKELLEFVSHAVFSNKCITCFVVHTTREKGEVLYKKLLQKYQCSFISKHAFYNTVLIFFLTPHKHRVSAINNFCKGHCTVSFLFCKGVNNPYGLYSRMCRQPFNLCEENIPGGLKENEFNPEDLFGEPKEPSLSWNQIANFALEFDIDDVYYLLGSYIRFATKPEECEKCSKNDDATHKRVHVQNHENAVLLQESKSQKNACTQAIDRVIAERRYNCVTLTRKKLLTKRFKKLFNEMDKIVVGERKILLYMA…	0
455	MDKTLSREEAKQLMQLLCLDMSCWGNLPLMRRQYLVKCKEYHPDKGGNEESMKLLNSLYLKLQDSVSSVHDLNEEEDNIWQSSQVYCKDLCCNKFRLVGAIYGEYYEAYIMKQWDVCIHGYNHECQCIHCILSKYHKEKYKIYRKPPVWIECYCYKCYREWFFFPISMQTFFFWKVIIFNTEIRAVQPLLR	0
456	MDKTLSREEAKQLMQLLCLDMSCWGNLPLMRRQYLVKCKEYHPDKGGNEESMKLLNSLYLKLQDSVSSVHDLNEEEDNIWQSSQVYCKDLCCNKFRLVGAIYGEYYEAYIMKQWDVCIHGYNHECQCIHCILSKYHKEKYKIYRKPPVWIECYCYKCYREWFFFPISMQTFFFWKVIIFNTEIRAVQPLLR	0
457	MDKTLSREEAKQLMQLLCLDMSCWGNLPLMRRQYLVKCKEYHPDKGGNEESMKLLNSLYLKLQDSVSSVHDLNEEEDNIWQSSQVYCKDLCCNKFRLVGAIYGEYYEAYIMKQWDVCIHGYNHECQCIHCILSKYHKEKYKIYRKPPVWIECYCYKCYREWFFFPISMQTFFFWKVIIFNTEIRAVQPLLR	0
458	MDKTLSREEAKQLMQLLCLDMSCWGNLPLMRRQYLVKCKEYHPDKGGNEESMKLLNSLYLKLQDSVSSVHDLNEEEDNIWQSSQVYCKDLCCNKFRLVGAIYGEYYEAYIMKQWDVCIHGYNHECQCIHCILSKYHKEKYKIYRKPPVWIECYCYKCYREWFFFPISMQTFFFWKVIIFNTEIRAVQPLLR	0
459	MDKTLSREEAKQLMQLLCLDMSCWGNLPLMRRQYLVKCKEYHPDKGGNEESMKLLNSLYLKLQDSVSSVHDLNEEEDNIWQSSQVYCKDLCCNKFRLVGAIYGEYYEAYIMKQWDVCIHGYNHECQCIHCILSKYHKEKYKIYRKPPVWIECYCYKCYREWFFFPISMQTFFFWKVIIFNTEIRAVQPLLR	0
460	MDKTLSREEAKQLMQLLCLDMSCWGNLPLMRRQYLVKCKEYHPDKGGNEESMKLLNSLYLKLQDSVSSVHDLNEEEDNIWQSSQVYCKDLCCNKFRLVGAIYGEYYEAYIMKQWDVCIHGYNHECQCIHCILSKYHKEKYKIYRKPPVWIECYCYKCYREWFFFPISMQTFFFWKVIIFNTEIRAVQPLLR	0
461	MASHAGHQDSPALDRVAGSAGHGDHPSALLRIYVDGPHGLGKTTTAAALAAALGRRDEIEYVPEPMAYWQTLGGPQTITRIFDAQHRLDRGEISASEAAMAMASAQVTMSTPYAVTESAVAPHIGAELPPGHGPHPNIDLTLVFDRHPVASLLCYPAARYLMGSLSLPTVLSFAALLPQTTPGTNLVLGALPEAVHAERLAQRQRPGERLDLAMLSAIRRVYDMLGNAIVYLQRGGSWRADWRRLSPARSAAASGRPARILPRPEIEDTIFALFCAPELLDETGEPYRVFAWTLDLLAERLRPMHLLVLDYNQAPHHCWMDLMEMIPEMTPTLPATPGSMLTLQLLAREFAREMTSTRGGDVGGEGRETR	0
462	MASHAGHQDSPALDRVAGSAGHGDHPSALLRIYVDGPHGLGKTTTAAALAAALGRRDEIEYVPEPMAYWQTLGGPQTITRIFDAQHRLDRGEISASEAAMAMASAQVTMSTPYAVTESAVAPHIGAELPPGHGPHPNIDLTLVFDRHPVASLLCYPAARYLMGSLSLPTVLSFAALLPQTTPGTNLVLGALPEAVHAERLAQRQRPGERLDLAMLSAIRRVYDMLGNAIVYLQRGGSWRADWRRLSPARSAAASGRPARILPRPEIEDTIFALFCAPELLDETGEPYRVFAWTLDLLAERLRPMHLLVLDYNQAPHHCWMDLMEMIPEMTPTLPATPGSMLTLQLLAREFAREMTSTRGGDVGGEGRETR	0
463	MASHAGHQDSPALDRVAGSAGHGDHPSALLRIYVDGPHGLGKTTTAAALAAALGRRDEIEYVPEPMAYWQTLGGPQTITRIFDAQHRLDRGEISASEAAMAMASAQVTMSTPYAVTESAVAPHIGAELPPGHGPHPNIDLTLVFDRHPVASLLCYPAARYLMGSLSLPTVLSFAALLPQTTPGTNLVLGALPEAVHAERLAQRQRPGERLDLAMLSAIRRVYDMLGNAIVYLQRGGSWRADWRRLSPARSAAASGRPARILPRPEIEDTIFALFCAPELLDETGEPYRVFAWTLDLLAERLRPMHLLVLDYNQAPHHCWMDLMEMIPEMTPTLPATPGSMLTLQLLAREFAREMTSTRGGDVGGEGRETR	0
464	MASHAGHQDSPALDRVAGSAGHGDHPSALLRIYVDGPHGLGKTTTAAALAAALGRRDEIEYVPEPMAYWQTLGGPQTITRIFDAQHRLDRGEISASEAAMAMASAQVTMSTPYAVTESAVAPHIGAELPPGHGPHPNIDLTLVFDRHPVASLLCYPAARYLMGSLSLPTVLSFAALLPQTTPGTNLVLGALPEAVHAERLAQRQRPGERLDLAMLSAIRRVYDMLGNAIVYLQRGGSWRADWRRLSPARSAAASGRPARILPRPEIEDTIFALFCAPELLDETGEPYRVFAWTLDLLAERLRPMHLLVLDYNQAPHHCWMDLMEMIPEMTPTLPATPGSMLTLQLLAREFAREMTSTRGGDVGGEGRETR	0
465	MASHAGHQDSPALDRVAGSAGHGDHPSALLRIYVDGPHGLGKTTTAAALAAALGRRDEIEYVPEPMAYWQTLGGPQTITRIFDAQHRLDRGEISASEAAMAMASAQVTMSTPYAVTESAVAPHIGAELPPGHGPHPNIDLTLVFDRHPVASLLCYPAARYLMGSLSLPTVLSFAALLPQTTPGTNLVLGALPEAVHAERLAQRQRPGERLDLAMLSAIRRVYDMLGNAIVYLQRGGSWRADWRRLSPARSAAASGRPARILPRPEIEDTIFALFCAPELLDETGEPYRVFAWTLDLLAERLRPMHLLVLDYNQAPHHCWMDLMEMIPEMTPTLPATPGSMLTLQLLAREFAREMTSTRGGDVGGEGRETR	0
466	MASHAGHQDSPALDRVAGSAGHGDHPSALLRIYVDGPHGLGKTTTAAALAAALGRRDEIEYVPEPMAYWQTLGGPQTITRIFDAQHRLDRGEISASEAAMAMASAQVTMSTPYAVTESAVAPHIGAELPPGHGPHPNIDLTLVFDRHPVASLLCYPAARYLMGSLSLPTVLSFAALLPQTTPGTNLVLGALPEAVHAERLAQRQRPGERLDLAMLSAIRRVYDMLGNAIVYLQRGGSWRADWRRLSPARSAAASGRPARILPRPEIEDTIFALFCAPELLDETGEPYRVFAWTLDLLAERLRPMHLLVLDYNQAPHHCWMDLMEMIPEMTPTLPATPGSMLTLQLLAREFAREMTSTRGGDVGGEGRETR	0
467	MASHAGHQDSPALDRVAGSAGHGDHPSALLRIYVDGPHGLGKTTTAAALAAALGRRDEIEYVPEPMAYWQTLGGPQTITRIFDAQHRLDRGEISASEAAMAMASAQVTMSTPYAVTESAVAPHIGAELPPGHGPHPNIDLTLVFDRHPVASLLCYPAARYLMGSLSLPTVLSFAALLPQTTPGTNLVLGALPEAVHAERLAQRQRPGERLDLAMLSAIRRVYDMLGNAIVYLQRGGSWRADWRRLSPARSAAASGRPARILPRPEIEDTIFALFCAPELLDETGEPYRVFAWTLDLLAERLRPMHLLVLDYNQAPHHCWMDLMEMIPEMTPTLPATPGSMLTLQLLAREFAREMTSTRGGDVGGEGRETR	0
468	MASHAGHQDSPALDRVAGSAGHGDHPSALLRIYVDGPHGLGKTTTAAALAAALGRRDEIEYVPEPMAYWQTLGGPQTITRIFDAQHRLDRGEISASEAAMAMASAQVTMSTPYAVTESAVAPHIGAELPPGHGPHPNIDLTLVFDRHPVASLLCYPAARYLMGSLSLPTVLSFAALLPQTTPGTNLVLGALPEAVHAERLAQRQRPGERLDLAMLSAIRRVYDMLGNAIVYLQRGGSWRADWRRLSPARSAAASGRPARILPRPEIEDTIFALFCAPELLDETGEPYRVFAWTLDLLAERLRPMHLLVLDYNQAPHHCWMDLMEMIPEMTPTLPATPGSMLTLQLLAREFAREMTSTRGGDVGGEGRETR	0
469	MASHAGHQDSPALDRVAGSAGHGDHPSALLRIYVDGPHGLGKTTTAAALAAALGRRDEIEYVPEPMAYWQTLGGPQTITRIFDAQHRLDRGEISASEAAMAMASAQVTMSTPYAVTESAVAPHIGAELPPGHGPHPNIDLTLVFDRHPVASLLCYPAARYLMGSLSLPTVLSFAALLPQTTPGTNLVLGALPEAVHAERLAQRQRPGERLDLAMLSAIRRVYDMLGNAIVYLQRGGSWRADWRRLSPARSAAASGRPARILPRPEIEDTIFALFCAPELLDETGEPYRVFAWTLDLLAERLRPMHLLVLDYNQAPHHCWMDLMEMIPEMTPTLPATPGSMLTLQLLAREFAREMTSTRGGDVGGEGRETR	0
470	MASHAGHQDSPALDRVAGSAGHGDHPSALLRIYVDGPHGLGKTTTAAALAAALGRRDEIEYVPEPMAYWQTLGGPQTITRIFDAQHRLDRGEISASEAAMAMASAQVTMSTPYAVTESAVAPHIGAELPPGHGPHPNIDLTLVFDRHPVASLLCYPAARYLMGSLSLPTVLSFAALLPQTTPGTNLVLGALPEAVHAERLAQRQRPGERLDLAMLSAIRRVYDMLGNAIVYLQRGGSWRADWRRLSPARSAAASGRPARILPRPEIEDTIFALFCAPELLDETGEPYRVFAWTLDLLAERLRPMHLLVLDYNQAPHHCWMDLMEMIPEMTPTLPATPGSMLTLQLLAREFAREMTSTRGGDVGGEGRETR	0
471	MASHAGHQDSPALDRVAGSAGHGDHPSALLRIYVDGPHGLGKTTTAAALAAALGRRDEIEYVPEPMAYWQTLGGPQTITRIFDAQHRLDRGEISASEAAMAMASAQVTMSTPYAVTESAVAPHIGAELPPGHGPHPNIDLTLVFDRHPVASLLCYPAARYLMGSLSLPTVLSFAALLPQTTPGTNLVLGALPEAVHAERLAQRQRPGERLDLAMLSAIRRVYDMLGNAIVYLQRGGSWRADWRRLSPARSAAASGRPARILPRPEIEDTIFALFCAPELLDETGEPYRVFAWTLDLLAERLRPMHLLVLDYNQAPHHCWMDLMEMIPEMTPTLPATPGSMLTLQLLAREFAREMTSTRGGDVGGEGRETR	0
472	MASHAGHQDSPALDRVAGSAGHGDHPSALLRIYVDGPHGLGKTTTAAALAAALGRRDEIEYVPEPMAYWQTLGGPQTITRIFDAQHRLDRGEISASEAAMAMASAQVTMSTPYAVTESAVAPHIGAELPPGHGPHPNIDLTLVFDRHPVASLLCYPAARYLMGSLSLPTVLSFAALLPQTTPGTNLVLGALPEAVHAERLAQRQRPGERLDLAMLSAIRRVYDMLGNAIVYLQRGGSWRADWRRLSPARSAAASGRPARILPRPEIEDTIFALFCAPELLDETGEPYRVFAWTLDLLAERLRPMHLLVLDYNQAPHHCWMDLMEMIPEMTPTLPATPGSMLTLQLLAREFAREMTSTRGGDVGGEGRETR	0
473	MASHAGHQDSPALDRVAGSAGHGDHPSALLRIYVDGPHGLGKTTTAAALAAALGRRDEIEYVPEPMAYWQTLGGPQTITRIFDAQHRLDRGEISASEAAMAMASAQVTMSTPYAVTESAVAPHIGAELPPGHGPHPNIDLTLVFDRHPVASLLCYPAARYLMGSLSLPTVLSFAALLPQTTPGTNLVLGALPEAVHAERLAQRQRPGERLDLAMLSAIRRVYDMLGNAIVYLQRGGSWRADWRRLSPARSAAASGRPARILPRPEIEDTIFALFCAPELLDETGEPYRVFAWTLDLLAERLRPMHLLVLDYNQAPHHCWMDLMEMIPEMTPTLPATPGSMLTLQLLAREFAREMTSTRGGDVGGEGRETR	0
474	MNNATFNYTNVNPISHIRGSVIITICVSFTVILTIFGYIVKIFINRNNCTNNAIELCKRIKCSGCEPFCNKRGDTSSPRTGVDIPSFILPGLNLSESTPNQPS	0
475	MNNATFNYTNVNPISHIRGSVIITICVSFTVILTIFGYIVKIFINRNNCTNNAIELCKRIKCSGCEPFCNKRGDTSSPRTGVDIPSFILPGLNLSESTPNQPS	0
476	MNNATFNYTNVNPISHIRGSVIITICVSFTVILTIFGYIVKIFINRNNCTNNAIELCKRIKCSGCEPFCNKRGDTSSPRTGVDIPSFILPGLNLSESTPNQPS	0
477	MPLSYQHFRKLLLLDDGTEAGPLEEELPRLANADLNRRVAEDLNLGNLNVSIPWTHKVGNFTGLYSSTVPIFNPEWQTPSFPKIHLQGDIINRCQQFVGPLTVNEKRRLKLIMPARFYPTHTKYLPLDKGIKPYYPDQVVNHYFQTRHYLHTLWKAGILYKRETTRSASFCGSPYSWEQELQHGRLVIKTSQRHGDESVCSQPSGILSRSSVGPCIRSQLKQSRLGLQPHQGPLASSQPVRKAAYSHLSTSKRQSSSGHAVEFHCLPPSSAGSQSQGSVFSCWWLQFRNSKPCSEYCLSHLVNLREDWGPCDEHGEHHIRIPRTPARVTGGVFLVDKNPHNTAESRLVVDFSQFSRGITRVSWPKFAVPNLQSLTNLLSSNLSWLSLDVSAAFYHIPLH…	0
478	MPLSYQHFRKLLLLDDGTEAGPLEEELPRLANADLNRRVAEDLNLGNLNVSIPWTHKVGNFTGLYSSTVPIFNPEWQTPSFPKIHLQGDIINRCQQFVGPLTVNEKRRLKLIMPARFYPTHTKYLPLDKGIKPYYPDQVVNHYFQTRHYLHTLWKAGILYKRETTRSASFCGSPYSWEQELQHGRLVIKTSQRHGDESVCSQPSGILSRSSVGPCIRSQLKQSRLGLQPHQGPLASSQPVRKAAYSHLSTSKRQSSSGHAVEFHCLPPSSAGSQSQGSVFSCWWLQFRNSKPCSEYCLSHLVNLREDWGPCDEHGEHHIRIPRTPARVTGGVFLVDKNPHNTAESRLVVDFSQFSRGITRVSWPKFAVPNLQSLTNLLSSNLSWLSLDVSAAFYHIPLH…	0
479	MPLSYQHFRKLLLLDDGTEAGPLEEELPRLANADLNRRVAEDLNLGNLNVSIPWTHKVGNFTGLYSSTVPIFNPEWQTPSFPKIHLQGDIINRCQQFVGPLTVNEKRRLKLIMPARFYPTHTKYLPLDKGIKPYYPDQVVNHYFQTRHYLHTLWKAGILYKRETTRSASFCGSPYSWEQELQHGRLVIKTSQRHGDESVCSQPSGILSRSSVGPCIRSQLKQSRLGLQPHQGPLASSQPVRKAAYSHLSTSKRQSSSGHAVEFHCLPPSSAGSQSQGSVFSCWWLQFRNSKPCSEYCLSHLVNLREDWGPCDEHGEHHIRIPRTPARVTGGVFLVDKNPHNTAESRLVVDFSQFSRGITRVSWPKFAVPNLQSLTNLLSSNLSWLSLDVSAAFYHIPLH…	0
480	MPLSYQHFRKLLLLDDGTEAGPLEEELPRLANADLNRRVAEDLNLGNLNVSIPWTHKVGNFTGLYSSTVPIFNPEWQTPSFPKIHLQGDIINRCQQFVGPLTVNEKRRLKLIMPARFYPTHTKYLPLDKGIKPYYPDQVVNHYFQTRHYLHTLWKAGILYKRETTRSASFCGSPYSWEQELQHGRLVIKTSQRHGDESVCSQPSGILSRSSVGPCIRSQLKQSRLGLQPHQGPLASSQPVRKAAYSHLSTSKRQSSSGHAVEFHCLPPSSAGSQSQGSVFSCWWLQFRNSKPCSEYCLSHLVNLREDWGPCDEHGEHHIRIPRTPARVTGGVFLVDKNPHNTAESRLVVDFSQFSRGITRVSWPKFAVPNLQSLTNLLSSNLSWLSLDVSAAFYHIPLH…	0
481	MPLSYQHFRKLLLLDDGTEAGPLEEELPRLANADLNRRVAEDLNLGNLNVSIPWTHKVGNFTGLYSSTVPIFNPEWQTPSFPKIHLQGDIINRCQQFVGPLTVNEKRRLKLIMPARFYPTHTKYLPLDKGIKPYYPDQVVNHYFQTRHYLHTLWKAGILYKRETTRSASFCGSPYSWEQELQHGRLVIKTSQRHGDESVCSQPSGILSRSSVGPCIRSQLKQSRLGLQPHQGPLASSQPVRKAAYSHLSTSKRQSSSGHAVEFHCLPPSSAGSQSQGSVFSCWWLQFRNSKPCSEYCLSHLVNLREDWGPCDEHGEHHIRIPRTPARVTGGVFLVDKNPHNTAESRLVVDFSQFSRGITRVSWPKFAVPNLQSLTNLLSSNLSWLSLDVSAAFYHIPLH…	0
482	MPLSYQHFRKLLLLDDGTEAGPLEEELPRLANADLNRRVAEDLNLGNLNVSIPWTHKVGNFTGLYSSTVPIFNPEWQTPSFPKIHLQGDIINRCQQFVGPLTVNEKRRLKLIMPARFYPTHTKYLPLDKGIKPYYPDQVVNHYFQTRHYLHTLWKAGILYKRETTRSASFCGSPYSWEQELQHGRLVIKTSQRHGDESVCSQPSGILSRSSVGPCIRSQLKQSRLGLQPHQGPLASSQPVRKAAYSHLSTSKRQSSSGHAVEFHCLPPSSAGSQSQGSVFSCWWLQFRNSKPCSEYCLSHLVNLREDWGPCDEHGEHHIRIPRTPARVTGGVFLVDKNPHNTAESRLVVDFSQFSRGITRVSWPKFAVPNLQSLTNLLSSNLSWLSLDVSAAFYHIPLH…	0
483	MPLSYQHFRKLLLLDDGTEAGPLEEELPRLANADLNRRVAEDLNLGNLNVSIPWTHKVGNFTGLYSSTVPIFNPEWQTPSFPKIHLQGDIINRCQQFVGPLTVNEKRRLKLIMPARFYPTHTKYLPLDKGIKPYYPDQVVNHYFQTRHYLHTLWKAGILYKRETTRSASFCGSPYSWEQELQHGRLVIKTSQRHGDESVCSQPSGILSRSSVGPCIRSQLKQSRLGLQPHQGPLASSQPVRKAAYSHLSTSKRQSSSGHAVEFHCLPPSSAGSQSQGSVFSCWWLQFRNSKPCSEYCLSHLVNLREDWGPCDEHGEHHIRIPRTPARVTGGVFLVDKNPHNTAESRLVVDFSQFSRGITRVSWPKFAVPNLQSLTNLLSSNLSWLSLDVSAAFYHIPLH…	0
484	MPLSYQHFRKLLLLDDGTEAGPLEEELPRLANADLNRRVAEDLNLGNLNVSIPWTHKVGNFTGLYSSTVPIFNPEWQTPSFPKIHLQGDIINRCQQFVGPLTVNEKRRLKLIMPARFYPTHTKYLPLDKGIKPYYPDQVVNHYFQTRHYLHTLWKAGILYKRETTRSASFCGSPYSWEQELQHGRLVIKTSQRHGDESVCSQPSGILSRSSVGPCIRSQLKQSRLGLQPHQGPLASSQPVRKAAYSHLSTSKRQSSSGHAVEFHCLPPSSAGSQSQGSVFSCWWLQFRNSKPCSEYCLSHLVNLREDWGPCDEHGEHHIRIPRTPARVTGGVFLVDKNPHNTAESRLVVDFSQFSRGITRVSWPKFAVPNLQSLTNLLSSNLSWLSLDVSAAFYHIPLH…	0
485	MPLSYQHFRKLLLLDDGTEAGPLEEELPRLANADLNRRVAEDLNLGNLNVSIPWTHKVGNFTGLYSSTVPIFNPEWQTPSFPKIHLQGDIINRCQQFVGPLTVNEKRRLKLIMPARFYPTHTKYLPLDKGIKPYYPDQVVNHYFQTRHYLHTLWKAGILYKRETTRSASFCGSPYSWEQELQHGRLVIKTSQRHGDESVCSQPSGILSRSSVGPCIRSQLKQSRLGLQPHQGPLASSQPVRKAAYSHLSTSKRQSSSGHAVEFHCLPPSSAGSQSQGSVFSCWWLQFRNSKPCSEYCLSHLVNLREDWGPCDEHGEHHIRIPRTPARVTGGVFLVDKNPHNTAESRLVVDFSQFSRGITRVSWPKFAVPNLQSLTNLLSSNLSWLSLDVSAAFYHIPLH…	0
486	MPLSYQHFRKLLLLDDGTEAGPLEEELPRLANADLNRRVAEDLNLGNLNVSIPWTHKVGNFTGLYSSTVPIFNPEWQTPSFPKIHLQGDIINRCQQFVGPLTVNEKRRLKLIMPARFYPTHTKYLPLDKGIKPYYPDQVVNHYFQTRHYLHTLWKAGILYKRETTRSASFCGSPYSWEQELQHGRLVIKTSQRHGDESVCSQPSGILSRSSVGPCIRSQLKQSRLGLQPHQGPLASSQPVRKAAYSHLSTSKRQSSSGHAVEFHCLPPSSAGSQSQGSVFSCWWLQFRNSKPCSEYCLSHLVNLREDWGPCDEHGEHHIRIPRTPARVTGGVFLVDKNPHNTAESRLVVDFSQFSRGITRVSWPKFAVPNLQSLTNLLSSNLSWLSLDVSAAFYHIPLH…	0
487	MPLSYQHFRKLLLLDDGTEAGPLEEELPRLANADLNRRVAEDLNLGNLNVSIPWTHKVGNFTGLYSSTVPIFNPEWQTPSFPKIHLQGDIINRCQQFVGPLTVNEKRRLKLIMPARFYPTHTKYLPLDKGIKPYYPDQVVNHYFQTRHYLHTLWKAGILYKRETTRSASFCGSPYSWEQELQHGRLVIKTSQRHGDESVCSQPSGILSRSSVGPCIRSQLKQSRLGLQPHQGPLASSQPVRKAAYSHLSTSKRQSSSGHAVEFHCLPPSSAGSQSQGSVFSCWWLQFRNSKPCSEYCLSHLVNLREDWGPCDEHGEHHIRIPRTPARVTGGVFLVDKNPHNTAESRLVVDFSQFSRGITRVSWPKFAVPNLQSLTNLLSSNLSWLSLDVSAAFYHIPLH…	0
488	MPLSYQHFRKLLLLDDGTEAGPLEEELPRLANADLNRRVAEDLNLGNLNVSIPWTHKVGNFTGLYSSTVPIFNPEWQTPSFPKIHLQGDIINRCQQFVGPLTVNEKRRLKLIMPARFYPTHTKYLPLDKGIKPYYPDQVVNHYFQTRHYLHTLWKAGILYKRETTRSASFCGSPYSWEQELQHGRLVIKTSQRHGDESVCSQPSGILSRSSVGPCIRSQLKQSRLGLQPHQGPLASSQPVRKAAYSHLSTSKRQSSSGHAVEFHCLPPSSAGSQSQGSVFSCWWLQFRNSKPCSEYCLSHLVNLREDWGPCDEHGEHHIRIPRTPARVTGGVFLVDKNPHNTAESRLVVDFSQFSRGITRVSWPKFAVPNLQSLTNLLSSNLSWLSLDVSAAFYHIPLH…	0
489	MPLSYQHFRKLLLLDDGTEAGPLEEELPRLANADLNRRVAEDLNLGNLNVSIPWTHKVGNFTGLYSSTVPIFNPEWQTPSFPKIHLQGDIINRCQQFVGPLTVNEKRRLKLIMPARFYPTHTKYLPLDKGIKPYYPDQVVNHYFQTRHYLHTLWKAGILYKRETTRSASFCGSPYSWEQELQHGRLVIKTSQRHGDESVCSQPSGILSRSSVGPCIRSQLKQSRLGLQPHQGPLASSQPVRKAAYSHLSTSKRQSSSGHAVEFHCLPPSSAGSQSQGSVFSCWWLQFRNSKPCSEYCLSHLVNLREDWGPCDEHGEHHIRIPRTPARVTGGVFLVDKNPHNTAESRLVVDFSQFSRGITRVSWPKFAVPNLQSLTNLLSSNLSWLSLDVSAAFYHIPLH…	0
490	MPLSYQHFRKLLLLDDGTEAGPLEEELPRLANADLNRRVAEDLNLGNLNVSIPWTHKVGNFTGLYSSTVPIFNPEWQTPSFPKIHLQGDIINRCQQFVGPLTVNEKRRLKLIMPARFYPTHTKYLPLDKGIKPYYPDQVVNHYFQTRHYLHTLWKAGILYKRETTRSASFCGSPYSWEQELQHGRLVIKTSQRHGDESVCSQPSGILSRSSVGPCIRSQLKQSRLGLQPHQGPLASSQPVRKAAYSHLSTSKRQSSSGHAVEFHCLPPSSAGSQSQGSVFSCWWLQFRNSKPCSEYCLSHLVNLREDWGPCDEHGEHHIRIPRTPARVTGGVFLVDKNPHNTAESRLVVDFSQFSRGITRVSWPKFAVPNLQSLTNLLSSNLSWLSLDVSAAFYHIPLH…	0
491	MPLSYQHFRKLLLLDDGTEAGPLEEELPRLANADLNRRVAEDLNLGNLNVSIPWTHKVGNFTGLYSSTVPIFNPEWQTPSFPKIHLQGDIINRCQQFVGPLTVNEKRRLKLIMPARFYPTHTKYLPLDKGIKPYYPDQVVNHYFQTRHYLHTLWKAGILYKRETTRSASFCGSPYSWEQELQHGRLVIKTSQRHGDESVCSQPSGILSRSSVGPCIRSQLKQSRLGLQPHQGPLASSQPVRKAAYSHLSTSKRQSSSGHAVEFHCLPPSSAGSQSQGSVFSCWWLQFRNSKPCSEYCLSHLVNLREDWGPCDEHGEHHIRIPRTPARVTGGVFLVDKNPHNTAESRLVVDFSQFSRGITRVSWPKFAVPNLQSLTNLLSSNLSWLSLDVSAAFYHIPLH…	0
492	MPLSYQHFRKLLLLDDGTEAGPLEEELPRLANADLNRRVAEDLNLGNLNVSIPWTHKVGNFTGLYSSTVPIFNPEWQTPSFPKIHLQGDIINRCQQFVGPLTVNEKRRLKLIMPARFYPTHTKYLPLDKGIKPYYPDQVVNHYFQTRHYLHTLWKAGILYKRETTRSASFCGSPYSWEQELQHGRLVIKTSQRHGDESVCSQPSGILSRSSVGPCIRSQLKQSRLGLQPHQGPLASSQPVRKAAYSHLSTSKRQSSSGHAVEFHCLPPSSAGSQSQGSVFSCWWLQFRNSKPCSEYCLSHLVNLREDWGPCDEHGEHHIRIPRTPARVTGGVFLVDKNPHNTAESRLVVDFSQFSRGITRVSWPKFAVPNLQSLTNLLSSNLSWLSLDVSAAFYHIPLH…	0
493	MPLSYQHFRKLLLLDDGTEAGPLEEELPRLANADLNRRVAEDLNLGNLNVSIPWTHKVGNFTGLYSSTVPIFNPEWQTPSFPKIHLQGDIINRCQQFVGPLTVNEKRRLKLIMPARFYPTHTKYLPLDKGIKPYYPDQVVNHYFQTRHYLHTLWKAGILYKRETTRSASFCGSPYSWEQELQHGRLVIKTSQRHGDESVCSQPSGILSRSSVGPCIRSQLKQSRLGLQPHQGPLASSQPVRKAAYSHLSTSKRQSSSGHAVEFHCLPPSSAGSQSQGSVFSCWWLQFRNSKPCSEYCLSHLVNLREDWGPCDEHGEHHIRIPRTPARVTGGVFLVDKNPHNTAESRLVVDFSQFSRGITRVSWPKFAVPNLQSLTNLLSSNLSWLSLDVSAAFYHIPLH…	0
494	MPLSYQHFRKLLLLDDGTEAGPLEEELPRLANADLNRRVAEDLNLGNLNVSIPWTHKVGNFTGLYSSTVPIFNPEWQTPSFPKIHLQGDIINRCQQFVGPLTVNEKRRLKLIMPARFYPTHTKYLPLDKGIKPYYPDQVVNHYFQTRHYLHTLWKAGILYKRETTRSASFCGSPYSWEQELQHGRLVIKTSQRHGDESVCSQPSGILSRSSVGPCIRSQLKQSRLGLQPHQGPLASSQPVRKAAYSHLSTSKRQSSSGHAVEFHCLPPSSAGSQSQGSVFSCWWLQFRNSKPCSEYCLSHLVNLREDWGPCDEHGEHHIRIPRTPARVTGGVFLVDKNPHNTAESRLVVDFSQFSRGITRVSWPKFAVPNLQSLTNLLSSNLSWLSLDVSAAFYHIPLH…	0
495	MPLSYQHFRKLLLLDDGTEAGPLEEELPRLANADLNRRVAEDLNLGNLNVSIPWTHKVGNFTGLYSSTVPIFNPEWQTPSFPKIHLQGDIINRCQQFVGPLTVNEKRRLKLIMPARFYPTHTKYLPLDKGIKPYYPDQVVNHYFQTRHYLHTLWKAGILYKRETTRSASFCGSPYSWEQELQHGRLVIKTSQRHGDESVCSQPSGILSRSSVGPCIRSQLKQSRLGLQPHQGPLASSQPVRKAAYSHLSTSKRQSSSGHAVEFHCLPPSSAGSQSQGSVFSCWWLQFRNSKPCSEYCLSHLVNLREDWGPCDEHGEHHIRIPRTPARVTGGVFLVDKNPHNTAESRLVVDFSQFSRGITRVSWPKFAVPNLQSLTNLLSSNLSWLSLDVSAAFYHIPLH…	0
496	MPLSYQHFRKLLLLDDGTEAGPLEEELPRLANADLNRRVAEDLNLGNLNVSIPWTHKVGNFTGLYSSTVPIFNPEWQTPSFPKIHLQGDIINRCQQFVGPLTVNEKRRLKLIMPARFYPTHTKYLPLDKGIKPYYPDQVVNHYFQTRHYLHTLWKAGILYKRETTRSASFCGSPYSWEQELQHGRLVIKTSQRHGDESVCSQPSGILSRSSVGPCIRSQLKQSRLGLQPHQGPLASSQPVRKAAYSHLSTSKRQSSSGHAVEFHCLPPSSAGSQSQGSVFSCWWLQFRNSKPCSEYCLSHLVNLREDWGPCDEHGEHHIRIPRTPARVTGGVFLVDKNPHNTAESRLVVDFSQFSRGITRVSWPKFAVPNLQSLTNLLSSNLSWLSLDVSAAFYHIPLH…	0
497	MPLSYQHFRKLLLLDDGTEAGPLEEELPRLANADLNRRVAEDLNLGNLNVSIPWTHKVGNFTGLYSSTVPIFNPEWQTPSFPKIHLQGDIINRCQQFVGPLTVNEKRRLKLIMPARFYPTHTKYLPLDKGIKPYYPDQVVNHYFQTRHYLHTLWKAGILYKRETTRSASFCGSPYSWEQELQHGRLVIKTSQRHGDESVCSQPSGILSRSSVGPCIRSQLKQSRLGLQPHQGPLASSQPVRKAAYSHLSTSKRQSSSGHAVEFHCLPPSSAGSQSQGSVFSCWWLQFRNSKPCSEYCLSHLVNLREDWGPCDEHGEHHIRIPRTPARVTGGVFLVDKNPHNTAESRLVVDFSQFSRGITRVSWPKFAVPNLQSLTNLLSSNLSWLSLDVSAAFYHIPLH…	0
498	MPLSYQHFRKLLLLDDGTEAGPLEEELPRLANADLNRRVAEDLNLGNLNVSIPWTHKVGNFTGLYSSTVPIFNPEWQTPSFPKIHLQGDIINRCQQFVGPLTVNEKRRLKLIMPARFYPTHTKYLPLDKGIKPYYPDQVVNHYFQTRHYLHTLWKAGILYKRETTRSASFCGSPYSWEQELQHGRLVIKTSQRHGDESVCSQPSGILSRSSVGPCIRSQLKQSRLGLQPHQGPLASSQPVRKAAYSHLSTSKRQSSSGHAVEFHCLPPSSAGSQSQGSVFSCWWLQFRNSKPCSEYCLSHLVNLREDWGPCDEHGEHHIRIPRTPARVTGGVFLVDKNPHNTAESRLVVDFSQFSRGITRVSWPKFAVPNLQSLTNLLSSNLSWLSLDVSAAFYHIPLH…	0
499	MPLSYQHFRKLLLLDDGTEAGPLEEELPRLANADLNRRVAEDLNLGNLNVSIPWTHKVGNFTGLYSSTVPIFNPEWQTPSFPKIHLQGDIINRCQQFVGPLTVNEKRRLKLIMPARFYPTHTKYLPLDKGIKPYYPDQVVNHYFQTRHYLHTLWKAGILYKRETTRSASFCGSPYSWEQELQHGRLVIKTSQRHGDESVCSQPSGILSRSSVGPCIRSQLKQSRLGLQPHQGPLASSQPVRKAAYSHLSTSKRQSSSGHAVEFHCLPPSSAGSQSQGSVFSCWWLQFRNSKPCSEYCLSHLVNLREDWGPCDEHGEHHIRIPRTPARVTGGVFLVDKNPHNTAESRLVVDFSQFSRGITRVSWPKFAVPNLQSLTNLLSSNLSWLSLDVSAAFYHIPLH…	0
500	MPLSYQHFRKLLLLDDGTEAGPLEEELPRLANADLNRRVAEDLNLGNLNVSIPWTHKVGNFTGLYSSTVPIFNPEWQTPSFPKIHLQGDIINRCQQFVGPLTVNEKRRLKLIMPARFYPTHTKYLPLDKGIKPYYPDQVVNHYFQTRHYLHTLWKAGILYKRETTRSASFCGSPYSWEQELQHGRLVIKTSQRHGDESVCSQPSGILSRSSVGPCIRSQLKQSRLGLQPHQGPLASSQPVRKAAYSHLSTSKRQSSSGHAVEFHCLPPSSAGSQSQGSVFSCWWLQFRNSKPCSEYCLSHLVNLREDWGPCDEHGEHHIRIPRTPARVTGGVFLVDKNPHNTAESRLVVDFSQFSRGITRVSWPKFAVPNLQSLTNLLSSNLSWLSLDVSAAFYHIPLH…	0
501	MPLSYQHFRKLLLLDDGTEAGPLEEELPRLANADLNRRVAEDLNLGNLNVSIPWTHKVGNFTGLYSSTVPIFNPEWQTPSFPKIHLQGDIINRCQQFVGPLTVNEKRRLKLIMPARFYPTHTKYLPLDKGIKPYYPDQVVNHYFQTRHYLHTLWKAGILYKRETTRSASFCGSPYSWEQELQHGRLVIKTSQRHGDESVCSQPSGILSRSSVGPCIRSQLKQSRLGLQPHQGPLASSQPVRKAAYSHLSTSKRQSSSGHAVEFHCLPPSSAGSQSQGSVFSCWWLQFRNSKPCSEYCLSHLVNLREDWGPCDEHGEHHIRIPRTPARVTGGVFLVDKNPHNTAESRLVVDFSQFSRGITRVSWPKFAVPNLQSLTNLLSSNLSWLSLDVSAAFYHIPLH…	0
502	MPLSYQHFRKLLLLDDGTEAGPLEEELPRLANADLNRRVAEDLNLGNLNVSIPWTHKVGNFTGLYSSTVPIFNPEWQTPSFPKIHLQGDIINRCQQFVGPLTVNEKRRLKLIMPARFYPTHTKYLPLDKGIKPYYPDQVVNHYFQTRHYLHTLWKAGILYKRETTRSASFCGSPYSWEQELQHGRLVIKTSQRHGDESVCSQPSGILSRSSVGPCIRSQLKQSRLGLQPHQGPLASSQPVRKAAYSHLSTSKRQSSSGHAVEFHCLPPSSAGSQSQGSVFSCWWLQFRNSKPCSEYCLSHLVNLREDWGPCDEHGEHHIRIPRTPARVTGGVFLVDKNPHNTAESRLVVDFSQFSRGITRVSWPKFAVPNLQSLTNLLSSNLSWLSLDVSAAFYHIPLH…	0
503	MPLSYQHFRKLLLLDDGTEAGPLEEELPRLANADLNRRVAEDLNLGNLNVSIPWTHKVGNFTGLYSSTVPIFNPEWQTPSFPKIHLQGDIINRCQQFVGPLTVNEKRRLKLIMPARFYPTHTKYLPLDKGIKPYYPDQVVNHYFQTRHYLHTLWKAGILYKRETTRSASFCGSPYSWEQELQHGRLVIKTSQRHGDESVCSQPSGILSRSSVGPCIRSQLKQSRLGLQPHQGPLASSQPVRKAAYSHLSTSKRQSSSGHAVEFHCLPPSSAGSQSQGSVFSCWWLQFRNSKPCSEYCLSHLVNLREDWGPCDEHGEHHIRIPRTPARVTGGVFLVDKNPHNTAESRLVVDFSQFSRGITRVSWPKFAVPNLQSLTNLLSSNLSWLSLDVSAAFYHIPLH…	0
504	MPLSYQHFRKLLLLDDGTEAGPLEEELPRLANADLNRRVAEDLNLGNLNVSIPWTHKVGNFTGLYSSTVPIFNPEWQTPSFPKIHLQGDIINRCQQFVGPLTVNEKRRLKLIMPARFYPTHTKYLPLDKGIKPYYPDQVVNHYFQTRHYLHTLWKAGILYKRETTRSASFCGSPYSWEQELQHGRLVIKTSQRHGDESVCSQPSGILSRSSVGPCIRSQLKQSRLGLQPHQGPLASSQPVRKAAYSHLSTSKRQSSSGHAVEFHCLPPSSAGSQSQGSVFSCWWLQFRNSKPCSEYCLSHLVNLREDWGPCDEHGEHHIRIPRTPARVTGGVFLVDKNPHNTAESRLVVDFSQFSRGITRVSWPKFAVPNLQSLTNLLSSNLSWLSLDVSAAFYHIPLH…	0
505	MGGWSSKPRKGMGTNLSVPNPLGFFPDHQLDPAFGANSNNPDWDFNPIKDHWPAANQSGRQPTPISPPLRDSHPQAMQWNSTAFHQALQDPRVRGLYFPAGGSSSGTVNPAPNIASHISSISARTGDPVTNMENITSGFLGPLLVLQAGFFLLTRILTIPQSLDSWWTSLNFLGGSPVCLGQNSQSPTSNHSPTSCPPICPGYRWMCLRRFIIFLFILLLCLIFLLVLLDYQGMLPVCPLIPGSTTTSTGPCKTCTTPAQGNSMFPSCCCTKPTDGNCTCIPIPSSWAFAKYLWEWASVRFSWLSLLVPFVQWFVGLSPTVWLSAIWMMWYWGPSLYSIVSPFIPLLPIFFCLWVYI	0
506	MGGWSSKPRKGMGTNLSVPNPLGFFPDHQLDPAFGANSNNPDWDFNPIKDHWPAANQSGRQPTPISPPLRDSHPQAMQWNSTAFHQALQDPRVRGLYFPAGGSSSGTVNPAPNIASHISSISARTGDPVTNMENITSGFLGPLLVLQAGFFLLTRILTIPQSLDSWWTSLNFLGGSPVCLGQNSQSPTSNHSPTSCPPICPGYRWMCLRRFIIFLFILLLCLIFLLVLLDYQGMLPVCPLIPGSTTTSTGPCKTCTTPAQGNSMFPSCCCTKPTDGNCTCIPIPSSWAFAKYLWEWASVRFSWLSLLVPFVQWFVGLSPTVWLSAIWMMWYWGPSLYSIVSPFIPLLPIFFCLWVYI	0
507	MGGWSSKPRKGMGTNLSVPNPLGFFPDHQLDPAFGANSNNPDWDFNPIKDHWPAANQSGRQPTPISPPLRDSHPQAMQWNSTAFHQALQDPRVRGLYFPAGGSSSGTVNPAPNIASHISSISARTGDPVTNMENITSGFLGPLLVLQAGFFLLTRILTIPQSLDSWWTSLNFLGGSPVCLGQNSQSPTSNHSPTSCPPICPGYRWMCLRRFIIFLFILLLCLIFLLVLLDYQGMLPVCPLIPGSTTTSTGPCKTCTTPAQGNSMFPSCCCTKPTDGNCTCIPIPSSWAFAKYLWEWASVRFSWLSLLVPFVQWFVGLSPTVWLSAIWMMWYWGPSLYSIVSPFIPLLPIFFCLWVYI	0
508	MGGWSSKPRKGMGTNLSVPNPLGFFPDHQLDPAFGANSNNPDWDFNPIKDHWPAANQSGRQPTPISPPLRDSHPQAMQWNSTAFHQALQDPRVRGLYFPAGGSSSGTVNPAPNIASHISSISARTGDPVTNMENITSGFLGPLLVLQAGFFLLTRILTIPQSLDSWWTSLNFLGGSPVCLGQNSQSPTSNHSPTSCPPICPGYRWMCLRRFIIFLFILLLCLIFLLVLLDYQGMLPVCPLIPGSTTTSTGPCKTCTTPAQGNSMFPSCCCTKPTDGNCTCIPIPSSWAFAKYLWEWASVRFSWLSLLVPFVQWFVGLSPTVWLSAIWMMWYWGPSLYSIVSPFIPLLPIFFCLWVYI	0
509	MGGWSSKPRKGMGTNLSVPNPLGFFPDHQLDPAFGANSNNPDWDFNPIKDHWPAANQSGRQPTPISPPLRDSHPQAMQWNSTAFHQALQDPRVRGLYFPAGGSSSGTVNPAPNIASHISSISARTGDPVTNMENITSGFLGPLLVLQAGFFLLTRILTIPQSLDSWWTSLNFLGGSPVCLGQNSQSPTSNHSPTSCPPICPGYRWMCLRRFIIFLFILLLCLIFLLVLLDYQGMLPVCPLIPGSTTTSTGPCKTCTTPAQGNSMFPSCCCTKPTDGNCTCIPIPSSWAFAKYLWEWASVRFSWLSLLVPFVQWFVGLSPTVWLSAIWMMWYWGPSLYSIVSPFIPLLPIFFCLWVYI	0
510	MGGWSSKPRKGMGTNLSVPNPLGFFPDHQLDPAFGANSNNPDWDFNPIKDHWPAANQSGRQPTPISPPLRDSHPQAMQWNSTAFHQALQDPRVRGLYFPAGGSSSGTVNPAPNIASHISSISARTGDPVTNMENITSGFLGPLLVLQAGFFLLTRILTIPQSLDSWWTSLNFLGGSPVCLGQNSQSPTSNHSPTSCPPICPGYRWMCLRRFIIFLFILLLCLIFLLVLLDYQGMLPVCPLIPGSTTTSTGPCKTCTTPAQGNSMFPSCCCTKPTDGNCTCIPIPSSWAFAKYLWEWASVRFSWLSLLVPFVQWFVGLSPTVWLSAIWMMWYWGPSLYSIVSPFIPLLPIFFCLWVYI	0
511	MGGWSSKPRKGMGTNLSVPNPLGFFPDHQLDPAFGANSNNPDWDFNPIKDHWPAANQSGRQPTPISPPLRDSHPQAMQWNSTAFHQALQDPRVRGLYFPAGGSSSGTVNPAPNIASHISSISARTGDPVTNMENITSGFLGPLLVLQAGFFLLTRILTIPQSLDSWWTSLNFLGGSPVCLGQNSQSPTSNHSPTSCPPICPGYRWMCLRRFIIFLFILLLCLIFLLVLLDYQGMLPVCPLIPGSTTTSTGPCKTCTTPAQGNSMFPSCCCTKPTDGNCTCIPIPSSWAFAKYLWEWASVRFSWLSLLVPFVQWFVGLSPTVWLSAIWMMWYWGPSLYSIVSPFIPLLPIFFCLWVYI	0
512	MGGWSSKPRKGMGTNLSVPNPLGFFPDHQLDPAFGANSNNPDWDFNPIKDHWPAANQSGRQPTPISPPLRDSHPQAMQWNSTAFHQALQDPRVRGLYFPAGGSSSGTVNPAPNIASHISSISARTGDPVTNMENITSGFLGPLLVLQAGFFLLTRILTIPQSLDSWWTSLNFLGGSPVCLGQNSQSPTSNHSPTSCPPICPGYRWMCLRRFIIFLFILLLCLIFLLVLLDYQGMLPVCPLIPGSTTTSTGPCKTCTTPAQGNSMFPSCCCTKPTDGNCTCIPIPSSWAFAKYLWEWASVRFSWLSLLVPFVQWFVGLSPTVWLSAIWMMWYWGPSLYSIVSPFIPLLPIFFCLWVYI	0
513	MGGWSSKPRKGMGTNLSVPNPLGFFPDHQLDPAFGANSNNPDWDFNPIKDHWPAANQSGRQPTPISPPLRDSHPQAMQWNSTAFHQALQDPRVRGLYFPAGGSSSGTVNPAPNIASHISSISARTGDPVTNMENITSGFLGPLLVLQAGFFLLTRILTIPQSLDSWWTSLNFLGGSPVCLGQNSQSPTSNHSPTSCPPICPGYRWMCLRRFIIFLFILLLCLIFLLVLLDYQGMLPVCPLIPGSTTTSTGPCKTCTTPAQGNSMFPSCCCTKPTDGNCTCIPIPSSWAFAKYLWEWASVRFSWLSLLVPFVQWFVGLSPTVWLSAIWMMWYWGPSLYSIVSPFIPLLPIFFCLWVYI	0
514	MGGWSSKPRKGMGTNLSVPNPLGFFPDHQLDPAFGANSNNPDWDFNPIKDHWPAANQSGRQPTPISPPLRDSHPQAMQWNSTAFHQALQDPRVRGLYFPAGGSSSGTVNPAPNIASHISSISARTGDPVTNMENITSGFLGPLLVLQAGFFLLTRILTIPQSLDSWWTSLNFLGGSPVCLGQNSQSPTSNHSPTSCPPICPGYRWMCLRRFIIFLFILLLCLIFLLVLLDYQGMLPVCPLIPGSTTTSTGPCKTCTTPAQGNSMFPSCCCTKPTDGNCTCIPIPSSWAFAKYLWEWASVRFSWLSLLVPFVQWFVGLSPTVWLSAIWMMWYWGPSLYSIVSPFIPLLPIFFCLWVYI	0
515	MGGWSSKPRKGMGTNLSVPNPLGFFPDHQLDPAFGANSNNPDWDFNPIKDHWPAANQSGRQPTPISPPLRDSHPQAMQWNSTAFHQALQDPRVRGLYFPAGGSSSGTVNPAPNIASHISSISARTGDPVTNMENITSGFLGPLLVLQAGFFLLTRILTIPQSLDSWWTSLNFLGGSPVCLGQNSQSPTSNHSPTSCPPICPGYRWMCLRRFIIFLFILLLCLIFLLVLLDYQGMLPVCPLIPGSTTTSTGPCKTCTTPAQGNSMFPSCCCTKPTDGNCTCIPIPSSWAFAKYLWEWASVRFSWLSLLVPFVQWFVGLSPTVWLSAIWMMWYWGPSLYSIVSPFIPLLPIFFCLWVYI	0
516	MGGWSSKPRKGMGTNLSVPNPLGFFPDHQLDPAFGANSNNPDWDFNPIKDHWPAANQSGRQPTPISPPLRDSHPQAMQWNSTAFHQALQDPRVRGLYFPAGGSSSGTVNPAPNIASHISSISARTGDPVTNMENITSGFLGPLLVLQAGFFLLTRILTIPQSLDSWWTSLNFLGGSPVCLGQNSQSPTSNHSPTSCPPICPGYRWMCLRRFIIFLFILLLCLIFLLVLLDYQGMLPVCPLIPGSTTTSTGPCKTCTTPAQGNSMFPSCCCTKPTDGNCTCIPIPSSWAFAKYLWEWASVRFSWLSLLVPFVQWFVGLSPTVWLSAIWMMWYWGPSLYSIVSPFIPLLPIFFCLWVYI	0
517	MPLSYQHFRKLLLLDDGTEAGPLEEELPRLADADLNRRVAEDLNLGNLNVSIPWTHKVGNFTGLYSSTVPIFNPEWQTPSFPKIHLQEDIINRCQQFVGPLTVNEKRRLKLIMPARFYPTHTKYLPLDKGIKPYYPDQVVNHYFQTRHYLHTLWKAGILYKRETTRSASFCGSPYSWEQELQHGRLVIKTSQRHGDESVCSQPSGILSRSSVGPCIRSQLKQSRLGLQPHQGPLASSQPGRSGSIRARAHPSTRRYFGVEPSGSGHIDHSVNNSSSCLHQSAVRKAAYSHLSTSKRQSSSGHAVEFHCLPPSSAGSQSQGSVFSCWWLQFRNSKPCSEYCLSHLVNLREDWGPCDEHGEHHIRIPRTPARVTGGVFLVDKNPHNTAESRLVVDFSQFSR…	0
518	MPLSYQHFRKLLLLDDGTEAGPLEEELPRLADADLNRRVAEDLNLGNLNVSIPWTHKVGNFTGLYSSTVPIFNPEWQTPSFPKIHLQEDIINRCQQFVGPLTVNEKRRLKLIMPARFYPTHTKYLPLDKGIKPYYPDQVVNHYFQTRHYLHTLWKAGILYKRETTRSASFCGSPYSWEQELQHGRLVIKTSQRHGDESVCSQPSGILSRSSVGPCIRSQLKQSRLGLQPHQGPLASSQPGRSGSIRARAHPSTRRYFGVEPSGSGHIDHSVNNSSSCLHQSAVRKAAYSHLSTSKRQSSSGHAVEFHCLPPSSAGSQSQGSVFSCWWLQFRNSKPCSEYCLSHLVNLREDWGPCDEHGEHHIRIPRTPARVTGGVFLVDKNPHNTAESRLVVDFSQFSR…	0
519	MPLSYQHFRKLLLLDDGTEAGPLEEELPRLADADLNRRVAEDLNLGNLNVSIPWTHKVGNFTGLYSSTVPIFNPEWQTPSFPKIHLQEDIINRCQQFVGPLTVNEKRRLKLIMPARFYPTHTKYLPLDKGIKPYYPDQVVNHYFQTRHYLHTLWKAGILYKRETTRSASFCGSPYSWEQELQHGRLVIKTSQRHGDESVCSQPSGILSRSSVGPCIRSQLKQSRLGLQPHQGPLASSQPGRSGSIRARAHPSTRRYFGVEPSGSGHIDHSVNNSSSCLHQSAVRKAAYSHLSTSKRQSSSGHAVEFHCLPPSSAGSQSQGSVFSCWWLQFRNSKPCSEYCLSHLVNLREDWGPCDEHGEHHIRIPRTPARVTGGVFLVDKNPHNTAESRLVVDFSQFSR…	0
520	MPLSYQHFRKLLLLDDGTEAGPLEEELPRLADADLNRRVAEDLNLGNLNVSIPWTHKVGNFTGLYSSTVPIFNPEWQTPSFPKIHLQEDIINRCQQFVGPLTVNEKRRLKLIMPARFYPTHTKYLPLDKGIKPYYPDQVVNHYFQTRHYLHTLWKAGILYKRETTRSASFCGSPYSWEQELQHGRLVIKTSQRHGDESVCSQPSGILSRSSVGPCIRSQLKQSRLGLQPHQGPLASSQPGRSGSIRARAHPSTRRYFGVEPSGSGHIDHSVNNSSSCLHQSAVRKAAYSHLSTSKRQSSSGHAVEFHCLPPSSAGSQSQGSVFSCWWLQFRNSKPCSEYCLSHLVNLREDWGPCDEHGEHHIRIPRTPARVTGGVFLVDKNPHNTAESRLVVDFSQFSR…	0
522	MPLSYQHFRKLLLLDDGTEAGPLEEELPRLADADLNRRVAEDLNLGNLNVSIPWTHKVGNFTGLYSSTVPIFNPEWQTPSFPKIHLQEDIINRCQQFVGPLTVNEKRRLKLIMPARFYPTHTKYLPLDKGIKPYYPDQVVNHYFQTRHYLHTLWKAGILYKRETTRSASFCGSPYSWEQELQHGRLVIKTSQRHGDESVCSQPSGILSRSSVGPCIRSQLKQSRLGLQPHQGPLASSQPGRSGSIRARAHPSTRRYFGVEPSGSGHIDHSVNNSSSCLHQSAVRKAAYSHLSTSKRQSSSGHAVEFHCLPPSSAGSQSQGSVFSCWWLQFRNSKPCSEYCLSHLVNLREDWGPCDEHGEHHIRIPRTPARVTGGVFLVDKNPHNTAESRLVVDFSQFSR…	0
523	MPLSYQHFRKLLLLDDGTEAGPLEEELPRLADADLNRRVAEDLNLGNLNVSIPWTHKVGNFTGLYSSTVPIFNPEWQTPSFPKIHLQEDIINRCQQFVGPLTVNEKRRLKLIMPARFYPTHTKYLPLDKGIKPYYPDQVVNHYFQTRHYLHTLWKAGILYKRETTRSASFCGSPYSWEQELQHGRLVIKTSQRHGDESVCSQPSGILSRSSVGPCIRSQLKQSRLGLQPHQGPLASSQPGRSGSIRARAHPSTRRYFGVEPSGSGHIDHSVNNSSSCLHQSAVRKAAYSHLSTSKRQSSSGHAVEFHCLPPSSAGSQSQGSVFSCWWLQFRNSKPCSEYCLSHLVNLREDWGPCDEHGEHHIRIPRTPARVTGGVFLVDKNPHNTAESRLVVDFSQFSR…	0
524	MPLSYQHFRKLLLLDDGTEAGPLEEELPRLADADLNRRVAEDLNLGNLNVSIPWTHKVGNFTGLYSSTVPIFNPEWQTPSFPKIHLQEDIINRCQQFVGPLTVNEKRRLKLIMPARFYPTHTKYLPLDKGIKPYYPDQVVNHYFQTRHYLHTLWKAGILYKRETTRSASFCGSPYSWEQELQHGRLVIKTSQRHGDESVCSQPSGILSRSSVGPCIRSQLKQSRLGLQPHQGPLASSQPGRSGSIRARAHPSTRRYFGVEPSGSGHIDHSVNNSSSCLHQSAVRKAAYSHLSTSKRQSSSGHAVEFHCLPPSSAGSQSQGSVFSCWWLQFRNSKPCSEYCLSHLVNLREDWGPCDEHGEHHIRIPRTPARVTGGVFLVDKNPHNTAESRLVVDFSQFSR…	0
525	MPLSYQHFRKLLLLDDGTEAGPLEEELPRLADADLNRRVAEDLNLGNLNVSIPWTHKVGNFTGLYSSTVPIFNPEWQTPSFPKIHLQEDIINRCQQFVGPLTVNEKRRLKLIMPARFYPTHTKYLPLDKGIKPYYPDQVVNHYFQTRHYLHTLWKAGILYKRETTRSASFCGSPYSWEQELQHGRLVIKTSQRHGDESVCSQPSGILSRSSVGPCIRSQLKQSRLGLQPHQGPLASSQPGRSGSIRARAHPSTRRYFGVEPSGSGHIDHSVNNSSSCLHQSAVRKAAYSHLSTSKRQSSSGHAVEFHCLPPSSAGSQSQGSVFSCWWLQFRNSKPCSEYCLSHLVNLREDWGPCDEHGEHHIRIPRTPARVTGGVFLVDKNPHNTAESRLVVDFSQFSR…	0
526	MPLSYQHFRKLLLLDDGTEAGPLEEELPRLADADLNRRVAEDLNLGNLNVSIPWTHKVGNFTGLYSSTVPIFNPEWQTPSFPKIHLQEDIINRCQQFVGPLTVNEKRRLKLIMPARFYPTHTKYLPLDKGIKPYYPDQVVNHYFQTRHYLHTLWKAGILYKRETTRSASFCGSPYSWEQELQHGRLVIKTSQRHGDESVCSQPSGILSRSSVGPCIRSQLKQSRLGLQPHQGPLASSQPGRSGSIRARAHPSTRRYFGVEPSGSGHIDHSVNNSSSCLHQSAVRKAAYSHLSTSKRQSSSGHAVEFHCLPPSSAGSQSQGSVFSCWWLQFRNSKPCSEYCLSHLVNLREDWGPCDEHGEHHIRIPRTPARVTGGVFLVDKNPHNTAESRLVVDFSQFSR…	0
527	MPLSYQHFRKLLLLDDGTEAGPLEEELPRLADADLNRRVAEDLNLGNLNVSIPWTHKVGNFTGLYSSTVPIFNPEWQTPSFPKIHLQEDIINRCQQFVGPLTVNEKRRLKLIMPARFYPTHTKYLPLDKGIKPYYPDQVVNHYFQTRHYLHTLWKAGILYKRETTRSASFCGSPYSWEQELQHGRLVIKTSQRHGDESVCSQPSGILSRSSVGPCIRSQLKQSRLGLQPHQGPLASSQPGRSGSIRARAHPSTRRYFGVEPSGSGHIDHSVNNSSSCLHQSAVRKAAYSHLSTSKRQSSSGHAVEFHCLPPSSAGSQSQGSVFSCWWLQFRNSKPCSEYCLSHLVNLREDWGPCDEHGEHHIRIPRTPARVTGGVFLVDKNPHNTAESRLVVDFSQFSR…	0
528	MPLSYQHFRKLLLLDDGTEAGPLEEELPRLADADLNRRVAEDLNLGNLNVSIPWTHKVGNFTGLYSSTVPIFNPEWQTPSFPKIHLQEDIINRCQQFVGPLTVNEKRRLKLIMPARFYPTHTKYLPLDKGIKPYYPDQVVNHYFQTRHYLHTLWKAGILYKRETTRSASFCGSPYSWEQELQHGRLVIKTSQRHGDESVCSQPSGILSRSSVGPCIRSQLKQSRLGLQPHQGPLASSQPGRSGSIRARAHPSTRRYFGVEPSGSGHIDHSVNNSSSCLHQSAVRKAAYSHLSTSKRQSSSGHAVEFHCLPPSSAGSQSQGSVFSCWWLQFRNSKPCSEYCLSHLVNLREDWGPCDEHGEHHIRIPRTPARVTGGVFLVDKNPHNTAESRLVVDFSQFSR…	0
529	MPLSYQHFRKLLLLDDGTEAGPLEEELPRLADADLNRRVAEDLNLGNLNVSIPWTHKVGNFTGLYSSTVPIFNPEWQTPSFPKIHLQEDIINRCQQFVGPLTVNEKRRLKLIMPARFYPTHTKYLPLDKGIKPYYPDQVVNHYFQTRHYLHTLWKAGILYKRETTRSASFCGSPYSWEQELQHGRLVIKTSQRHGDESVCSQPSGILSRSSVGPCIRSQLKQSRLGLQPHQGPLASSQPGRSGSIRARAHPSTRRYFGVEPSGSGHIDHSVNNSSSCLHQSAVRKAAYSHLSTSKRQSSSGHAVEFHCLPPSSAGSQSQGSVFSCWWLQFRNSKPCSEYCLSHLVNLREDWGPCDEHGEHHIRIPRTPARVTGGVFLVDKNPHNTAESRLVVDFSQFSR…	0
530	MPLSYQHFRKLLLLDDGTEAGPLEEELPRLADADLNRRVAEDLNLGNLNVSIPWTHKVGNFTGLYSSTVPIFNPEWQTPSFPKIHLQEDIINRCQQFVGPLTVNEKRRLKLIMPARFYPTHTKYLPLDKGIKPYYPDQVVNHYFQTRHYLHTLWKAGILYKRETTRSASFCGSPYSWEQELQHGRLVIKTSQRHGDESVCSQPSGILSRSSVGPCIRSQLKQSRLGLQPHQGPLASSQPGRSGSIRARAHPSTRRYFGVEPSGSGHIDHSVNNSSSCLHQSAVRKAAYSHLSTSKRQSSSGHAVEFHCLPPSSAGSQSQGSVFSCWWLQFRNSKPCSEYCLSHLVNLREDWGPCDEHGEHHIRIPRTPARVTGGVFLVDKNPHNTAESRLVVDFSQFSR…	0
531	MPLSYQHFRKLLLLDDGTEAGPLEEELPRLADADLNRRVAEDLNLGNLNVSIPWTHKVGNFTGLYSSTVPIFNPEWQTPSFPKIHLQEDIINRCQQFVGPLTVNEKRRLKLIMPARFYPTHTKYLPLDKGIKPYYPDQVVNHYFQTRHYLHTLWKAGILYKRETTRSASFCGSPYSWEQELQHGRLVIKTSQRHGDESVCSQPSGILSRSSVGPCIRSQLKQSRLGLQPHQGPLASSQPGRSGSIRARAHPSTRRYFGVEPSGSGHIDHSVNNSSSCLHQSAVRKAAYSHLSTSKRQSSSGHAVEFHCLPPSSAGSQSQGSVFSCWWLQFRNSKPCSEYCLSHLVNLREDWGPCDEHGEHHIRIPRTPARVTGGVFLVDKNPHNTAESRLVVDFSQFSR…	0
532	MPLSYQHFRKLLLLDDGTEAGPLEEELPRLADADLNRRVAEDLNLGNLNVSIPWTHKVGNFTGLYSSTVPIFNPEWQTPSFPKIHLQEDIINRCQQFVGPLTVNEKRRLKLIMPARFYPTHTKYLPLDKGIKPYYPDQVVNHYFQTRHYLHTLWKAGILYKRETTRSASFCGSPYSWEQELQHGRLVIKTSQRHGDESVCSQPSGILSRSSVGPCIRSQLKQSRLGLQPHQGPLASSQPGRSGSIRARAHPSTRRYFGVEPSGSGHIDHSVNNSSSCLHQSAVRKAAYSHLSTSKRQSSSGHAVEFHCLPPSSAGSQSQGSVFSCWWLQFRNSKPCSEYCLSHLVNLREDWGPCDEHGEHHIRIPRTPARVTGGVFLVDKNPHNTAESRLVVDFSQFSR…	0
533	MSLLTEVETPIRNEWGCRCNDSSDPLVVAASIIGILHLILWILDRLFFKCIYRLFKHGLKRGPSTEGVPESMREEYRKEQQSAVDADDSHFVNIELE	0
534	MSLLTEVETPIRNEWGCRCNDSSDPLVVAASIIGILHLILWILDRLFFKCIYRLFKHGLKRGPSTEGVPESMREEYRKEQQSAVDADDSHFVNIELE	0
535	MSLLTEVETPIRNEWGCRCNDSSDPLVVAASIIGILHLILWILDRLFFKCIYRLFKHGLKRGPSTEGVPESMREEYRKEQQSAVDADDSHFVNIELE	0
536	MKARLLVLLCALAAADADTICIGYHANNSTDTVDTVLEKNVTVTHSVNLLEDSHNGKLCRLKGIPPLQLGKCNIAGWLLGNPECDSLLPARSWSYIVETPNSENGACYPGDFINYEELREQLSSVSSFERFEIFPKESSWPKHNTTKGVTAACSHAGKSSFYRNLLWLTKKEDSYPKLKNSYVNKKGKEVLVLWGVHHPSSSKEQQTLYQNENAYVSVVSSNYNRRFTPEIAERPKVRDQTGRMNYYWTLLEPGDTIIFEANGNLIAPWYAFALSRGFGSGIITSNASMHECNTKCQTPQGAINSSLPFQNIHPVTIGECPKYVRSAKLRMVTGLRNIPSIQSRGLFGAIAGFIEGGWTGMIDGWYGYHHQNEQGSGYAADQKSTQNAINGITNKVNSV…	0
537	MKARLLVLLCALAAADADTICIGYHANNSTDTVDTVLEKNVTVTHSVNLLEDSHNGKLCRLKGIPPLQLGKCNIAGWLLGNPECDSLLPARSWSYIVETPNSENGACYPGDFINYEELREQLSSVSSFERFEIFPKESSWPKHNTTKGVTAACSHAGKSSFYRNLLWLTKKEDSYPKLKNSYVNKKGKEVLVLWGVHHPSSSKEQQTLYQNENAYVSVVSSNYNRRFTPEIAERPKVRDQTGRMNYYWTLLEPGDTIIFEANGNLIAPWYAFALSRGFGSGIITSNASMHECNTKCQTPQGAINSSLPFQNIHPVTIGECPKYVRSAKLRMVTGLRNIPSIQSRGLFGAIAGFIEGGWTGMIDGWYGYHHQNEQGSGYAADQKSTQNAINGITNKVNSV…	4.99485
538	MKARLLVLLCALAAADADTICIGYHANNSTDTVDTVLEKNVTVTHSVNLLEDSHNGKLCRLKGIPPLQLGKCNIAGWLLGNPECDSLLPARSWSYIVETPNSENGACYPGDFINYEELREQLSSVSSFERFEIFPKESSWPKHNTTKGVTAACSHAGKSSFYRNLLWLTKKEDSYPKLKNSYVNKKGKEVLVLWGVHHPSSSKEQQTLYQNENAYVSVVSSNYNRRFTPEIAERPKVRDQTGRMNYYWTLLEPGDTIIFEANGNLIAPWYAFALSRGFGSGIITSNASMHECNTKCQTPQGAINSSLPFQNIHPVTIGECPKYVRSAKLRMVTGLRNIPSIQSRGLFGAIAGFIEGGWTGMIDGWYGYHHQNEQGSGYAADQKSTQNAINGITNKVNSV…	0
539	MKARLLVLLCALAAADADTICIGYHANNSTDTVDTVLEKNVTVTHSVNLLEDSHNGKLCRLKGIPPLQLGKCNIAGWLLGNPECDSLLPARSWSYIVETPNSENGACYPGDFINYEELREQLSSVSSFERFEIFPKESSWPKHNTTKGVTAACSHAGKSSFYRNLLWLTKKEDSYPKLKNSYVNKKGKEVLVLWGVHHPSSSKEQQTLYQNENAYVSVVSSNYNRRFTPEIAERPKVRDQTGRMNYYWTLLEPGDTIIFEANGNLIAPWYAFALSRGFGSGIITSNASMHECNTKCQTPQGAINSSLPFQNIHPVTIGECPKYVRSAKLRMVTGLRNIPSIQSRGLFGAIAGFIEGGWTGMIDGWYGYHHQNEQGSGYAADQKSTQNAINGITNKVNSV…	0
540	MKARLLVLLCALAAADADTICIGYHANNSTDTVDTVLEKNVTVTHSVNLLEDSHNGKLCRLKGIPPLQLGKCNIAGWLLGNPECDSLLPARSWSYIVETPNSENGACYPGDFINYEELREQLSSVSSFERFEIFPKESSWPKHNTTKGVTAACSHAGKSSFYRNLLWLTKKEDSYPKLKNSYVNKKGKEVLVLWGVHHPSSSKEQQTLYQNENAYVSVVSSNYNRRFTPEIAERPKVRDQTGRMNYYWTLLEPGDTIIFEANGNLIAPWYAFALSRGFGSGIITSNASMHECNTKCQTPQGAINSSLPFQNIHPVTIGECPKYVRSAKLRMVTGLRNIPSIQSRGLFGAIAGFIEGGWTGMIDGWYGYHHQNEQGSGYAADQKSTQNAINGITNKVNSV…	0
541	MKARLLVLLCALAAADADTICIGYHANNSTDTVDTVLEKNVTVTHSVNLLEDSHNGKLCRLKGIPPLQLGKCNIAGWLLGNPECDSLLPARSWSYIVETPNSENGACYPGDFINYEELREQLSSVSSFERFEIFPKESSWPKHNTTKGVTAACSHAGKSSFYRNLLWLTKKEDSYPKLKNSYVNKKGKEVLVLWGVHHPSSSKEQQTLYQNENAYVSVVSSNYNRRFTPEIAERPKVRDQTGRMNYYWTLLEPGDTIIFEANGNLIAPWYAFALSRGFGSGIITSNASMHECNTKCQTPQGAINSSLPFQNIHPVTIGECPKYVRSAKLRMVTGLRNIPSIQSRGLFGAIAGFIEGGWTGMIDGWYGYHHQNEQGSGYAADQKSTQNAINGITNKVNSV…	0
542	MKARLLVLLCALAAADADTICIGYHANNSTDTVDTVLEKNVTVTHSVNLLEDSHNGKLCRLKGIPPLQLGKCNIAGWLLGNPECDSLLPARSWSYIVETPNSENGACYPGDFINYEELREQLSSVSSFERFEIFPKESSWPKHNTTKGVTAACSHAGKSSFYRNLLWLTKKEDSYPKLKNSYVNKKGKEVLVLWGVHHPSSSKEQQTLYQNENAYVSVVSSNYNRRFTPEIAERPKVRDQTGRMNYYWTLLEPGDTIIFEANGNLIAPWYAFALSRGFGSGIITSNASMHECNTKCQTPQGAINSSLPFQNIHPVTIGECPKYVRSAKLRMVTGLRNIPSIQSRGLFGAIAGFIEGGWTGMIDGWYGYHHQNEQGSGYAADQKSTQNAINGITNKVNSV…	0
543	MKARLLVLLCALAAADADTICIGYHANNSTDTVDTVLEKNVTVTHSVNLLEDSHNGKLCRLKGIPPLQLGKCNIAGWLLGNPECDSLLPARSWSYIVETPNSENGACYPGDFINYEELREQLSSVSSFERFEIFPKESSWPKHNTTKGVTAACSHAGKSSFYRNLLWLTKKEDSYPKLKNSYVNKKGKEVLVLWGVHHPSSSKEQQTLYQNENAYVSVVSSNYNRRFTPEIAERPKVRDQTGRMNYYWTLLEPGDTIIFEANGNLIAPWYAFALSRGFGSGIITSNASMHECNTKCQTPQGAINSSLPFQNIHPVTIGECPKYVRSAKLRMVTGLRNIPSIQSRGLFGAIAGFIEGGWTGMIDGWYGYHHQNEQGSGYAADQKSTQNAINGITNKVNSV…	0
544	MKARLLVLLCALAAADADTICIGYHANNSTDTVDTVLEKNVTVTHSVNLLEDSHNGKLCRLKGIPPLQLGKCNIAGWLLGNPECDSLLPARSWSYIVETPNSENGACYPGDFINYEELREQLSSVSSFERFEIFPKESSWPKHNTTKGVTAACSHAGKSSFYRNLLWLTKKEDSYPKLKNSYVNKKGKEVLVLWGVHHPSSSKEQQTLYQNENAYVSVVSSNYNRRFTPEIAERPKVRDQTGRMNYYWTLLEPGDTIIFEANGNLIAPWYAFALSRGFGSGIITSNASMHECNTKCQTPQGAINSSLPFQNIHPVTIGECPKYVRSAKLRMVTGLRNIPSIQSRGLFGAIAGFIEGGWTGMIDGWYGYHHQNEQGSGYAADQKSTQNAINGITNKVNSV…	0
545	MKARLLVLLCALAAADADTICIGYHANNSTDTVDTVLEKNVTVTHSVNLLEDSHNGKLCRLKGIPPLQLGKCNIAGWLLGNPECDSLLPARSWSYIVETPNSENGACYPGDFINYEELREQLSSVSSFERFEIFPKESSWPKHNTTKGVTAACSHAGKSSFYRNLLWLTKKEDSYPKLKNSYVNKKGKEVLVLWGVHHPSSSKEQQTLYQNENAYVSVVSSNYNRRFTPEIAERPKVRDQTGRMNYYWTLLEPGDTIIFEANGNLIAPWYAFALSRGFGSGIITSNASMHECNTKCQTPQGAINSSLPFQNIHPVTIGECPKYVRSAKLRMVTGLRNIPSIQSRGLFGAIAGFIEGGWTGMIDGWYGYHHQNEQGSGYAADQKSTQNAINGITNKVNSV…	0
546	MKARLLVLLCALAAADADTICIGYHANNSTDTVDTVLEKNVTVTHSVNLLEDSHNGKLCRLKGIPPLQLGKCNIAGWLLGNPECDSLLPARSWSYIVETPNSENGACYPGDFINYEELREQLSSVSSFERFEIFPKESSWPKHNTTKGVTAACSHAGKSSFYRNLLWLTKKEDSYPKLKNSYVNKKGKEVLVLWGVHHPSSSKEQQTLYQNENAYVSVVSSNYNRRFTPEIAERPKVRDQTGRMNYYWTLLEPGDTIIFEANGNLIAPWYAFALSRGFGSGIITSNASMHECNTKCQTPQGAINSSLPFQNIHPVTIGECPKYVRSAKLRMVTGLRNIPSIQSRGLFGAIAGFIEGGWTGMIDGWYGYHHQNEQGSGYAADQKSTQNAINGITNKVNSV…	0
547	MKARLLVLLCALAAADADTICIGYHANNSTDTVDTVLEKNVTVTHSVNLLEDSHNGKLCRLKGIPPLQLGKCNIAGWLLGNPECDSLLPARSWSYIVETPNSENGACYPGDFINYEELREQLSSVSSFERFEIFPKESSWPKHNTTKGVTAACSHAGKSSFYRNLLWLTKKEDSYPKLKNSYVNKKGKEVLVLWGVHHPSSSKEQQTLYQNENAYVSVVSSNYNRRFTPEIAERPKVRDQTGRMNYYWTLLEPGDTIIFEANGNLIAPWYAFALSRGFGSGIITSNASMHECNTKCQTPQGAINSSLPFQNIHPVTIGECPKYVRSAKLRMVTGLRNIPSIQSRGLFGAIAGFIEGGWTGMIDGWYGYHHQNEQGSGYAADQKSTQNAINGITNKVNSV…	0
548	MKARLLVLLCALAAADADTICIGYHANNSTDTVDTVLEKNVTVTHSVNLLEDSHNGKLCRLKGIPPLQLGKCNIAGWLLGNPECDSLLPARSWSYIVETPNSENGACYPGDFINYEELREQLSSVSSFERFEIFPKESSWPKHNTTKGVTAACSHAGKSSFYRNLLWLTKKEDSYPKLKNSYVNKKGKEVLVLWGVHHPSSSKEQQTLYQNENAYVSVVSSNYNRRFTPEIAERPKVRDQTGRMNYYWTLLEPGDTIIFEANGNLIAPWYAFALSRGFGSGIITSNASMHECNTKCQTPQGAINSSLPFQNIHPVTIGECPKYVRSAKLRMVTGLRNIPSIQSRGLFGAIAGFIEGGWTGMIDGWYGYHHQNEQGSGYAADQKSTQNAINGITNKVNSV…	0
549	MKARLLVLLCALAAADADTICIGYHANNSTDTVDTVLEKNVTVTHSVNLLEDSHNGKLCRLKGIPPLQLGKCNIAGWLLGNPECDSLLPARSWSYIVETPNSENGACYPGDFINYEELREQLSSVSSFERFEIFPKESSWPKHNTTKGVTAACSHAGKSSFYRNLLWLTKKEDSYPKLKNSYVNKKGKEVLVLWGVHHPSSSKEQQTLYQNENAYVSVVSSNYNRRFTPEIAERPKVRDQTGRMNYYWTLLEPGDTIIFEANGNLIAPWYAFALSRGFGSGIITSNASMHECNTKCQTPQGAINSSLPFQNIHPVTIGECPKYVRSAKLRMVTGLRNIPSIQSRGLFGAIAGFIEGGWTGMIDGWYGYHHQNEQGSGYAADQKSTQNAINGITNKVNSV…	0
550	MKARLLVLLCALAAADADTICIGYHANNSTDTVDTVLEKNVTVTHSVNLLEDSHNGKLCRLKGIPPLQLGKCNIAGWLLGNPECDSLLPARSWSYIVETPNSENGACYPGDFINYEELREQLSSVSSFERFEIFPKESSWPKHNTTKGVTAACSHAGKSSFYRNLLWLTKKEDSYPKLKNSYVNKKGKEVLVLWGVHHPSSSKEQQTLYQNENAYVSVVSSNYNRRFTPEIAERPKVRDQTGRMNYYWTLLEPGDTIIFEANGNLIAPWYAFALSRGFGSGIITSNASMHECNTKCQTPQGAINSSLPFQNIHPVTIGECPKYVRSAKLRMVTGLRNIPSIQSRGLFGAIAGFIEGGWTGMIDGWYGYHHQNEQGSGYAADQKSTQNAINGITNKVNSV…	0
551	MKARLLVLLCALAAADADTICIGYHANNSTDTVDTVLEKNVTVTHSVNLLEDSHNGKLCRLKGIPPLQLGKCNIAGWLLGNPECDSLLPARSWSYIVETPNSENGACYPGDFINYEELREQLSSVSSFERFEIFPKESSWPKHNTTKGVTAACSHAGKSSFYRNLLWLTKKEDSYPKLKNSYVNKKGKEVLVLWGVHHPSSSKEQQTLYQNENAYVSVVSSNYNRRFTPEIAERPKVRDQTGRMNYYWTLLEPGDTIIFEANGNLIAPWYAFALSRGFGSGIITSNASMHECNTKCQTPQGAINSSLPFQNIHPVTIGECPKYVRSAKLRMVTGLRNIPSIQSRGLFGAIAGFIEGGWTGMIDGWYGYHHQNEQGSGYAADQKSTQNAINGITNKVNSV…	0
552	MKARLLVLLCALAAADADTICIGYHANNSTDTVDTVLEKNVTVTHSVNLLEDSHNGKLCRLKGIPPLQLGKCNIAGWLLGNPECDSLLPARSWSYIVETPNSENGACYPGDFINYEELREQLSSVSSFERFEIFPKESSWPKHNTTKGVTAACSHAGKSSFYRNLLWLTKKEDSYPKLKNSYVNKKGKEVLVLWGVHHPSSSKEQQTLYQNENAYVSVVSSNYNRRFTPEIAERPKVRDQTGRMNYYWTLLEPGDTIIFEANGNLIAPWYAFALSRGFGSGIITSNASMHECNTKCQTPQGAINSSLPFQNIHPVTIGECPKYVRSAKLRMVTGLRNIPSIQSRGLFGAIAGFIEGGWTGMIDGWYGYHHQNEQGSGYAADQKSTQNAINGITNKVNSV…	0
553	MKARLLVLLCALAAADADTICIGYHANNSTDTVDTVLEKNVTVTHSVNLLEDSHNGKLCRLKGIPPLQLGKCNIAGWLLGNPECDSLLPARSWSYIVETPNSENGACYPGDFINYEELREQLSSVSSFERFEIFPKESSWPKHNTTKGVTAACSHAGKSSFYRNLLWLTKKEDSYPKLKNSYVNKKGKEVLVLWGVHHPSSSKEQQTLYQNENAYVSVVSSNYNRRFTPEIAERPKVRDQTGRMNYYWTLLEPGDTIIFEANGNLIAPWYAFALSRGFGSGIITSNASMHECNTKCQTPQGAINSSLPFQNIHPVTIGECPKYVRSAKLRMVTGLRNIPSIQSRGLFGAIAGFIEGGWTGMIDGWYGYHHQNEQGSGYAADQKSTQNAINGITNKVNSV…	0
554	MKARLLVLLCALAAADADTICIGYHANNSTDTVDTVLEKNVTVTHSVNLLEDSHNGKLCRLKGIPPLQLGKCNIAGWLLGNPECDSLLPARSWSYIVETPNSENGACYPGDFINYEELREQLSSVSSFERFEIFPKESSWPKHNTTKGVTAACSHAGKSSFYRNLLWLTKKEDSYPKLKNSYVNKKGKEVLVLWGVHHPSSSKEQQTLYQNENAYVSVVSSNYNRRFTPEIAERPKVRDQTGRMNYYWTLLEPGDTIIFEANGNLIAPWYAFALSRGFGSGIITSNASMHECNTKCQTPQGAINSSLPFQNIHPVTIGECPKYVRSAKLRMVTGLRNIPSIQSRGLFGAIAGFIEGGWTGMIDGWYGYHHQNEQGSGYAADQKSTQNAINGITNKVNSV…	0
555	MKARLLVLLCALAAADADTICIGYHANNSTDTVDTVLEKNVTVTHSVNLLEDSHNGKLCRLKGIPPLQLGKCNIAGWLLGNPECDSLLPARSWSYIVETPNSENGACYPGDFINYEELREQLSSVSSFERFEIFPKESSWPKHNTTKGVTAACSHAGKSSFYRNLLWLTKKEDSYPKLKNSYVNKKGKEVLVLWGVHHPSSSKEQQTLYQNENAYVSVVSSNYNRRFTPEIAERPKVRDQTGRMNYYWTLLEPGDTIIFEANGNLIAPWYAFALSRGFGSGIITSNASMHECNTKCQTPQGAINSSLPFQNIHPVTIGECPKYVRSAKLRMVTGLRNIPSIQSRGLFGAIAGFIEGGWTGMIDGWYGYHHQNEQGSGYAADQKSTQNAINGITNKVNSV…	0
556	MRILFLIAFMYGCVHSYVNAVETKCPNLDIVTSSGEFHCSGCVEHMPEFSYMYWLAKDMKSDEDTKFIEHLGDGIKEDETVRTTDSGIVTLQKVLHVTDTNKFDNYRFTCVLTTIDGVSKKNIWLK	0
557	MRILFLIAFMYGCVHSYVNAVETKCPNLDIVTSSGEFHCSGCVEHMPEFSYMYWLAKDMKSDEDTKFIEHLGDGIKEDETVRTTDSGIVTLQKVLHVTDTNKFDNYRFTCVLTTIDGVSKKNIWLK	0
558	MRILFLIAFMYGCVHSYVNAVETKCPNLDIVTSSGEFHCSGCVEHMPEFSYMYWLAKDMKSDEDTKFIEHLGDGIKEDETVRTTDSGIVTLQKVLHVTDTNKFDNYRFTCVLTTIDGVSKKNIWLK	0
559	MRILFLIAFMYGCVHSYVNAVETKCPNLDIVTSSGEFHCSGCVEHMPEFSYMYWLAKDMKSDEDTKFIEHLGDGIKEDETVRTTDSGIVTLQKVLHVTDTNKFDNYRFTCVLTTIDGVSKKNIWLK	0
560	MDIKNLLTVCTIFYITTLATADIPTSSLPHAPVNGACDEGEYLDKRHNQCCNRCPPGEFAKVRCNGNDNTKCERCPPHTYTAIPNYSNGCHQCRKCPTGSFDKVKCTGTQNSKCSCLPGWYCATDSSQTEDCRDCIPKRRCPCGYFGGIDEQGNPICKSCCVGEYCDYLRNYRLDPFPPCKLSKCN	0
561	MDIKNLLTVCTIFYITTLATADIPTSSLPHAPVNGACDEGEYLDKRHNQCCNRCPPGEFAKVRCNGNDNTKCERCPPHTYTAIPNYSNGCHQCRKCPTGSFDKVKCTGTQNSKCSCLPGWYCATDSSQTEDCRDCIPKRRCPCGYFGGIDEQGNPICKSCCVGEYCDYLRNYRLDPFPPCKLSKCN	0
562	MDIKNLLTVCTIFYITTLATADIPTSSLPHAPVNGACDEGEYLDKRHNQCCNRCPPGEFAKVRCNGNDNTKCERCPPHTYTAIPNYSNGCHQCRKCPTGSFDKVKCTGTQNSKCSCLPGWYCATDSSQTEDCRDCIPKRRCPCGYFGGIDEQGNPICKSCCVGEYCDYLRNYRLDPFPPCKLSKCN	0
563	MDIKNLLTVCTIFYITTLATADIPTSSLPHAPVNGACDEGEYLDKRHNQCCNRCPPGEFAKVRCNGNDNTKCERCPPHTYTAIPNYSNGCHQCRKCPTGSFDKVKCTGTQNSKCSCLPGWYCATDSSQTEDCRDCIPKRRCPCGYFGGIDEQGNPICKSCCVGEYCDYLRNYRLDPFPPCKLSKCN	0
564	MDIKNLLTVCTIFYITTLATADIPTSSLPHAPVNGACDEGEYLDKRHNQCCNRCPPGEFAKVRCNGNDNTKCERCPPHTYTAIPNYSNGCHQCRKCPTGSFDKVKCTGTQNSKCSCLPGWYCATDSSQTEDCRDCIPKRRCPCGYFGGIDEQGNPICKSCCVGEYCDYLRNYRLDPFPPCKLSKCN	0
565	MDIKNLLTVCTIFYITTLATADIPTSSLPHAPVNGACDEGEYLDKRHNQCCNRCPPGEFAKVRCNGNDNTKCERCPPHTYTAIPNYSNGCHQCRKCPTGSFDKVKCTGTQNSKCSCLPGWYCATDSSQTEDCRDCIPKRRCPCGYFGGIDEQGNPICKSCCVGEYCDYLRNYRLDPFPPCKLSKCN	0
566	TPYTLTCPSNRSLPISWYCNGTRLHRITASNLTVSSLTCNFTCMATSGPTHSIWIQWYTQPVLQTLCAQPSNAVSCGQPVTLYCDTSSNNVTIWRLQNGHNQTVSQTKYYNFTMMNQTHGCYTCSNGLSSRLSNRICFWASCINTTPETPTVSASSTMAVKVLRTNGLLEIIPATTHAAVAVEEVKYTNTHIQVPFL	0
567	TPYTLTCPSNRSLPISWYCNGTRLHRITASNLTVSSLTCNFTCMATSGPTHSIWIQWYTQPVLQTLCAQPSNAVSCGQPVTLYCDTSSNNVTIWRLQNGHNQTVSQTKYYNFTMMNQTHGCYTCSNGLSSRLSNRICFWASCINTTPETPTVSASSTMAVKVLRTNGLLEIIPATTHAAVAVEEVKYTNTHIQVPFL	0
568	TPYTLTCPSNRSLPISWYCNGTRLHRITASNLTVSSLTCNFTCMATSGPTHSIWIQWYTQPVLQTLCAQPSNAVSCGQPVTLYCDTSSNNVTIWRLQNGHNQTVSQTKYYNFTMMNQTHGCYTCSNGLSSRLSNRICFWASCINTTPETPTVSASSTMAVKVLRTNGLLEIIPATTHAAVAVEEVKYTNTHIQVPFL	0
569	TPYTLTCPSNRSLPISWYCNGTRLHRITASNLTVSSLTCNFTCMATSGPTHSIWIQWYTQPVLQTLCAQPSNAVSCGQPVTLYCDTSSNNVTIWRLQNGHNQTVSQTKYYNFTMMNQTHGCYTCSNGLSSRLSNRICFWASCINTTPETPTVSASSTMAVKVLRTNGLLEIIPATTHAAVAVEEVKYTNTHIQVPFL	0
570	TPYTLTCPSNRSLPISWYCNGTRLHRITASNLTVSSLTCNFTCMATSGPTHSIWIQWYTQPVLQTLCAQPSNAVSCGQPVTLYCDTSSNNVTIWRLQNGHNQTVSQTKYYNFTMMNQTHGCYTCSNGLSSRLSNRICFWASCINTTPETPTVSASSTMAVKVLRTNGLLEIIPATTHAAVAVEEVKYTNTHIQVPFL	0
571	TPYTLTCPSNRSLPISWYCNGTRLHRITASNLTVSSLTCNFTCMATSGPTHSIWIQWYTQPVLQTLCAQPSNAVSCGQPVTLYCDTSSNNVTIWRLQNGHNQTVSQTKYYNFTMMNQTHGCYTCSNGLSSRLSNRICFWASCINTTPETPTVSASSTMAVKVLRTNGLLEIIPATTHAAVAVEEVKYTNTHIQVPFL	0
572	TPYTLTCPSNRSLPISWYCNGTRLHRITASNLTVSSLTCNFTCMATSGPTHSIWIQWYTQPVLQTLCAQPSNAVSCGQPVTLYCDTSSNNVTIWRLQNGHNQTVSQTKYYNFTMMNQTHGCYTCSNGLSSRLSNRICFWASCINTTPETPTVSASSTMAVKVLRTNGLLEIIPATTHAAVAVEEVKYTNTHIQVPFL	0
573	TPYTLTCPSNRSLPISWYCNGTRLLQITASTLTVSSLTCNFTCVTSGFTYSSFIDWYTEPVLQTLCAQPSNTVSCGQPVTLYCNTSSNDVTIWRLQNGHNQTVSQTKYHHFTMMNQTQGCYTCSNGLSSRLSNRICFWASCINITPETPTVSASSTMAVQVLRTNGLLKIIPATTHAAVAVEEVQSTNTHIQVPFL	0
574	TPYTLTCPSNRSLPISWYCNGTRLLQITASTLTVSSLTCNFTCVTSGFTYSSFIDWYTEPVLQTLCAQPSNTVSCGQPVTLYCNTSSNDVTIWRLQNGHNQTVSQTKYHHFTMMNQTQGCYTCSNGLSSRLSNRICFWASCINITPETPTVSASSTMAVQVLRTNGLLKIIPATTHAAVAVEEVQSTNTHIQVPFL	0
575	TPYTLTCPSNRSLPISWYCNGTRLLQITASTLTVSSLTCNFTCVTSGFTYSSFIDWYTEPVLQTLCAQPSNTVSCGQPVTLYCNTSSNDVTIWRLQNGHNQTVSQTKYHHFTMMNQTQGCYTCSNGLSSRLSNRICFWASCINITPETPTVSASSTMAVQVLRTNGLLKIIPATTHAAVAVEEVQSTNTHIQVPFL	0
576	TPYTLTCPSNRSLPISWYCNGTRLLQITASTLTVSSLTCNFTCVTSGFTYSSFIDWYTEPVLQTLCAQPSNTVSCGQPVTLYCNTSSNDVTIWRLQNGHNQTVSQTKYHHFTMMNQTQGCYTCSNGLSSRLSNRICFWASCINITPETPTVSASSTMAVQVLRTNGLLKIIPATTHAAVAVEEVQSTNTHIQVPFL	0
577	TPYTLTCPSNRSLPISWYCNGTRLLQITASTLTVSSLTCNFTCVTSGFTYSSFIDWYTEPVLQTLCAQPSNTVSCGQPVTLYCNTSSNDVTIWRLQNGHNQTVSQTKYHHFTMMNQTQGCYTCSNGLSSRLSNRICFWASCINITPETPTVSASSTMAVQVLRTNGLLKIIPATTHAAVAVEEVQSTNTHIQVPFL	0
578	TPYTLTCPSNRSLPISWYCNGTRLLQITASTLTVSSLTCNFTCVTSGFTYSSFIDWYTEPVLQTLCAQPSNTVSCGQPVTLYCNTSSNDVTIWRLQNGHNQTVSQTKYHHFTMMNQTQGCYTCSNGLSSRLSNRICFWASCINITPETPTVSASSTMAVQVLRTNGLLKIIPATTHAAVAVEEVQSTNTHIQVPFL	0
579	FPDHQLDPAFRANTANPDWDFNPNKDTWPDANKVGAGAFGLGFTPPHGGLLGWSPQAQGILQTLPANPPPASTNRQSGRQAYPSVSTFEKHSSSGHALELHNLPPNSARSHSERPVFPCWW	0
580	FPDHQLDPAFRANTANPDWDFNPNKDTWPDANKVGAGAFGLGFTPPHGGLLGWSPQAQGILQTLPANPPPASTNRQSGRQAYPSVSTFEKHSSSGHALELHNLPPNSARSHSERPVFPCWW	0
581	FPDHQLDPAFRANTANPDWDFNPNKDTWPDANKVGAGAFGLGFTPPHGGLLGWSPQAQGILQTLPANPPPASTNRQSGRQAYPSVSTFEKHSSSGHALELHNLPPNSARSHSERPVFPCWW	0
582	FPDHQLDPAFRANTANPDWDFNPNKDTWPDANKVGAGAFGLGFTPPHGGLLGWSPQAQGILQTLPANPPPASTNRQSGRQAYPSVSTFEKHSSSGHALELHNLPPNSARSHSERPVFPCWW	0
583	LASYFNPGGSYYKQYHPTACEVEPAFGHSDAACWGFPTDTVMSVFALASYVQHPHKTVRVKFHTETRTVWQLSVAGVSCNVTTEHPFCNTPHGQLEVQVPPDPGDLVEYIMNYTGYQQSRWGLGSPNCHGPDWASPVCQR	0
584	LASYFNPGGSYYKQYHPTACEVEPAFGHSDAACWGFPTDTVMSVFALASYVQHPHKTVRVKFHTETRTVWQLSVAGVSCNVTTEHPFCNTPHGQLEVQVPPDPGDLVEYIMNYTGYQQSRWGLGSPNCHGPDWASPVCQR	0
585	LASYFNPGGSYYKQYHPTACEVEPAFGHSDAACWGFPTDTVMSVFALASYVQHPHKTVRVKFHTETRTVWQLSVAGVSCNVTTEHPFCNTPHGQLEVQVPPDPGDLVEYIMNYTGYQQSRWGLGSPNCHGPDWASPVCQR	0
586	LASYFNPGGSYYKQYHPTACEVEPAFGHSDAACWGFPTDTVMSVFALASYVQHPHKTVRVKFHTETRTVWQLSVAGVSCNVTTEHPFCNTPHGQLEVQVPPDPGDLVEYIMNYTGYQQSRWGLGSPNCHGPDWASPVCQR	0
587	MGQEQDIPWILSTGHISTQKGENGQQTPKLEHHNSTRLMGHCQKTMNRVVMPKQIVYWKQWLSLRNPTLVFLKTHALKRWRLFSKHEWTS	0
588	MGQEQDIPWILSTGHISTQKGENGQQTPKLEHHNSTRLMGHCQKTMNRVVMPKQIVYWKQWLSLRNPTLVFLKTHALKRWRLFSKHEWTS	0
589	MGQEQDIPWILSTGHISTQKGENGQQTPKLEHHNSTRLMGHCQKTMNRVVMPKQIVYWKQWLSLRNPTLVFLKTHALKRWRLFSKHEWTS	0
590	MGQEQGTPWILSTGHISTQKGEDGQKTPKLEHHNSTQLMGHYQKTMNQVVMPKQIVY	0
591	MGQEQGTPWILSTGHISTQKGEDGQKTPKLEHHNSTQLMGHYQKTMNQVVMPKQIVY	0
592	MLAIFVFAFVLLLCFCIVLRPLLLSIYVYALLLVLVLVLWGFIGSPLRVFLAYLIFLYLPMMCIHLHAQYIVS	0
593	MLAIFVFAFVLLLCFCIVLRPLLLSIYVYALLLVLVLVLWGFIGSPLRVFLAYLIFLYLPMMCIHLHAQYIVS	0
594	MFQDTDEKPRNLHELCEALETTVHEISLPCVQCKKTLDRNEVYDFLFTDLKIVYRCGNPYGVCKQCLRLLSKVSEYRYFNYSVYGNTLEEIVHKPLNEITIRCITCQRPLCPQEKQRHVDRKKRFHNISNRWTGRCSVCWRPQRTQTQV	0
595	MFQDTDEKPRNLHELCEALETTVHEISLPCVQCKKTLDRNEVYDFLFTDLKIVYRCGNPYGVCKQCLRLLSKVSEYRYFNYSVYGNTLEEIVHKPLNEITIRCITCQRPLCPQEKQRHVDRKKRFHNISNRWTGRCSVCWRPQRTQTQV	0
596	MFQDTDEKPRNLHELCEALETTVHEISLPCVQCKKTLDRNEVYDFLFTDLKIVYRCGNPYGVCKQCLRLLSKVSEYRYFNYSVYGNTLEEIVHKPLNEITIRCITCQRPLCPQEKQRHVDRKKRFHNISNRWTGRCSVCWRPQRTQTQV	0
597	MFQDTDEKPRNLHELCEALETTVHEISLPCVQCKKTLDRNEVYDFLFTDLKIVYRCGNPYGVCKQCLRLLSKVSEYRYFNYSVYGNTLEEIVHKPLNEITIRCITCQRPLCPQEKQRHVDRKKRFHNISNRWTGRCSVCWRPQRTQTQV	0
598	MFQDTDEKPRNLHELCEALETTVHEISLPCVQCKKTLDRNEVYDFLFTDLKIVYRCGNPYGVCKQCLRLLSKVSEYRYFNYSVYGNTLEEIVHKPLNEITIRCITCQRPLCPQEKQRHVDRKKRFHNISNRWTGRCSVCWRPQRTQTQV	0
599	MRGDKATLQDYILDLKPETTDLYCYEQLHDSSDEEDEVGMDRPDGQAKPDTTNYHIVTVCNICECTLRLCIHSTAADVRTIQQMLMNTLGIVCPTCAQQ	0
600	MRGDKATLQDYILDLKPETTDLYCYEQLHDSSDEEDEVGMDRPDGQAKPDTTNYHIVTVCNICECTLRLCIHSTAADVRTIQQMLMNTLGIVCPTCAQQ	0
601	MRGDKATLQDYILDLKPETTDLYCYEQLHDSSDEEDEVGMDRPDGQAKPDTTNYHIVTVCNICECTLRLCIHSTAADVRTIQQMLMNTLGIVCPTCAQQ	0
602	MEDPEGTDGEQGGCTGWFSVEAIIEKRTGDKVSEDEDEDASDTGSDLIGFIDDTHIENIQADTQAARALFNLQEEEDDLNAVSALKRKFTGIQACGGNSNGIENQACTAAKRRAYDIEDSGYGNTEVETQETMVQVEGQNGDMQCSSQCSTGASSTGNSVDMQSESNSSQEQSMPLQTVENIMHVNNIKATLMHKFKEAYGVTFTQLIRPFKSDRTSCTDWCVTAFGITPSVAESLKVLIKPQTLYTHLQCLTCDRGIIILLLVRFKCAKNRLTVSKLMSNLLSIPETHMIIEPPKIRSTTCALYWFRTGMSNISEVSGQTPEWIERLTVLQHSFDDTIFDLGEMVQWAYDNDITDDSEIAYQYAMLADVNSNAAAFLKSNSQAKIVKDCGTMCRHYKR…	0
603	MEDPEGTDGEQGGCTGWFSVEAIIEKRTGDKVSEDEDEDASDTGSDLIGFIDDTHIENIQADTQAARALFNLQEEEDDLNAVSALKRKFTGIQACGGNSNGIENQACTAAKRRAYDIEDSGYGNTEVETQETMVQVEGQNGDMQCSSQCSTGASSTGNSVDMQSESNSSQEQSMPLQTVENIMHVNNIKATLMHKFKEAYGVTFTQLIRPFKSDRTSCTDWCVTAFGITPSVAESLKVLIKPQTLYTHLQCLTCDRGIIILLLVRFKCAKNRLTVSKLMSNLLSIPETHMIIEPPKIRSTTCALYWFRTGMSNISEVSGQTPEWIERLTVLQHSFDDTIFDLGEMVQWAYDNDITDDSEIAYQYAMLADVNSNAAAFLKSNSQAKIVKDCGTMCRHYKR…	0
604	MEDPEGTDGEQGGCTGWFSVEAIIEKRTGDKVSEDEDEDASDTGSDLIGFIDDTHIENIQADTQAARALFNLQEEEDDLNAVSALKRKFTGIQACGGNSNGIENQACTAAKRRAYDIEDSGYGNTEVETQETMVQVEGQNGDMQCSSQCSTGASSTGNSVDMQSESNSSQEQSMPLQTVENIMHVNNIKATLMHKFKEAYGVTFTQLIRPFKSDRTSCTDWCVTAFGITPSVAESLKVLIKPQTLYTHLQCLTCDRGIIILLLVRFKCAKNRLTVSKLMSNLLSIPETHMIIEPPKIRSTTCALYWFRTGMSNISEVSGQTPEWIERLTVLQHSFDDTIFDLGEMVQWAYDNDITDDSEIAYQYAMLADVNSNAAAFLKSNSQAKIVKDCGTMCRHYKR…	0
605	MEDPEGTDGEQGGCTGWFSVEAIIEKRTGDKVSEDEDEDASDTGSDLIGFIDDTHIENIQADTQAARALFNLQEEEDDLNAVSALKRKFTGIQACGGNSNGIENQACTAAKRRAYDIEDSGYGNTEVETQETMVQVEGQNGDMQCSSQCSTGASSTGNSVDMQSESNSSQEQSMPLQTVENIMHVNNIKATLMHKFKEAYGVTFTQLIRPFKSDRTSCTDWCVTAFGITPSVAESLKVLIKPQTLYTHLQCLTCDRGIIILLLVRFKCAKNRLTVSKLMSNLLSIPETHMIIEPPKIRSTTCALYWFRTGMSNISEVSGQTPEWIERLTVLQHSFDDTIFDLGEMVQWAYDNDITDDSEIAYQYAMLADVNSNAAAFLKSNSQAKIVKDCGTMCRHYKR…	0
606	MEDPEGTDGEQGGCTGWFSVEAIIEKRTGDKVSEDEDEDASDTGSDLIGFIDDTHIENIQADTQAARALFNLQEEEDDLNAVSALKRKFTGIQACGGNSNGIENQACTAAKRRAYDIEDSGYGNTEVETQETMVQVEGQNGDMQCSSQCSTGASSTGNSVDMQSESNSSQEQSMPLQTVENIMHVNNIKATLMHKFKEAYGVTFTQLIRPFKSDRTSCTDWCVTAFGITPSVAESLKVLIKPQTLYTHLQCLTCDRGIIILLLVRFKCAKNRLTVSKLMSNLLSIPETHMIIEPPKIRSTTCALYWFRTGMSNISEVSGQTPEWIERLTVLQHSFDDTIFDLGEMVQWAYDNDITDDSEIAYQYAMLADVNSNAAAFLKSNSQAKIVKDCGTMCRHYKR…	0
607	MEDPEGTDGEQGGCTGWFSVEAIIEKRTGDKVSEDEDEDASDTGSDLIGFIDDTHIENIQADTQAARALFNLQEEEDDLNAVSALKRKFTGIQACGGNSNGIENQACTAAKRRAYDIEDSGYGNTEVETQETMVQVEGQNGDMQCSSQCSTGASSTGNSVDMQSESNSSQEQSMPLQTVENIMHVNNIKATLMHKFKEAYGVTFTQLIRPFKSDRTSCTDWCVTAFGITPSVAESLKVLIKPQTLYTHLQCLTCDRGIIILLLVRFKCAKNRLTVSKLMSNLLSIPETHMIIEPPKIRSTTCALYWFRTGMSNISEVSGQTPEWIERLTVLQHSFDDTIFDLGEMVQWAYDNDITDDSEIAYQYAMLADVNSNAAAFLKSNSQAKIVKDCGTMCRHYKR…	0
608	MEDPEGTDGEQGGCTGWFSVEAIIEKRTGDKVSEDEDEDASDTGSDLIGFIDDTHIENIQADTQAARALFNLQEEEDDLNAVSALKRKFTGIQACGGNSNGIENQACTAAKRRAYDIEDSGYGNTEVETQETMVQVEGQNGDMQCSSQCSTGASSTGNSVDMQSESNSSQEQSMPLQTVENIMHVNNIKATLMHKFKEAYGVTFTQLIRPFKSDRTSCTDWCVTAFGITPSVAESLKVLIKPQTLYTHLQCLTCDRGIIILLLVRFKCAKNRLTVSKLMSNLLSIPETHMIIEPPKIRSTTCALYWFRTGMSNISEVSGQTPEWIERLTVLQHSFDDTIFDLGEMVQWAYDNDITDDSEIAYQYAMLADVNSNAAAFLKSNSQAKIVKDCGTMCRHYKR…	0
609	MEDPEGTDGEQGGCTGWFSVEAIIEKRTGDKVSEDEDEDASDTGSDLIGFIDDTHIENIQADTQAARALFNLQEEEDDLNAVSALKRKFTGIQACGGNSNGIENQACTAAKRRAYDIEDSGYGNTEVETQETMVQVEGQNGDMQCSSQCSTGASSTGNSVDMQSESNSSQEQSMPLQTVENIMHVNNIKATLMHKFKEAYGVTFTQLIRPFKSDRTSCTDWCVTAFGITPSVAESLKVLIKPQTLYTHLQCLTCDRGIIILLLVRFKCAKNRLTVSKLMSNLLSIPETHMIIEPPKIRSTTCALYWFRTGMSNISEVSGQTPEWIERLTVLQHSFDDTIFDLGEMVQWAYDNDITDDSEIAYQYAMLADVNSNAAAFLKSNSQAKIVKDCGTMCRHYKR…	0
610	MEDPEGTDGEQGGCTGWFSVEAIIEKRTGDKVSEDEDEDASDTGSDLIGFIDDTHIENIQADTQAARALFNLQEEEDDLNAVSALKRKFTGIQACGGNSNGIENQACTAAKRRAYDIEDSGYGNTEVETQETMVQVEGQNGDMQCSSQCSTGASSTGNSVDMQSESNSSQEQSMPLQTVENIMHVNNIKATLMHKFKEAYGVTFTQLIRPFKSDRTSCTDWCVTAFGITPSVAESLKVLIKPQTLYTHLQCLTCDRGIIILLLVRFKCAKNRLTVSKLMSNLLSIPETHMIIEPPKIRSTTCALYWFRTGMSNISEVSGQTPEWIERLTVLQHSFDDTIFDLGEMVQWAYDNDITDDSEIAYQYAMLADVNSNAAAFLKSNSQAKIVKDCGTMCRHYKR…	0
611	MEDPEGTDGEQGGCTGWFSVEAIIEKRTGDKVSEDEDEDASDTGSDLIGFIDDTHIENIQADTQAARALFNLQEEEDDLNAVSALKRKFTGIQACGGNSNGIENQACTAAKRRAYDIEDSGYGNTEVETQETMVQVEGQNGDMQCSSQCSTGASSTGNSVDMQSESNSSQEQSMPLQTVENIMHVNNIKATLMHKFKEAYGVTFTQLIRPFKSDRTSCTDWCVTAFGITPSVAESLKVLIKPQTLYTHLQCLTCDRGIIILLLVRFKCAKNRLTVSKLMSNLLSIPETHMIIEPPKIRSTTCALYWFRTGMSNISEVSGQTPEWIERLTVLQHSFDDTIFDLGEMVQWAYDNDITDDSEIAYQYAMLADVNSNAAAFLKSNSQAKIVKDCGTMCRHYKR…	0
612	MEDPEGTDGEQGGCTGWFSVEAIIEKRTGDKVSEDEDEDASDTGSDLIGFIDDTHIENIQADTQAARALFNLQEEEDDLNAVSALKRKFTGIQACGGNSNGIENQACTAAKRRAYDIEDSGYGNTEVETQETMVQVEGQNGDMQCSSQCSTGASSTGNSVDMQSESNSSQEQSMPLQTVENIMHVNNIKATLMHKFKEAYGVTFTQLIRPFKSDRTSCTDWCVTAFGITPSVAESLKVLIKPQTLYTHLQCLTCDRGIIILLLVRFKCAKNRLTVSKLMSNLLSIPETHMIIEPPKIRSTTCALYWFRTGMSNISEVSGQTPEWIERLTVLQHSFDDTIFDLGEMVQWAYDNDITDDSEIAYQYAMLADVNSNAAAFLKSNSQAKIVKDCGTMCRHYKR…	0
613	MEDPEGTDGEQGGCTGWFSVEAIIEKRTGDKVSEDEDEDASDTGSDLIGFIDDTHIENIQADTQAARALFNLQEEEDDLNAVSALKRKFTGIQACGGNSNGIENQACTAAKRRAYDIEDSGYGNTEVETQETMVQVEGQNGDMQCSSQCSTGASSTGNSVDMQSESNSSQEQSMPLQTVENIMHVNNIKATLMHKFKEAYGVTFTQLIRPFKSDRTSCTDWCVTAFGITPSVAESLKVLIKPQTLYTHLQCLTCDRGIIILLLVRFKCAKNRLTVSKLMSNLLSIPETHMIIEPPKIRSTTCALYWFRTGMSNISEVSGQTPEWIERLTVLQHSFDDTIFDLGEMVQWAYDNDITDDSEIAYQYAMLADVNSNAAAFLKSNSQAKIVKDCGTMCRHYKR…	0
614	MEDPEGTDGEQGGCTGWFSVEAIIEKRTGDKVSEDEDEDASDTGSDLIGFIDDTHIENIQADTQAARALFNLQEEEDDLNAVSALKRKFTGIQACGGNSNGIENQACTAAKRRAYDIEDSGYGNTEVETQETMVQVEGQNGDMQCSSQCSTGASSTGNSVDMQSESNSSQEQSMPLQTVENIMHVNNIKATLMHKFKEAYGVTFTQLIRPFKSDRTSCTDWCVTAFGITPSVAESLKVLIKPQTLYTHLQCLTCDRGIIILLLVRFKCAKNRLTVSKLMSNLLSIPETHMIIEPPKIRSTTCALYWFRTGMSNISEVSGQTPEWIERLTVLQHSFDDTIFDLGEMVQWAYDNDITDDSEIAYQYAMLADVNSNAAAFLKSNSQAKIVKDCGTMCRHYKR…	0
615	MEDPEGTDGEQGGCTGWFSVEAIIEKRTGDKVSEDEDEDASDTGSDLIGFIDDTHIENIQADTQAARALFNLQEEEDDLNAVSALKRKFTGIQACGGNSNGIENQACTAAKRRAYDIEDSGYGNTEVETQETMVQVEGQNGDMQCSSQCSTGASSTGNSVDMQSESNSSQEQSMPLQTVENIMHVNNIKATLMHKFKEAYGVTFTQLIRPFKSDRTSCTDWCVTAFGITPSVAESLKVLIKPQTLYTHLQCLTCDRGIIILLLVRFKCAKNRLTVSKLMSNLLSIPETHMIIEPPKIRSTTCALYWFRTGMSNISEVSGQTPEWIERLTVLQHSFDDTIFDLGEMVQWAYDNDITDDSEIAYQYAMLADVNSNAAAFLKSNSQAKIVKDCGTMCRHYKR…	0
616	MEDPEGTDGEQGGCTGWFSVEAIIEKRTGDKVSEDEDEDASDTGSDLIGFIDDTHIENIQADTQAARALFNLQEEEDDLNAVSALKRKFTGIQACGGNSNGIENQACTAAKRRAYDIEDSGYGNTEVETQETMVQVEGQNGDMQCSSQCSTGASSTGNSVDMQSESNSSQEQSMPLQTVENIMHVNNIKATLMHKFKEAYGVTFTQLIRPFKSDRTSCTDWCVTAFGITPSVAESLKVLIKPQTLYTHLQCLTCDRGIIILLLVRFKCAKNRLTVSKLMSNLLSIPETHMIIEPPKIRSTTCALYWFRTGMSNISEVSGQTPEWIERLTVLQHSFDDTIFDLGEMVQWAYDNDITDDSEIAYQYAMLADVNSNAAAFLKSNSQAKIVKDCGTMCRHYKR…	0
617	MEDPEGTDGEQGGCTGWFSVEAIIEKRTGDKVSEDEDEDASDTGSDLIGFIDDTHIENIQADTQAARALFNLQEEEDDLNAVSALKRKFTGIQACGGNSNGIENQACTAAKRRAYDIEDSGYGNTEVETQETMVQVEGQNGDMQCSSQCSTGASSTGNSVDMQSESNSSQEQSMPLQTVENIMHVNNIKATLMHKFKEAYGVTFTQLIRPFKSDRTSCTDWCVTAFGITPSVAESLKVLIKPQTLYTHLQCLTCDRGIIILLLVRFKCAKNRLTVSKLMSNLLSIPETHMIIEPPKIRSTTCALYWFRTGMSNISEVSGQTPEWIERLTVLQHSFDDTIFDLGEMVQWAYDNDITDDSEIAYQYAMLADVNSNAAAFLKSNSQAKIVKDCGTMCRHYKR…	0
618	MEDPEGTDGEQGGCTGWFSVEAIIEKRTGDKVSEDEDEDASDTGSDLIGFIDDTHIENIQADTQAARALFNLQEEEDDLNAVSALKRKFTGIQACGGNSNGIENQACTAAKRRAYDIEDSGYGNTEVETQETMVQVEGQNGDMQCSSQCSTGASSTGNSVDMQSESNSSQEQSMPLQTVENIMHVNNIKATLMHKFKEAYGVTFTQLIRPFKSDRTSCTDWCVTAFGITPSVAESLKVLIKPQTLYTHLQCLTCDRGIIILLLVRFKCAKNRLTVSKLMSNLLSIPETHMIIEPPKIRSTTCALYWFRTGMSNISEVSGQTPEWIERLTVLQHSFDDTIFDLGEMVQWAYDNDITDDSEIAYQYAMLADVNSNAAAFLKSNSQAKIVKDCGTMCRHYKR…	0
619	MEDPEGTDGEQGGCTGWFSVEAIIEKRTGDKVSEDEDEDASDTGSDLIGFIDDTHIENIQADTQAARALFNLQEEEDDLNAVSALKRKFTGIQACGGNSNGIENQACTAAKRRAYDIEDSGYGNTEVETQETMVQVEGQNGDMQCSSQCSTGASSTGNSVDMQSESNSSQEQSMPLQTVENIMHVNNIKATLMHKFKEAYGVTFTQLIRPFKSDRTSCTDWCVTAFGITPSVAESLKVLIKPQTLYTHLQCLTCDRGIIILLLVRFKCAKNRLTVSKLMSNLLSIPETHMIIEPPKIRSTTCALYWFRTGMSNISEVSGQTPEWIERLTVLQHSFDDTIFDLGEMVQWAYDNDITDDSEIAYQYAMLADVNSNAAAFLKSNSQAKIVKDCGTMCRHYKR…	0
620	MEDPEGTDGEQGGCTGWFSVEAIIEKRTGDKVSEDEDEDASDTGSDLIGFIDDTHIENIQADTQAARALFNLQEEEDDLNAVSALKRKFTGIQACGGNSNGIENQACTAAKRRAYDIEDSGYGNTEVETQETMVQVEGQNGDMQCSSQCSTGASSTGNSVDMQSESNSSQEQSMPLQTVENIMHVNNIKATLMHKFKEAYGVTFTQLIRPFKSDRTSCTDWCVTAFGITPSVAESLKVLIKPQTLYTHLQCLTCDRGIIILLLVRFKCAKNRLTVSKLMSNLLSIPETHMIIEPPKIRSTTCALYWFRTGMSNISEVSGQTPEWIERLTVLQHSFDDTIFDLGEMVQWAYDNDITDDSEIAYQYAMLADVNSNAAAFLKSNSQAKIVKDCGTMCRHYKR…	0
621	MEDPEGTDGEQGGCTGWFSVEAIIEKRTGDKVSEDEDEDASDTGSDLIGFIDDTHIENIQADTQAARALFNLQEEEDDLNAVSALKRKFTGIQACGGNSNGIENQACTAAKRRAYDIEDSGYGNTEVETQETMVQVEGQNGDMQCSSQCSTGASSTGNSVDMQSESNSSQEQSMPLQTVENIMHVNNIKATLMHKFKEAYGVTFTQLIRPFKSDRTSCTDWCVTAFGITPSVAESLKVLIKPQTLYTHLQCLTCDRGIIILLLVRFKCAKNRLTVSKLMSNLLSIPETHMIIEPPKIRSTTCALYWFRTGMSNISEVSGQTPEWIERLTVLQHSFDDTIFDLGEMVQWAYDNDITDDSEIAYQYAMLADVNSNAAAFLKSNSQAKIVKDCGTMCRHYKR…	0
622	MEDPEGTDGEQGGCTGWFSVEAIIEKRTGDKVSEDEDEDASDTGSDLIGFIDDTHIENIQADTQAARALFNLQEEEDDLNAVSALKRKFTGIQACGGNSNGIENQACTAAKRRAYDIEDSGYGNTEVETQETMVQVEGQNGDMQCSSQCSTGASSTGNSVDMQSESNSSQEQSMPLQTVENIMHVNNIKATLMHKFKEAYGVTFTQLIRPFKSDRTSCTDWCVTAFGITPSVAESLKVLIKPQTLYTHLQCLTCDRGIIILLLVRFKCAKNRLTVSKLMSNLLSIPETHMIIEPPKIRSTTCALYWFRTGMSNISEVSGQTPEWIERLTVLQHSFDDTIFDLGEMVQWAYDNDITDDSEIAYQYAMLADVNSNAAAFLKSNSQAKIVKDCGTMCRHYKR…	0
623	MEDPEGTDGEQGGCTGWFSVEAIIEKRTGDKVSEDEDEDASDTGSDLIGFIDDTHIENIQADTQAARALFNLQEEEDDLNAVSALKRKFTGIQACGGNSNGIENQACTAAKRRAYDIEDSGYGNTEVETQETMVQVEGQNGDMQCSSQCSTGASSTGNSVDMQSESNSSQEQSMPLQTVENIMHVNNIKATLMHKFKEAYGVTFTQLIRPFKSDRTSCTDWCVTAFGITPSVAESLKVLIKPQTLYTHLQCLTCDRGIIILLLVRFKCAKNRLTVSKLMSNLLSIPETHMIIEPPKIRSTTCALYWFRTGMSNISEVSGQTPEWIERLTVLQHSFDDTIFDLGEMVQWAYDNDITDDSEIAYQYAMLADVNSNAAAFLKSNSQAKIVKDCGTMCRHYKR…	0
624	MPLSYHHFRRLVLLDEEAGPLEEELPRLADEGLNRRVAEDLNLGNLTVSIPWTHKVGNFTGLYSSTAPVFNPHWKTPSFPNIHLHQDIIKKCEQFVGPLTINEKRRLKLIMPARFYPNFTKYLPLDKGIKPYYPEHLVNHYFQTRHYLHTLWKAGILYKRETTHSASFCGSPYSWEQELQHGAESFHQQSSGILSRPPVGSSLQSKHHKSRLGLQSQQGPLARRQQGRSRSIRAGVHPTARRPFGVEPSGSGHTTNLASKSASCLHQSPVRKTAYPAVSTFKRLSSSGHAVEFHNLPPNSARSQSERPVSPCWWLQFRNSKPCSDYCLSHIVNLLEDWGPCAEHGEHHIRIPRTPARVTGGVFLVDKNPHNTAESRLVVDFSQFSRGNYRVSWPKFAVP…	0
625	MPLSYHHFRRLVLLDEEAGPLEEELPRLADEGLNRRVAEDLNLGNLTVSIPWTHKVGNFTGLYSSTAPVFNPHWKTPSFPNIHLHQDIIKKCEQFVGPLTINEKRRLKLIMPARFYPNFTKYLPLDKGIKPYYPEHLVNHYFQTRHYLHTLWKAGILYKRETTHSASFCGSPYSWEQELQHGAESFHQQSSGILSRPPVGSSLQSKHHKSRLGLQSQQGPLARRQQGRSRSIRAGVHPTARRPFGVEPSGSGHTTNLASKSASCLHQSPVRKTAYPAVSTFKRLSSSGHAVEFHNLPPNSARSQSERPVSPCWWLQFRNSKPCSDYCLSHIVNLLEDWGPCAEHGEHHIRIPRTPARVTGGVFLVDKNPHNTAESRLVVDFSQFSRGNYRVSWPKFAVP…	0
626	MPLSYHHFRRLVLLDEEAGPLEEELPRLADEGLNRRVAEDLNLGNLTVSIPWTHKVGNFTGLYSSTAPVFNPHWKTPSFPNIHLHQDIIKKCEQFVGPLTINEKRRLKLIMPARFYPNFTKYLPLDKGIKPYYPEHLVNHYFQTRHYLHTLWKAGILYKRETTHSASFCGSPYSWEQELQHGAESFHQQSSGILSRPPVGSSLQSKHHKSRLGLQSQQGPLARRQQGRSRSIRAGVHPTARRPFGVEPSGSGHTTNLASKSASCLHQSPVRKTAYPAVSTFKRLSSSGHAVEFHNLPPNSARSQSERPVSPCWWLQFRNSKPCSDYCLSHIVNLLEDWGPCAEHGEHHIRIPRTPARVTGGVFLVDKNPHNTAESRLVVDFSQFSRGNYRVSWPKFAVP…	0
627	MPLSYHHFRRLVLLDEEAGPLEEELPRLADEGLNRRVAEDLNLGNLTVSIPWTHKVGNFTGLYSSTAPVFNPHWKTPSFPNIHLHQDIIKKCEQFVGPLTINEKRRLKLIMPARFYPNFTKYLPLDKGIKPYYPEHLVNHYFQTRHYLHTLWKAGILYKRETTHSASFCGSPYSWEQELQHGAESFHQQSSGILSRPPVGSSLQSKHHKSRLGLQSQQGPLARRQQGRSRSIRAGVHPTARRPFGVEPSGSGHTTNLASKSASCLHQSPVRKTAYPAVSTFKRLSSSGHAVEFHNLPPNSARSQSERPVSPCWWLQFRNSKPCSDYCLSHIVNLLEDWGPCAEHGEHHIRIPRTPARVTGGVFLVDKNPHNTAESRLVVDFSQFSRGNYRVSWPKFAVP…	0
628	MPLSYHHFRRLVLLDEEAGPLEEELPRLADEGLNRRVAEDLNLGNLTVSIPWTHKVGNFTGLYSSTAPVFNPHWKTPSFPNIHLHQDIIKKCEQFVGPLTINEKRRLKLIMPARFYPNFTKYLPLDKGIKPYYPEHLVNHYFQTRHYLHTLWKAGILYKRETTHSASFCGSPYSWEQELQHGAESFHQQSSGILSRPPVGSSLQSKHHKSRLGLQSQQGPLARRQQGRSRSIRAGVHPTARRPFGVEPSGSGHTTNLASKSASCLHQSPVRKTAYPAVSTFKRLSSSGHAVEFHNLPPNSARSQSERPVSPCWWLQFRNSKPCSDYCLSHIVNLLEDWGPCAEHGEHHIRIPRTPARVTGGVFLVDKNPHNTAESRLVVDFSQFSRGNYRVSWPKFAVP…	0
629	MPLSYHHFRRLVLLDEEAGPLEEELPRLADEGLNRRVAEDLNLGNLTVSIPWTHKVGNFTGLYSSTAPVFNPHWKTPSFPNIHLHQDIIKKCEQFVGPLTINEKRRLKLIMPARFYPNFTKYLPLDKGIKPYYPEHLVNHYFQTRHYLHTLWKAGILYKRETTHSASFCGSPYSWEQELQHGAESFHQQSSGILSRPPVGSSLQSKHHKSRLGLQSQQGPLARRQQGRSRSIRAGVHPTARRPFGVEPSGSGHTTNLASKSASCLHQSPVRKTAYPAVSTFKRLSSSGHAVEFHNLPPNSARSQSERPVSPCWWLQFRNSKPCSDYCLSHIVNLLEDWGPCAEHGEHHIRIPRTPARVTGGVFLVDKNPHNTAESRLVVDFSQFSRGNYRVSWPKFAVP…	0
630	MPLSYHHFRRLVLLDEEAGPLEEELPRLADEGLNRRVAEDLNLGNLTVSIPWTHKVGNFTGLYSSTAPVFNPHWKTPSFPNIHLHQDIIKKCEQFVGPLTINEKRRLKLIMPARFYPNFTKYLPLDKGIKPYYPEHLVNHYFQTRHYLHTLWKAGILYKRETTHSASFCGSPYSWEQELQHGAESFHQQSSGILSRPPVGSSLQSKHHKSRLGLQSQQGPLARRQQGRSRSIRAGVHPTARRPFGVEPSGSGHTTNLASKSASCLHQSPVRKTAYPAVSTFKRLSSSGHAVEFHNLPPNSARSQSERPVSPCWWLQFRNSKPCSDYCLSHIVNLLEDWGPCAEHGEHHIRIPRTPARVTGGVFLVDKNPHNTAESRLVVDFSQFSRGNYRVSWPKFAVP…	0
631	MPLSYHHFRRLVLLDEEAGPLEEELPRLADEGLNRRVAEDLNLGNLTVSIPWTHKVGNFTGLYSSTAPVFNPHWKTPSFPNIHLHQDIIKKCEQFVGPLTINEKRRLKLIMPARFYPNFTKYLPLDKGIKPYYPEHLVNHYFQTRHYLHTLWKAGILYKRETTHSASFCGSPYSWEQELQHGAESFHQQSSGILSRPPVGSSLQSKHHKSRLGLQSQQGPLARRQQGRSRSIRAGVHPTARRPFGVEPSGSGHTTNLASKSASCLHQSPVRKTAYPAVSTFKRLSSSGHAVEFHNLPPNSARSQSERPVSPCWWLQFRNSKPCSDYCLSHIVNLLEDWGPCAEHGEHHIRIPRTPARVTGGVFLVDKNPHNTAESRLVVDFSQFSRGNYRVSWPKFAVP…	0
632	MPLSYHHFRRLVLLDEEAGPLEEELPRLADEGLNRRVAEDLNLGNLTVSIPWTHKVGNFTGLYSSTAPVFNPHWKTPSFPNIHLHQDIIKKCEQFVGPLTINEKRRLKLIMPARFYPNFTKYLPLDKGIKPYYPEHLVNHYFQTRHYLHTLWKAGILYKRETTHSASFCGSPYSWEQELQHGAESFHQQSSGILSRPPVGSSLQSKHHKSRLGLQSQQGPLARRQQGRSRSIRAGVHPTARRPFGVEPSGSGHTTNLASKSASCLHQSPVRKTAYPAVSTFKRLSSSGHAVEFHNLPPNSARSQSERPVSPCWWLQFRNSKPCSDYCLSHIVNLLEDWGPCAEHGEHHIRIPRTPARVTGGVFLVDKNPHNTAESRLVVDFSQFSRGNYRVSWPKFAVP…	0
633	MPLSYHHFRRLVLLDEEAGPLEEELPRLADEGLNRRVAEDLNLGNLTVSIPWTHKVGNFTGLYSSTAPVFNPHWKTPSFPNIHLHQDIIKKCEQFVGPLTINEKRRLKLIMPARFYPNFTKYLPLDKGIKPYYPEHLVNHYFQTRHYLHTLWKAGILYKRETTHSASFCGSPYSWEQELQHGAESFHQQSSGILSRPPVGSSLQSKHHKSRLGLQSQQGPLARRQQGRSRSIRAGVHPTARRPFGVEPSGSGHTTNLASKSASCLHQSPVRKTAYPAVSTFKRLSSSGHAVEFHNLPPNSARSQSERPVSPCWWLQFRNSKPCSDYCLSHIVNLLEDWGPCAEHGEHHIRIPRTPARVTGGVFLVDKNPHNTAESRLVVDFSQFSRGNYRVSWPKFAVP…	0
634	MPLSYHHFRRLVLLDEEAGPLEEELPRLADEGLNRRVAEDLNLGNLTVSIPWTHKVGNFTGLYSSTAPVFNPHWKTPSFPNIHLHQDIIKKCEQFVGPLTINEKRRLKLIMPARFYPNFTKYLPLDKGIKPYYPEHLVNHYFQTRHYLHTLWKAGILYKRETTHSASFCGSPYSWEQELQHGAESFHQQSSGILSRPPVGSSLQSKHHKSRLGLQSQQGPLARRQQGRSRSIRAGVHPTARRPFGVEPSGSGHTTNLASKSASCLHQSPVRKTAYPAVSTFKRLSSSGHAVEFHNLPPNSARSQSERPVSPCWWLQFRNSKPCSDYCLSHIVNLLEDWGPCAEHGEHHIRIPRTPARVTGGVFLVDKNPHNTAESRLVVDFSQFSRGNYRVSWPKFAVP…	0
635	MPLSYHHFRRLVLLDEEAGPLEEELPRLADEGLNRRVAEDLNLGNLTVSIPWTHKVGNFTGLYSSTAPVFNPHWKTPSFPNIHLHQDIIKKCEQFVGPLTINEKRRLKLIMPARFYPNFTKYLPLDKGIKPYYPEHLVNHYFQTRHYLHTLWKAGILYKRETTHSASFCGSPYSWEQELQHGAESFHQQSSGILSRPPVGSSLQSKHHKSRLGLQSQQGPLARRQQGRSRSIRAGVHPTARRPFGVEPSGSGHTTNLASKSASCLHQSPVRKTAYPAVSTFKRLSSSGHAVEFHNLPPNSARSQSERPVSPCWWLQFRNSKPCSDYCLSHIVNLLEDWGPCAEHGEHHIRIPRTPARVTGGVFLVDKNPHNTAESRLVVDFSQFSRGNYRVSWPKFAVP…	0
636	MPLSYHHFRRLVLLDEEAGPLEEELPRLADEGLNRRVAEDLNLGNLTVSIPWTHKVGNFTGLYSSTAPVFNPHWKTPSFPNIHLHQDIIKKCEQFVGPLTINEKRRLKLIMPARFYPNFTKYLPLDKGIKPYYPEHLVNHYFQTRHYLHTLWKAGILYKRETTHSASFCGSPYSWEQELQHGAESFHQQSSGILSRPPVGSSLQSKHHKSRLGLQSQQGPLARRQQGRSRSIRAGVHPTARRPFGVEPSGSGHTTNLASKSASCLHQSPVRKTAYPAVSTFKRLSSSGHAVEFHNLPPNSARSQSERPVSPCWWLQFRNSKPCSDYCLSHIVNLLEDWGPCAEHGEHHIRIPRTPARVTGGVFLVDKNPHNTAESRLVVDFSQFSRGNYRVSWPKFAVP…	0
637	MPLSYHHFRRLVLLDEEAGPLEEELPRLADEGLNRRVAEDLNLGNLTVSIPWTHKVGNFTGLYSSTAPVFNPHWKTPSFPNIHLHQDIIKKCEQFVGPLTINEKRRLKLIMPARFYPNFTKYLPLDKGIKPYYPEHLVNHYFQTRHYLHTLWKAGILYKRETTHSASFCGSPYSWEQELQHGAESFHQQSSGILSRPPVGSSLQSKHHKSRLGLQSQQGPLARRQQGRSRSIRAGVHPTARRPFGVEPSGSGHTTNLASKSASCLHQSPVRKTAYPAVSTFKRLSSSGHAVEFHNLPPNSARSQSERPVSPCWWLQFRNSKPCSDYCLSHIVNLLEDWGPCAEHGEHHIRIPRTPARVTGGVFLVDKNPHNTAESRLVVDFSQFSRGNYRVSWPKFAVP…	0.850186
638	MPLSYHHFRRLVLLDEEAGPLEEELPRLADEGLNRRVAEDLNLGNLTVSIPWTHKVGNFTGLYSSTAPVFNPHWKTPSFPNIHLHQDIIKKCEQFVGPLTINEKRRLKLIMPARFYPNFTKYLPLDKGIKPYYPEHLVNHYFQTRHYLHTLWKAGILYKRETTHSASFCGSPYSWEQELQHGAESFHQQSSGILSRPPVGSSLQSKHHKSRLGLQSQQGPLARRQQGRSRSIRAGVHPTARRPFGVEPSGSGHTTNLASKSASCLHQSPVRKTAYPAVSTFKRLSSSGHAVEFHNLPPNSARSQSERPVSPCWWLQFRNSKPCSDYCLSHIVNLLEDWGPCAEHGEHHIRIPRTPARVTGGVFLVDKNPHNTAESRLVVDFSQFSRGNYRVSWPKFAVP…	0
639	MPLSYHHFRRLVLLDEEAGPLEEELPRLADEGLNRRVAEDLNLGNLTVSIPWTHKVGNFTGLYSSTAPVFNPHWKTPSFPNIHLHQDIIKKCEQFVGPLTINEKRRLKLIMPARFYPNFTKYLPLDKGIKPYYPEHLVNHYFQTRHYLHTLWKAGILYKRETTHSASFCGSPYSWEQELQHGAESFHQQSSGILSRPPVGSSLQSKHHKSRLGLQSQQGPLARRQQGRSRSIRAGVHPTARRPFGVEPSGSGHTTNLASKSASCLHQSPVRKTAYPAVSTFKRLSSSGHAVEFHNLPPNSARSQSERPVSPCWWLQFRNSKPCSDYCLSHIVNLLEDWGPCAEHGEHHIRIPRTPARVTGGVFLVDKNPHNTAESRLVVDFSQFSRGNYRVSWPKFAVP…	0
640	MPLSYHHFRRLVLLDEEAGPLEEELPRLADEGLNRRVAEDLNLGNLTVSIPWTHKVGNFTGLYSSTAPVFNPHWKTPSFPNIHLHQDIIKKCEQFVGPLTINEKRRLKLIMPARFYPNFTKYLPLDKGIKPYYPEHLVNHYFQTRHYLHTLWKAGILYKRETTHSASFCGSPYSWEQELQHGAESFHQQSSGILSRPPVGSSLQSKHHKSRLGLQSQQGPLARRQQGRSRSIRAGVHPTARRPFGVEPSGSGHTTNLASKSASCLHQSPVRKTAYPAVSTFKRLSSSGHAVEFHNLPPNSARSQSERPVSPCWWLQFRNSKPCSDYCLSHIVNLLEDWGPCAEHGEHHIRIPRTPARVTGGVFLVDKNPHNTAESRLVVDFSQFSRGNYRVSWPKFAVP…	0
641	MPLSYHHFRRLVLLDEEAGPLEEELPRLADEGLNRRVAEDLNLGNLTVSIPWTHKVGNFTGLYSSTAPVFNPHWKTPSFPNIHLHQDIIKKCEQFVGPLTINEKRRLKLIMPARFYPNFTKYLPLDKGIKPYYPEHLVNHYFQTRHYLHTLWKAGILYKRETTHSASFCGSPYSWEQELQHGAESFHQQSSGILSRPPVGSSLQSKHHKSRLGLQSQQGPLARRQQGRSRSIRAGVHPTARRPFGVEPSGSGHTTNLASKSASCLHQSPVRKTAYPAVSTFKRLSSSGHAVEFHNLPPNSARSQSERPVSPCWWLQFRNSKPCSDYCLSHIVNLLEDWGPCAEHGEHHIRIPRTPARVTGGVFLVDKNPHNTAESRLVVDFSQFSRGNYRVSWPKFAVP…	0
642	MPLSYHHFRRLVLLDEEAGPLEEELPRLADEGLNRRVAEDLNLGNLTVSIPWTHKVGNFTGLYSSTAPVFNPHWKTPSFPNIHLHQDIIKKCEQFVGPLTINEKRRLKLIMPARFYPNFTKYLPLDKGIKPYYPEHLVNHYFQTRHYLHTLWKAGILYKRETTHSASFCGSPYSWEQELQHGAESFHQQSSGILSRPPVGSSLQSKHHKSRLGLQSQQGPLARRQQGRSRSIRAGVHPTARRPFGVEPSGSGHTTNLASKSASCLHQSPVRKTAYPAVSTFKRLSSSGHAVEFHNLPPNSARSQSERPVSPCWWLQFRNSKPCSDYCLSHIVNLLEDWGPCAEHGEHHIRIPRTPARVTGGVFLVDKNPHNTAESRLVVDFSQFSRGNYRVSWPKFAVP…	0
643	MPLSYHHFRRLVLLDEEAGPLEEELPRLADEGLNRRVAEDLNLGNLTVSIPWTHKVGNFTGLYSSTAPVFNPHWKTPSFPNIHLHQDIIKKCEQFVGPLTINEKRRLKLIMPARFYPNFTKYLPLDKGIKPYYPEHLVNHYFQTRHYLHTLWKAGILYKRETTHSASFCGSPYSWEQELQHGAESFHQQSSGILSRPPVGSSLQSKHHKSRLGLQSQQGPLARRQQGRSRSIRAGVHPTARRPFGVEPSGSGHTTNLASKSASCLHQSPVRKTAYPAVSTFKRLSSSGHAVEFHNLPPNSARSQSERPVSPCWWLQFRNSKPCSDYCLSHIVNLLEDWGPCAEHGEHHIRIPRTPARVTGGVFLVDKNPHNTAESRLVVDFSQFSRGNYRVSWPKFAVP…	0
644	MPLSYHHFRRLVLLDEEAGPLEEELPRLADEGLNRRVAEDLNLGNLTVSIPWTHKVGNFTGLYSSTAPVFNPHWKTPSFPNIHLHQDIIKKCEQFVGPLTINEKRRLKLIMPARFYPNFTKYLPLDKGIKPYYPEHLVNHYFQTRHYLHTLWKAGILYKRETTHSASFCGSPYSWEQELQHGAESFHQQSSGILSRPPVGSSLQSKHHKSRLGLQSQQGPLARRQQGRSRSIRAGVHPTARRPFGVEPSGSGHTTNLASKSASCLHQSPVRKTAYPAVSTFKRLSSSGHAVEFHNLPPNSARSQSERPVSPCWWLQFRNSKPCSDYCLSHIVNLLEDWGPCAEHGEHHIRIPRTPARVTGGVFLVDKNPHNTAESRLVVDFSQFSRGNYRVSWPKFAVP…	0
645	MPLSYHHFRRLVLLDEEAGPLEEELPRLADEGLNRRVAEDLNLGNLTVSIPWTHKVGNFTGLYSSTAPVFNPHWKTPSFPNIHLHQDIIKKCEQFVGPLTINEKRRLKLIMPARFYPNFTKYLPLDKGIKPYYPEHLVNHYFQTRHYLHTLWKAGILYKRETTHSASFCGSPYSWEQELQHGAESFHQQSSGILSRPPVGSSLQSKHHKSRLGLQSQQGPLARRQQGRSRSIRAGVHPTARRPFGVEPSGSGHTTNLASKSASCLHQSPVRKTAYPAVSTFKRLSSSGHAVEFHNLPPNSARSQSERPVSPCWWLQFRNSKPCSDYCLSHIVNLLEDWGPCAEHGEHHIRIPRTPARVTGGVFLVDKNPHNTAESRLVVDFSQFSRGNYRVSWPKFAVP…	0
646	MPLSYHHFRRLVLLDEEAGPLEEELPRLADEGLNRRVAEDLNLGNLTVSIPWTHKVGNFTGLYSSTAPVFNPHWKTPSFPNIHLHQDIIKKCEQFVGPLTINEKRRLKLIMPARFYPNFTKYLPLDKGIKPYYPEHLVNHYFQTRHYLHTLWKAGILYKRETTHSASFCGSPYSWEQELQHGAESFHQQSSGILSRPPVGSSLQSKHHKSRLGLQSQQGPLARRQQGRSRSIRAGVHPTARRPFGVEPSGSGHTTNLASKSASCLHQSPVRKTAYPAVSTFKRLSSSGHAVEFHNLPPNSARSQSERPVSPCWWLQFRNSKPCSDYCLSHIVNLLEDWGPCAEHGEHHIRIPRTPARVTGGVFLVDKNPHNTAESRLVVDFSQFSRGNYRVSWPKFAVP…	0
647	MPLSYHHFRRLVLLDEEAGPLEEELPRLADEGLNRRVAEDLNLGNLTVSIPWTHKVGNFTGLYSSTAPVFNPHWKTPSFPNIHLHQDIIKKCEQFVGPLTINEKRRLKLIMPARFYPNFTKYLPLDKGIKPYYPEHLVNHYFQTRHYLHTLWKAGILYKRETTHSASFCGSPYSWEQELQHGAESFHQQSSGILSRPPVGSSLQSKHHKSRLGLQSQQGPLARRQQGRSRSIRAGVHPTARRPFGVEPSGSGHTTNLASKSASCLHQSPVRKTAYPAVSTFKRLSSSGHAVEFHNLPPNSARSQSERPVSPCWWLQFRNSKPCSDYCLSHIVNLLEDWGPCAEHGEHHIRIPRTPARVTGGVFLVDKNPHNTAESRLVVDFSQFSRGNYRVSWPKFAVP…	0
648	MPLSYHHFRRLVLLDEEAGPLEEELPRLADEGLNRRVAEDLNLGNLTVSIPWTHKVGNFTGLYSSTAPVFNPHWKTPSFPNIHLHQDIIKKCEQFVGPLTINEKRRLKLIMPARFYPNFTKYLPLDKGIKPYYPEHLVNHYFQTRHYLHTLWKAGILYKRETTHSASFCGSPYSWEQELQHGAESFHQQSSGILSRPPVGSSLQSKHHKSRLGLQSQQGPLARRQQGRSRSIRAGVHPTARRPFGVEPSGSGHTTNLASKSASCLHQSPVRKTAYPAVSTFKRLSSSGHAVEFHNLPPNSARSQSERPVSPCWWLQFRNSKPCSDYCLSHIVNLLEDWGPCAEHGEHHIRIPRTPARVTGGVFLVDKNPHNTAESRLVVDFSQFSRGNYRVSWPKFAVP…	0
649	MPLSYHHFRRLVLLDEEAGPLEEELPRLADEGLNRRVAEDLNLGNLTVSIPWTHKVGNFTGLYSSTAPVFNPHWKTPSFPNIHLHQDIIKKCEQFVGPLTINEKRRLKLIMPARFYPNFTKYLPLDKGIKPYYPEHLVNHYFQTRHYLHTLWKAGILYKRETTHSASFCGSPYSWEQELQHGAESFHQQSSGILSRPPVGSSLQSKHHKSRLGLQSQQGPLARRQQGRSRSIRAGVHPTARRPFGVEPSGSGHTTNLASKSASCLHQSPVRKTAYPAVSTFKRLSSSGHAVEFHNLPPNSARSQSERPVSPCWWLQFRNSKPCSDYCLSHIVNLLEDWGPCAEHGEHHIRIPRTPARVTGGVFLVDKNPHNTAESRLVVDFSQFSRGNYRVSWPKFAVP…	0
650	MIDSTEVYDDPVDPVEPEADLRSNSVVPNILRNSDYNLNSPLLEDPSRLMIEWLTTGNRPSRLNLTDNLLRSYKVLRGYFKKLDVGSMRAGGLGAQAMITLWLHGSHSESTRSRKCLTELSQFYKKSSPIEKLLNYTLENRGLKTPTEGVLSSINKVQYDQAFGRYLGNTYSSYLFFHVIILYMNALDWDEEKTILALWKEIASIDVKSDLVKFRDQIWGSLVITKDFVYSQSANCLFDRNYTLMLKDLFLSRFNSLLILISPPESRYSDDLVSNLCQLYIAGDKVLSACGNSGYDVIKLLEPYIVNKLVQKAEKFRPLIHSLGDFPQFIRDKTNQLEGTFGPSAREFFQTMDLLDNIHDLVFVYGCYRHWGHPYIDYRKGLSKLYDQVHVKKIIDRNY…	0
651	MIDSTEVYDDPVDPVEPEADLRSNSVVPNILRNSDYNLNSPLLEDPSRLMIEWLTTGNRPSRLNLTDNLLRSYKVLRGYFKKLDVGSMRAGGLGAQAMITLWLHGSHSESTRSRKCLTELSQFYKKSSPIEKLLNYTLENRGLKTPTEGVLSSINKVQYDQAFGRYLGNTYSSYLFFHVIILYMNALDWDEEKTILALWKEIASIDVKSDLVKFRDQIWGSLVITKDFVYSQSANCLFDRNYTLMLKDLFLSRFNSLLILISPPESRYSDDLVSNLCQLYIAGDKVLSACGNSGYDVIKLLEPYIVNKLVQKAEKFRPLIHSLGDFPQFIRDKTNQLEGTFGPSAREFFQTMDLLDNIHDLVFVYGCYRHWGHPYIDYRKGLSKLYDQVHVKKIIDRNY…	0
652	MIDSTEVYDDPVDPVEPEADLRSNSVVPNILRNSDYNLNSPLLEDPSRLMIEWLTTGNRPSRLNLTDNLLRSYKVLRGYFKKLDVGSMRAGGLGAQAMITLWLHGSHSESTRSRKCLTELSQFYKKSSPIEKLLNYTLENRGLKTPTEGVLSSINKVQYDQAFGRYLGNTYSSYLFFHVIILYMNALDWDEEKTILALWKEIASIDVKSDLVKFRDQIWGSLVITKDFVYSQSANCLFDRNYTLMLKDLFLSRFNSLLILISPPESRYSDDLVSNLCQLYIAGDKVLSACGNSGYDVIKLLEPYIVNKLVQKAEKFRPLIHSLGDFPQFIRDKTNQLEGTFGPSAREFFQTMDLLDNIHDLVFVYGCYRHWGHPYIDYRKGLSKLYDQVHVKKIIDRNY…	0
654	MIDSTEVYDDPVDPVEPEADLRSNSVVPNILRNSDYNLNSPLLEDPSRLMIEWLTTGNRPSRLNLTDNLLRSYKVLRGYFKKLDVGSMRAGGLGAQAMITLWLHGSHSESTRSRKCLTELSQFYKKSSPIEKLLNYTLENRGLKTPTEGVLSSINKVQYDQAFGRYLGNTYSSYLFFHVIILYMNALDWDEEKTILALWKEIASIDVKSDLVKFRDQIWGSLVITKDFVYSQSANCLFDRNYTLMLKDLFLSRFNSLLILISPPESRYSDDLVSNLCQLYIAGDKVLSACGNSGYDVIKLLEPYIVNKLVQKAEKFRPLIHSLGDFPQFIRDKTNQLEGTFGPSAREFFQTMDLLDNIHDLVFVYGCYRHWGHPYIDYRKGLSKLYDQVHVKKIIDRNY…	0
655	MIDSTEVYDDPVDPVEPEADLRSNSVVPNILRNSDYNLNSPLLEDPSRLMIEWLTTGNRPSRLNLTDNLLRSYKVLRGYFKKLDVGSMRAGGLGAQAMITLWLHGSHSESTRSRKCLTELSQFYKKSSPIEKLLNYTLENRGLKTPTEGVLSSINKVQYDQAFGRYLGNTYSSYLFFHVIILYMNALDWDEEKTILALWKEIASIDVKSDLVKFRDQIWGSLVITKDFVYSQSANCLFDRNYTLMLKDLFLSRFNSLLILISPPESRYSDDLVSNLCQLYIAGDKVLSACGNSGYDVIKLLEPYIVNKLVQKAEKFRPLIHSLGDFPQFIRDKTNQLEGTFGPSAREFFQTMDLLDNIHDLVFVYGCYRHWGHPYIDYRKGLSKLYDQVHVKKIIDRNY…	0
656	MIDSTEVYDDPVDPVEPEADLRSNSVVPNILRNSDYNLNSPLLEDPSRLMIEWLTTGNRPSRLNLTDNLLRSYKVLRGYFKKLDVGSMRAGGLGAQAMITLWLHGSHSESTRSRKCLTELSQFYKKSSPIEKLLNYTLENRGLKTPTEGVLSSINKVQYDQAFGRYLGNTYSSYLFFHVIILYMNALDWDEEKTILALWKEIASIDVKSDLVKFRDQIWGSLVITKDFVYSQSANCLFDRNYTLMLKDLFLSRFNSLLILISPPESRYSDDLVSNLCQLYIAGDKVLSACGNSGYDVIKLLEPYIVNKLVQKAEKFRPLIHSLGDFPQFIRDKTNQLEGTFGPSAREFFQTMDLLDNIHDLVFVYGCYRHWGHPYIDYRKGLSKLYDQVHVKKIIDRNY…	0
657	MIDSTEVYDDPVDPVEPEADLRSNSVVPNILRNSDYNLNSPLLEDPSRLMIEWLTTGNRPSRLNLTDNLLRSYKVLRGYFKKLDVGSMRAGGLGAQAMITLWLHGSHSESTRSRKCLTELSQFYKKSSPIEKLLNYTLENRGLKTPTEGVLSSINKVQYDQAFGRYLGNTYSSYLFFHVIILYMNALDWDEEKTILALWKEIASIDVKSDLVKFRDQIWGSLVITKDFVYSQSANCLFDRNYTLMLKDLFLSRFNSLLILISPPESRYSDDLVSNLCQLYIAGDKVLSACGNSGYDVIKLLEPYIVNKLVQKAEKFRPLIHSLGDFPQFIRDKTNQLEGTFGPSAREFFQTMDLLDNIHDLVFVYGCYRHWGHPYIDYRKGLSKLYDQVHVKKIIDRNY…	0
658	MIDSTEVYDDPVDPVEPEADLRSNSVVPNILRNSDYNLNSPLLEDPSRLMIEWLTTGNRPSRLNLTDNLLRSYKVLRGYFKKLDVGSMRAGGLGAQAMITLWLHGSHSESTRSRKCLTELSQFYKKSSPIEKLLNYTLENRGLKTPTEGVLSSINKVQYDQAFGRYLGNTYSSYLFFHVIILYMNALDWDEEKTILALWKEIASIDVKSDLVKFRDQIWGSLVITKDFVYSQSANCLFDRNYTLMLKDLFLSRFNSLLILISPPESRYSDDLVSNLCQLYIAGDKVLSACGNSGYDVIKLLEPYIVNKLVQKAEKFRPLIHSLGDFPQFIRDKTNQLEGTFGPSAREFFQTMDLLDNIHDLVFVYGCYRHWGHPYIDYRKGLSKLYDQVHVKKIIDRNY…	0
659	MIDSTEVYDDPVDPVEPEADLRSNSVVPNILRNSDYNLNSPLLEDPSRLMIEWLTTGNRPSRLNLTDNLLRSYKVLRGYFKKLDVGSMRAGGLGAQAMITLWLHGSHSESTRSRKCLTELSQFYKKSSPIEKLLNYTLENRGLKTPTEGVLSSINKVQYDQAFGRYLGNTYSSYLFFHVIILYMNALDWDEEKTILALWKEIASIDVKSDLVKFRDQIWGSLVITKDFVYSQSANCLFDRNYTLMLKDLFLSRFNSLLILISPPESRYSDDLVSNLCQLYIAGDKVLSACGNSGYDVIKLLEPYIVNKLVQKAEKFRPLIHSLGDFPQFIRDKTNQLEGTFGPSAREFFQTMDLLDNIHDLVFVYGCYRHWGHPYIDYRKGLSKLYDQVHVKKIIDRNY…	0
660	MIDSTEVYDDPVDPVEPEADLRSNSVVPNILRNSDYNLNSPLLEDPSRLMIEWLTTGNRPSRLNLTDNLLRSYKVLRGYFKKLDVGSMRAGGLGAQAMITLWLHGSHSESTRSRKCLTELSQFYKKSSPIEKLLNYTLENRGLKTPTEGVLSSINKVQYDQAFGRYLGNTYSSYLFFHVIILYMNALDWDEEKTILALWKEIASIDVKSDLVKFRDQIWGSLVITKDFVYSQSANCLFDRNYTLMLKDLFLSRFNSLLILISPPESRYSDDLVSNLCQLYIAGDKVLSACGNSGYDVIKLLEPYIVNKLVQKAEKFRPLIHSLGDFPQFIRDKTNQLEGTFGPSAREFFQTMDLLDNIHDLVFVYGCYRHWGHPYIDYRKGLSKLYDQVHVKKIIDRNY…	0
661	MIDSTEVYDDPVDPVEPEADLRSNSVVPNILRNSDYNLNSPLLEDPSRLMIEWLTTGNRPSRLNLTDNLLRSYKVLRGYFKKLDVGSMRAGGLGAQAMITLWLHGSHSESTRSRKCLTELSQFYKKSSPIEKLLNYTLENRGLKTPTEGVLSSINKVQYDQAFGRYLGNTYSSYLFFHVIILYMNALDWDEEKTILALWKEIASIDVKSDLVKFRDQIWGSLVITKDFVYSQSANCLFDRNYTLMLKDLFLSRFNSLLILISPPESRYSDDLVSNLCQLYIAGDKVLSACGNSGYDVIKLLEPYIVNKLVQKAEKFRPLIHSLGDFPQFIRDKTNQLEGTFGPSAREFFQTMDLLDNIHDLVFVYGCYRHWGHPYIDYRKGLSKLYDQVHVKKIIDRNY…	0
662	MIDSTEVYDDPVDPVEPEADLRSNSVVPNILRNSDYNLNSPLLEDPSRLMIEWLTTGNRPSRLNLTDNLLRSYKVLRGYFKKLDVGSMRAGGLGAQAMITLWLHGSHSESTRSRKCLTELSQFYKKSSPIEKLLNYTLENRGLKTPTEGVLSSINKVQYDQAFGRYLGNTYSSYLFFHVIILYMNALDWDEEKTILALWKEIASIDVKSDLVKFRDQIWGSLVITKDFVYSQSANCLFDRNYTLMLKDLFLSRFNSLLILISPPESRYSDDLVSNLCQLYIAGDKVLSACGNSGYDVIKLLEPYIVNKLVQKAEKFRPLIHSLGDFPQFIRDKTNQLEGTFGPSAREFFQTMDLLDNIHDLVFVYGCYRHWGHPYIDYRKGLSKLYDQVHVKKIIDRNY…	0
663	MIDSTEVYDDPVDPVEPEADLRSNSVVPNILRNSDYNLNSPLLEDPSRLMIEWLTTGNRPSRLNLTDNLLRSYKVLRGYFKKLDVGSMRAGGLGAQAMITLWLHGSHSESTRSRKCLTELSQFYKKSSPIEKLLNYTLENRGLKTPTEGVLSSINKVQYDQAFGRYLGNTYSSYLFFHVIILYMNALDWDEEKTILALWKEIASIDVKSDLVKFRDQIWGSLVITKDFVYSQSANCLFDRNYTLMLKDLFLSRFNSLLILISPPESRYSDDLVSNLCQLYIAGDKVLSACGNSGYDVIKLLEPYIVNKLVQKAEKFRPLIHSLGDFPQFIRDKTNQLEGTFGPSAREFFQTMDLLDNIHDLVFVYGCYRHWGHPYIDYRKGLSKLYDQVHVKKIIDRNY…	0
664	MIDSTEVYDDPVDPVEPEADLRSNSVVPNILRNSDYNLNSPLLEDPSRLMIEWLTTGNRPSRLNLTDNLLRSYKVLRGYFKKLDVGSMRAGGLGAQAMITLWLHGSHSESTRSRKCLTELSQFYKKSSPIEKLLNYTLENRGLKTPTEGVLSSINKVQYDQAFGRYLGNTYSSYLFFHVIILYMNALDWDEEKTILALWKEIASIDVKSDLVKFRDQIWGSLVITKDFVYSQSANCLFDRNYTLMLKDLFLSRFNSLLILISPPESRYSDDLVSNLCQLYIAGDKVLSACGNSGYDVIKLLEPYIVNKLVQKAEKFRPLIHSLGDFPQFIRDKTNQLEGTFGPSAREFFQTMDLLDNIHDLVFVYGCYRHWGHPYIDYRKGLSKLYDQVHVKKIIDRNY…	0
665	MIDSTEVYDDPVDPVEPEADLRSNSVVPNILRNSDYNLNSPLLEDPSRLMIEWLTTGNRPSRLNLTDNLLRSYKVLRGYFKKLDVGSMRAGGLGAQAMITLWLHGSHSESTRSRKCLTELSQFYKKSSPIEKLLNYTLENRGLKTPTEGVLSSINKVQYDQAFGRYLGNTYSSYLFFHVIILYMNALDWDEEKTILALWKEIASIDVKSDLVKFRDQIWGSLVITKDFVYSQSANCLFDRNYTLMLKDLFLSRFNSLLILISPPESRYSDDLVSNLCQLYIAGDKVLSACGNSGYDVIKLLEPYIVNKLVQKAEKFRPLIHSLGDFPQFIRDKTNQLEGTFGPSAREFFQTMDLLDNIHDLVFVYGCYRHWGHPYIDYRKGLSKLYDQVHVKKIIDRNY…	0
666	MIDSTEVYDDPVDPVEPEADLRSNSVVPNILRNSDYNLNSPLLEDPSRLMIEWLTTGNRPSRLNLTDNLLRSYKVLRGYFKKLDVGSMRAGGLGAQAMITLWLHGSHSESTRSRKCLTELSQFYKKSSPIEKLLNYTLENRGLKTPTEGVLSSINKVQYDQAFGRYLGNTYSSYLFFHVIILYMNALDWDEEKTILALWKEIASIDVKSDLVKFRDQIWGSLVITKDFVYSQSANCLFDRNYTLMLKDLFLSRFNSLLILISPPESRYSDDLVSNLCQLYIAGDKVLSACGNSGYDVIKLLEPYIVNKLVQKAEKFRPLIHSLGDFPQFIRDKTNQLEGTFGPSAREFFQTMDLLDNIHDLVFVYGCYRHWGHPYIDYRKGLSKLYDQVHVKKIIDRNY…	0
667	MIDSTEVYDDPVDPVEPEADLRSNSVVPNILRNSDYNLNSPLLEDPSRLMIEWLTTGNRPSRLNLTDNLLRSYKVLRGYFKKLDVGSMRAGGLGAQAMITLWLHGSHSESTRSRKCLTELSQFYKKSSPIEKLLNYTLENRGLKTPTEGVLSSINKVQYDQAFGRYLGNTYSSYLFFHVIILYMNALDWDEEKTILALWKEIASIDVKSDLVKFRDQIWGSLVITKDFVYSQSANCLFDRNYTLMLKDLFLSRFNSLLILISPPESRYSDDLVSNLCQLYIAGDKVLSACGNSGYDVIKLLEPYIVNKLVQKAEKFRPLIHSLGDFPQFIRDKTNQLEGTFGPSAREFFQTMDLLDNIHDLVFVYGCYRHWGHPYIDYRKGLSKLYDQVHVKKIIDRNY…	0
668	MIDSTEVYDDPVDPVEPEADLRSNSVVPNILRNSDYNLNSPLLEDPSRLMIEWLTTGNRPSRLNLTDNLLRSYKVLRGYFKKLDVGSMRAGGLGAQAMITLWLHGSHSESTRSRKCLTELSQFYKKSSPIEKLLNYTLENRGLKTPTEGVLSSINKVQYDQAFGRYLGNTYSSYLFFHVIILYMNALDWDEEKTILALWKEIASIDVKSDLVKFRDQIWGSLVITKDFVYSQSANCLFDRNYTLMLKDLFLSRFNSLLILISPPESRYSDDLVSNLCQLYIAGDKVLSACGNSGYDVIKLLEPYIVNKLVQKAEKFRPLIHSLGDFPQFIRDKTNQLEGTFGPSAREFFQTMDLLDNIHDLVFVYGCYRHWGHPYIDYRKGLSKLYDQVHVKKIIDRNY…	0
669	MIDSTEVYDDPVDPVEPEADLRSNSVVPNILRNSDYNLNSPLLEDPSRLMIEWLTTGNRPSRLNLTDNLLRSYKVLRGYFKKLDVGSMRAGGLGAQAMITLWLHGSHSESTRSRKCLTELSQFYKKSSPIEKLLNYTLENRGLKTPTEGVLSSINKVQYDQAFGRYLGNTYSSYLFFHVIILYMNALDWDEEKTILALWKEIASIDVKSDLVKFRDQIWGSLVITKDFVYSQSANCLFDRNYTLMLKDLFLSRFNSLLILISPPESRYSDDLVSNLCQLYIAGDKVLSACGNSGYDVIKLLEPYIVNKLVQKAEKFRPLIHSLGDFPQFIRDKTNQLEGTFGPSAREFFQTMDLLDNIHDLVFVYGCYRHWGHPYIDYRKGLSKLYDQVHVKKIIDRNY…	0
670	MIDSTEVYDDPVDPVEPEADLRSNSVVPNILRNSDYNLNSPLLEDPSRLMIEWLTTGNRPSRLNLTDNLLRSYKVLRGYFKKLDVGSMRAGGLGAQAMITLWLHGSHSESTRSRKCLTELSQFYKKSSPIEKLLNYTLENRGLKTPTEGVLSSINKVQYDQAFGRYLGNTYSSYLFFHVIILYMNALDWDEEKTILALWKEIASIDVKSDLVKFRDQIWGSLVITKDFVYSQSANCLFDRNYTLMLKDLFLSRFNSLLILISPPESRYSDDLVSNLCQLYIAGDKVLSACGNSGYDVIKLLEPYIVNKLVQKAEKFRPLIHSLGDFPQFIRDKTNQLEGTFGPSAREFFQTMDLLDNIHDLVFVYGCYRHWGHPYIDYRKGLSKLYDQVHVKKIIDRNY…	0
671	MIDSTEVYDDPVDPVEPEADLRSNSVVPNILRNSDYNLNSPLLEDPSRLMIEWLTTGNRPSRLNLTDNLLRSYKVLRGYFKKLDVGSMRAGGLGAQAMITLWLHGSHSESTRSRKCLTELSQFYKKSSPIEKLLNYTLENRGLKTPTEGVLSSINKVQYDQAFGRYLGNTYSSYLFFHVIILYMNALDWDEEKTILALWKEIASIDVKSDLVKFRDQIWGSLVITKDFVYSQSANCLFDRNYTLMLKDLFLSRFNSLLILISPPESRYSDDLVSNLCQLYIAGDKVLSACGNSGYDVIKLLEPYIVNKLVQKAEKFRPLIHSLGDFPQFIRDKTNQLEGTFGPSAREFFQTMDLLDNIHDLVFVYGCYRHWGHPYIDYRKGLSKLYDQVHVKKIIDRNY…	0
672	MIDSTEVYDDPVDPVEPEADLRSNSVVPNILRNSDYNLNSPLLEDPSRLMIEWLTTGNRPSRLNLTDNLLRSYKVLRGYFKKLDVGSMRAGGLGAQAMITLWLHGSHSESTRSRKCLTELSQFYKKSSPIEKLLNYTLENRGLKTPTEGVLSSINKVQYDQAFGRYLGNTYSSYLFFHVIILYMNALDWDEEKTILALWKEIASIDVKSDLVKFRDQIWGSLVITKDFVYSQSANCLFDRNYTLMLKDLFLSRFNSLLILISPPESRYSDDLVSNLCQLYIAGDKVLSACGNSGYDVIKLLEPYIVNKLVQKAEKFRPLIHSLGDFPQFIRDKTNQLEGTFGPSAREFFQTMDLLDNIHDLVFVYGCYRHWGHPYIDYRKGLSKLYDQVHVKKIIDRNY…	0
673	MIDSTEVYDDPVDPVEPEADLRSNSVVPNILRNSDYNLNSPLLEDPSRLMIEWLTTGNRPSRLNLTDNLLRSYKVLRGYFKKLDVGSMRAGGLGAQAMITLWLHGSHSESTRSRKCLTELSQFYKKSSPIEKLLNYTLENRGLKTPTEGVLSSINKVQYDQAFGRYLGNTYSSYLFFHVIILYMNALDWDEEKTILALWKEIASIDVKSDLVKFRDQIWGSLVITKDFVYSQSANCLFDRNYTLMLKDLFLSRFNSLLILISPPESRYSDDLVSNLCQLYIAGDKVLSACGNSGYDVIKLLEPYIVNKLVQKAEKFRPLIHSLGDFPQFIRDKTNQLEGTFGPSAREFFQTMDLLDNIHDLVFVYGCYRHWGHPYIDYRKGLSKLYDQVHVKKIIDRNY…	0
674	MIDSTEVYDDPVDPVEPEADLRSNSVVPNILRNSDYNLNSPLLEDPSRLMIEWLTTGNRPSRLNLTDNLLRSYKVLRGYFKKLDVGSMRAGGLGAQAMITLWLHGSHSESTRSRKCLTELSQFYKKSSPIEKLLNYTLENRGLKTPTEGVLSSINKVQYDQAFGRYLGNTYSSYLFFHVIILYMNALDWDEEKTILALWKEIASIDVKSDLVKFRDQIWGSLVITKDFVYSQSANCLFDRNYTLMLKDLFLSRFNSLLILISPPESRYSDDLVSNLCQLYIAGDKVLSACGNSGYDVIKLLEPYIVNKLVQKAEKFRPLIHSLGDFPQFIRDKTNQLEGTFGPSAREFFQTMDLLDNIHDLVFVYGCYRHWGHPYIDYRKGLSKLYDQVHVKKIIDRNY…	0
675	MIDSTEVYDDPVDPVEPEADLRSNSVVPNILRNSDYNLNSPLLEDPSRLMIEWLTTGNRPSRLNLTDNLLRSYKVLRGYFKKLDVGSMRAGGLGAQAMITLWLHGSHSESTRSRKCLTELSQFYKKSSPIEKLLNYTLENRGLKTPTEGVLSSINKVQYDQAFGRYLGNTYSSYLFFHVIILYMNALDWDEEKTILALWKEIASIDVKSDLVKFRDQIWGSLVITKDFVYSQSANCLFDRNYTLMLKDLFLSRFNSLLILISPPESRYSDDLVSNLCQLYIAGDKVLSACGNSGYDVIKLLEPYIVNKLVQKAEKFRPLIHSLGDFPQFIRDKTNQLEGTFGPSAREFFQTMDLLDNIHDLVFVYGCYRHWGHPYIDYRKGLSKLYDQVHVKKIIDRNY…	0
676	MIDSTEVYDDPVDPVEPEADLRSNSVVPNILRNSDYNLNSPLLEDPSRLMIEWLTTGNRPSRLNLTDNLLRSYKVLRGYFKKLDVGSMRAGGLGAQAMITLWLHGSHSESTRSRKCLTELSQFYKKSSPIEKLLNYTLENRGLKTPTEGVLSSINKVQYDQAFGRYLGNTYSSYLFFHVIILYMNALDWDEEKTILALWKEIASIDVKSDLVKFRDQIWGSLVITKDFVYSQSANCLFDRNYTLMLKDLFLSRFNSLLILISPPESRYSDDLVSNLCQLYIAGDKVLSACGNSGYDVIKLLEPYIVNKLVQKAEKFRPLIHSLGDFPQFIRDKTNQLEGTFGPSAREFFQTMDLLDNIHDLVFVYGCYRHWGHPYIDYRKGLSKLYDQVHVKKIIDRNY…	0
677	MIDSTEVYDDPVDPVEPEADLRSNSVVPNILRNSDYNLNSPLLEDPSRLMIEWLTTGNRPSRLNLTDNLLRSYKVLRGYFKKLDVGSMRAGGLGAQAMITLWLHGSHSESTRSRKCLTELSQFYKKSSPIEKLLNYTLENRGLKTPTEGVLSSINKVQYDQAFGRYLGNTYSSYLFFHVIILYMNALDWDEEKTILALWKEIASIDVKSDLVKFRDQIWGSLVITKDFVYSQSANCLFDRNYTLMLKDLFLSRFNSLLILISPPESRYSDDLVSNLCQLYIAGDKVLSACGNSGYDVIKLLEPYIVNKLVQKAEKFRPLIHSLGDFPQFIRDKTNQLEGTFGPSAREFFQTMDLLDNIHDLVFVYGCYRHWGHPYIDYRKGLSKLYDQVHVKKIIDRNY…	0
678	MIDSTEVYDDPVDPVEPEADLRSNSVVPNILRNSDYNLNSPLLEDPSRLMIEWLTTGNRPSRLNLTDNLLRSYKVLRGYFKKLDVGSMRAGGLGAQAMITLWLHGSHSESTRSRKCLTELSQFYKKSSPIEKLLNYTLENRGLKTPTEGVLSSINKVQYDQAFGRYLGNTYSSYLFFHVIILYMNALDWDEEKTILALWKEIASIDVKSDLVKFRDQIWGSLVITKDFVYSQSANCLFDRNYTLMLKDLFLSRFNSLLILISPPESRYSDDLVSNLCQLYIAGDKVLSACGNSGYDVIKLLEPYIVNKLVQKAEKFRPLIHSLGDFPQFIRDKTNQLEGTFGPSAREFFQTMDLLDNIHDLVFVYGCYRHWGHPYIDYRKGLSKLYDQVHVKKIIDRNY…	0
679	MIDSTEVYDDPVDPVEPEADLRSNSVVPNILRNSDYNLNSPLLEDPSRLMIEWLTTGNRPSRLNLTDNLLRSYKVLRGYFKKLDVGSMRAGGLGAQAMITLWLHGSHSESTRSRKCLTELSQFYKKSSPIEKLLNYTLENRGLKTPTEGVLSSINKVQYDQAFGRYLGNTYSSYLFFHVIILYMNALDWDEEKTILALWKEIASIDVKSDLVKFRDQIWGSLVITKDFVYSQSANCLFDRNYTLMLKDLFLSRFNSLLILISPPESRYSDDLVSNLCQLYIAGDKVLSACGNSGYDVIKLLEPYIVNKLVQKAEKFRPLIHSLGDFPQFIRDKTNQLEGTFGPSAREFFQTMDLLDNIHDLVFVYGCYRHWGHPYIDYRKGLSKLYDQVHVKKIIDRNY…	0
681	MIDSTEVYDDPVDPVEPEADLRSNSVVPNILRNSDYNLNSPLLEDPSRLMIEWLTTGNRPSRLNLTDNLLRSYKVLRGYFKKLDVGSMRAGGLGAQAMITLWLHGSHSESTRSRKCLTELSQFYKKSSPIEKLLNYTLENRGLKTPTEGVLSSINKVQYDQAFGRYLGNTYSSYLFFHVIILYMNALDWDEEKTILALWKEIASIDVKSDLVKFRDQIWGSLVITKDFVYSQSANCLFDRNYTLMLKDLFLSRFNSLLILISPPESRYSDDLVSNLCQLYIAGDKVLSACGNSGYDVIKLLEPYIVNKLVQKAEKFRPLIHSLGDFPQFIRDKTNQLEGTFGPSAREFFQTMDLLDNIHDLVFVYGCYRHWGHPYIDYRKGLSKLYDQVHVKKIIDRNY…	0
682	MIDSTEVYDDPVDPVEPEADLRSNSVVPNILRNSDYNLNSPLLEDPSRLMIEWLTTGNRPSRLNLTDNLLRSYKVLRGYFKKLDVGSMRAGGLGAQAMITLWLHGSHSESTRSRKCLTELSQFYKKSSPIEKLLNYTLENRGLKTPTEGVLSSINKVQYDQAFGRYLGNTYSSYLFFHVIILYMNALDWDEEKTILALWKEIASIDVKSDLVKFRDQIWGSLVITKDFVYSQSANCLFDRNYTLMLKDLFLSRFNSLLILISPPESRYSDDLVSNLCQLYIAGDKVLSACGNSGYDVIKLLEPYIVNKLVQKAEKFRPLIHSLGDFPQFIRDKTNQLEGTFGPSAREFFQTMDLLDNIHDLVFVYGCYRHWGHPYIDYRKGLSKLYDQVHVKKIIDRNY…	0
683	MIDSTEVYDDPVDPVEPEADLRSNSVVPNILRNSDYNLNSPLLEDPSRLMIEWLTTGNRPSRLNLTDNLLRSYKVLRGYFKKLDVGSMRAGGLGAQAMITLWLHGSHSESTRSRKCLTELSQFYKKSSPIEKLLNYTLENRGLKTPTEGVLSSINKVQYDQAFGRYLGNTYSSYLFFHVIILYMNALDWDEEKTILALWKEIASIDVKSDLVKFRDQIWGSLVITKDFVYSQSANCLFDRNYTLMLKDLFLSRFNSLLILISPPESRYSDDLVSNLCQLYIAGDKVLSACGNSGYDVIKLLEPYIVNKLVQKAEKFRPLIHSLGDFPQFIRDKTNQLEGTFGPSAREFFQTMDLLDNIHDLVFVYGCYRHWGHPYIDYRKGLSKLYDQVHVKKIIDRNY…	0
684	MIDSTEVYDDPVDPVEPEADLRSNSVVPNILRNSDYNLNSPLLEDPSRLMIEWLTTGNRPSRLNLTDNLLRSYKVLRGYFKKLDVGSMRAGGLGAQAMITLWLHGSHSESTRSRKCLTELSQFYKKSSPIEKLLNYTLENRGLKTPTEGVLSSINKVQYDQAFGRYLGNTYSSYLFFHVIILYMNALDWDEEKTILALWKEIASIDVKSDLVKFRDQIWGSLVITKDFVYSQSANCLFDRNYTLMLKDLFLSRFNSLLILISPPESRYSDDLVSNLCQLYIAGDKVLSACGNSGYDVIKLLEPYIVNKLVQKAEKFRPLIHSLGDFPQFIRDKTNQLEGTFGPSAREFFQTMDLLDNIHDLVFVYGCYRHWGHPYIDYRKGLSKLYDQVHVKKIIDRNY…	0
685	MIDSTEVYDDPVDPVEPEADLRSNSVVPNILRNSDYNLNSPLLEDPSRLMIEWLTTGNRPSRLNLTDNLLRSYKVLRGYFKKLDVGSMRAGGLGAQAMITLWLHGSHSESTRSRKCLTELSQFYKKSSPIEKLLNYTLENRGLKTPTEGVLSSINKVQYDQAFGRYLGNTYSSYLFFHVIILYMNALDWDEEKTILALWKEIASIDVKSDLVKFRDQIWGSLVITKDFVYSQSANCLFDRNYTLMLKDLFLSRFNSLLILISPPESRYSDDLVSNLCQLYIAGDKVLSACGNSGYDVIKLLEPYIVNKLVQKAEKFRPLIHSLGDFPQFIRDKTNQLEGTFGPSAREFFQTMDLLDNIHDLVFVYGCYRHWGHPYIDYRKGLSKLYDQVHVKKIIDRNY…	0
686	MIDSTEVYDDPVDPVEPEADLRSNSVVPNILRNSDYNLNSPLLEDPSRLMIEWLTTGNRPSRLNLTDNLLRSYKVLRGYFKKLDVGSMRAGGLGAQAMITLWLHGSHSESTRSRKCLTELSQFYKKSSPIEKLLNYTLENRGLKTPTEGVLSSINKVQYDQAFGRYLGNTYSSYLFFHVIILYMNALDWDEEKTILALWKEIASIDVKSDLVKFRDQIWGSLVITKDFVYSQSANCLFDRNYTLMLKDLFLSRFNSLLILISPPESRYSDDLVSNLCQLYIAGDKVLSACGNSGYDVIKLLEPYIVNKLVQKAEKFRPLIHSLGDFPQFIRDKTNQLEGTFGPSAREFFQTMDLLDNIHDLVFVYGCYRHWGHPYIDYRKGLSKLYDQVHVKKIIDRNY…	0
687	MIDSTEVYDDPVDPVEPEADLRSNSVVPNILRNSDYNLNSPLLEDPSRLMIEWLTTGNRPSRLNLTDNLLRSYKVLRGYFKKLDVGSMRAGGLGAQAMITLWLHGSHSESTRSRKCLTELSQFYKKSSPIEKLLNYTLENRGLKTPTEGVLSSINKVQYDQAFGRYLGNTYSSYLFFHVIILYMNALDWDEEKTILALWKEIASIDVKSDLVKFRDQIWGSLVITKDFVYSQSANCLFDRNYTLMLKDLFLSRFNSLLILISPPESRYSDDLVSNLCQLYIAGDKVLSACGNSGYDVIKLLEPYIVNKLVQKAEKFRPLIHSLGDFPQFIRDKTNQLEGTFGPSAREFFQTMDLLDNIHDLVFVYGCYRHWGHPYIDYRKGLSKLYDQVHVKKIIDRNY…	0
688	MIDSTEVYDDPVDPVEPEADLRSNSVVPNILRNSDYNLNSPLLEDPSRLMIEWLTTGNRPSRLNLTDNLLRSYKVLRGYFKKLDVGSMRAGGLGAQAMITLWLHGSHSESTRSRKCLTELSQFYKKSSPIEKLLNYTLENRGLKTPTEGVLSSINKVQYDQAFGRYLGNTYSSYLFFHVIILYMNALDWDEEKTILALWKEIASIDVKSDLVKFRDQIWGSLVITKDFVYSQSANCLFDRNYTLMLKDLFLSRFNSLLILISPPESRYSDDLVSNLCQLYIAGDKVLSACGNSGYDVIKLLEPYIVNKLVQKAEKFRPLIHSLGDFPQFIRDKTNQLEGTFGPSAREFFQTMDLLDNIHDLVFVYGCYRHWGHPYIDYRKGLSKLYDQVHVKKIIDRNY…	0
689	MIDSTEVYDDPVDPVEPEADLRSNSVVPNILRNSDYNLNSPLLEDPSRLMIEWLTTGNRPSRLNLTDNLLRSYKVLRGYFKKLDVGSMRAGGLGAQAMITLWLHGSHSESTRSRKCLTELSQFYKKSSPIEKLLNYTLENRGLKTPTEGVLSSINKVQYDQAFGRYLGNTYSSYLFFHVIILYMNALDWDEEKTILALWKEIASIDVKSDLVKFRDQIWGSLVITKDFVYSQSANCLFDRNYTLMLKDLFLSRFNSLLILISPPESRYSDDLVSNLCQLYIAGDKVLSACGNSGYDVIKLLEPYIVNKLVQKAEKFRPLIHSLGDFPQFIRDKTNQLEGTFGPSAREFFQTMDLLDNIHDLVFVYGCYRHWGHPYIDYRKGLSKLYDQVHVKKIIDRNY…	0
690	MIDSTEVYDDPVDPVEPEADLRSNSVVPNILRNSDYNLNSPLLEDPSRLMIEWLTTGNRPSRLNLTDNLLRSYKVLRGYFKKLDVGSMRAGGLGAQAMITLWLHGSHSESTRSRKCLTELSQFYKKSSPIEKLLNYTLENRGLKTPTEGVLSSINKVQYDQAFGRYLGNTYSSYLFFHVIILYMNALDWDEEKTILALWKEIASIDVKSDLVKFRDQIWGSLVITKDFVYSQSANCLFDRNYTLMLKDLFLSRFNSLLILISPPESRYSDDLVSNLCQLYIAGDKVLSACGNSGYDVIKLLEPYIVNKLVQKAEKFRPLIHSLGDFPQFIRDKTNQLEGTFGPSAREFFQTMDLLDNIHDLVFVYGCYRHWGHPYIDYRKGLSKLYDQVHVKKIIDRNY…	0
691	MIDSTEVYDDPVDPVEPEADLRSNSVVPNILRNSDYNLNSPLLEDPSRLMIEWLTTGNRPSRLNLTDNLLRSYKVLRGYFKKLDVGSMRAGGLGAQAMITLWLHGSHSESTRSRKCLTELSQFYKKSSPIEKLLNYTLENRGLKTPTEGVLSSINKVQYDQAFGRYLGNTYSSYLFFHVIILYMNALDWDEEKTILALWKEIASIDVKSDLVKFRDQIWGSLVITKDFVYSQSANCLFDRNYTLMLKDLFLSRFNSLLILISPPESRYSDDLVSNLCQLYIAGDKVLSACGNSGYDVIKLLEPYIVNKLVQKAEKFRPLIHSLGDFPQFIRDKTNQLEGTFGPSAREFFQTMDLLDNIHDLVFVYGCYRHWGHPYIDYRKGLSKLYDQVHVKKIIDRNY…	0
692	MIDSTEVYDDPVDPVEPEADLRSNSVVPNILRNSDYNLNSPLLEDPSRLMIEWLTTGNRPSRLNLTDNLLRSYKVLRGYFKKLDVGSMRAGGLGAQAMITLWLHGSHSESTRSRKCLTELSQFYKKSSPIEKLLNYTLENRGLKTPTEGVLSSINKVQYDQAFGRYLGNTYSSYLFFHVIILYMNALDWDEEKTILALWKEIASIDVKSDLVKFRDQIWGSLVITKDFVYSQSANCLFDRNYTLMLKDLFLSRFNSLLILISPPESRYSDDLVSNLCQLYIAGDKVLSACGNSGYDVIKLLEPYIVNKLVQKAEKFRPLIHSLGDFPQFIRDKTNQLEGTFGPSAREFFQTMDLLDNIHDLVFVYGCYRHWGHPYIDYRKGLSKLYDQVHVKKIIDRNY…	0
693	MIDSTEVYDDPVDPVEPEADLRSNSVVPNILRNSDYNLNSPLLEDPSRLMIEWLTTGNRPSRLNLTDNLLRSYKVLRGYFKKLDVGSMRAGGLGAQAMITLWLHGSHSESTRSRKCLTELSQFYKKSSPIEKLLNYTLENRGLKTPTEGVLSSINKVQYDQAFGRYLGNTYSSYLFFHVIILYMNALDWDEEKTILALWKEIASIDVKSDLVKFRDQIWGSLVITKDFVYSQSANCLFDRNYTLMLKDLFLSRFNSLLILISPPESRYSDDLVSNLCQLYIAGDKVLSACGNSGYDVIKLLEPYIVNKLVQKAEKFRPLIHSLGDFPQFIRDKTNQLEGTFGPSAREFFQTMDLLDNIHDLVFVYGCYRHWGHPYIDYRKGLSKLYDQVHVKKIIDRNY…	0
694	MIDSTEVYDDPVDPVEPEADLRSNSVVPNILRNSDYNLNSPLLEDPSRLMIEWLTTGNRPSRLNLTDNLLRSYKVLRGYFKKLDVGSMRAGGLGAQAMITLWLHGSHSESTRSRKCLTELSQFYKKSSPIEKLLNYTLENRGLKTPTEGVLSSINKVQYDQAFGRYLGNTYSSYLFFHVIILYMNALDWDEEKTILALWKEIASIDVKSDLVKFRDQIWGSLVITKDFVYSQSANCLFDRNYTLMLKDLFLSRFNSLLILISPPESRYSDDLVSNLCQLYIAGDKVLSACGNSGYDVIKLLEPYIVNKLVQKAEKFRPLIHSLGDFPQFIRDKTNQLEGTFGPSAREFFQTMDLLDNIHDLVFVYGCYRHWGHPYIDYRKGLSKLYDQVHVKKIIDRNY…	0
695	MIDSTEVYDDPVDPVEPEADLRSNSVVPNILRNSDYNLNSPLLEDPSRLMIEWLTTGNRPSRLNLTDNLLRSYKVLRGYFKKLDVGSMRAGGLGAQAMITLWLHGSHSESTRSRKCLTELSQFYKKSSPIEKLLNYTLENRGLKTPTEGVLSSINKVQYDQAFGRYLGNTYSSYLFFHVIILYMNALDWDEEKTILALWKEIASIDVKSDLVKFRDQIWGSLVITKDFVYSQSANCLFDRNYTLMLKDLFLSRFNSLLILISPPESRYSDDLVSNLCQLYIAGDKVLSACGNSGYDVIKLLEPYIVNKLVQKAEKFRPLIHSLGDFPQFIRDKTNQLEGTFGPSAREFFQTMDLLDNIHDLVFVYGCYRHWGHPYIDYRKGLSKLYDQVHVKKIIDRNY…	0
696	MIDSTEVYDDPVDPVEPEADLRSNSVVPNILRNSDYNLNSPLLEDPSRLMIEWLTTGNRPSRLNLTDNLLRSYKVLRGYFKKLDVGSMRAGGLGAQAMITLWLHGSHSESTRSRKCLTELSQFYKKSSPIEKLLNYTLENRGLKTPTEGVLSSINKVQYDQAFGRYLGNTYSSYLFFHVIILYMNALDWDEEKTILALWKEIASIDVKSDLVKFRDQIWGSLVITKDFVYSQSANCLFDRNYTLMLKDLFLSRFNSLLILISPPESRYSDDLVSNLCQLYIAGDKVLSACGNSGYDVIKLLEPYIVNKLVQKAEKFRPLIHSLGDFPQFIRDKTNQLEGTFGPSAREFFQTMDLLDNIHDLVFVYGCYRHWGHPYIDYRKGLSKLYDQVHVKKIIDRNY…	0
697	MIDSTEVYDDPVDPVEPEADLRSNSVVPNILRNSDYNLNSPLLEDPSRLMIEWLTTGNRPSRLNLTDNLLRSYKVLRGYFKKLDVGSMRAGGLGAQAMITLWLHGSHSESTRSRKCLTELSQFYKKSSPIEKLLNYTLENRGLKTPTEGVLSSINKVQYDQAFGRYLGNTYSSYLFFHVIILYMNALDWDEEKTILALWKEIASIDVKSDLVKFRDQIWGSLVITKDFVYSQSANCLFDRNYTLMLKDLFLSRFNSLLILISPPESRYSDDLVSNLCQLYIAGDKVLSACGNSGYDVIKLLEPYIVNKLVQKAEKFRPLIHSLGDFPQFIRDKTNQLEGTFGPSAREFFQTMDLLDNIHDLVFVYGCYRHWGHPYIDYRKGLSKLYDQVHVKKIIDRNY…	0
698	MIDSTEVYDDPVDPVEPEADLRSNSVVPNILRNSDYNLNSPLLEDPSRLMIEWLTTGNRPSRLNLTDNLLRSYKVLRGYFKKLDVGSMRAGGLGAQAMITLWLHGSHSESTRSRKCLTELSQFYKKSSPIEKLLNYTLENRGLKTPTEGVLSSINKVQYDQAFGRYLGNTYSSYLFFHVIILYMNALDWDEEKTILALWKEIASIDVKSDLVKFRDQIWGSLVITKDFVYSQSANCLFDRNYTLMLKDLFLSRFNSLLILISPPESRYSDDLVSNLCQLYIAGDKVLSACGNSGYDVIKLLEPYIVNKLVQKAEKFRPLIHSLGDFPQFIRDKTNQLEGTFGPSAREFFQTMDLLDNIHDLVFVYGCYRHWGHPYIDYRKGLSKLYDQVHVKKIIDRNY…	0
699	MIDSTEVYDDPVDPVEPEADLRSNSVVPNILRNSDYNLNSPLLEDPSRLMIEWLTTGNRPSRLNLTDNLLRSYKVLRGYFKKLDVGSMRAGGLGAQAMITLWLHGSHSESTRSRKCLTELSQFYKKSSPIEKLLNYTLENRGLKTPTEGVLSSINKVQYDQAFGRYLGNTYSSYLFFHVIILYMNALDWDEEKTILALWKEIASIDVKSDLVKFRDQIWGSLVITKDFVYSQSANCLFDRNYTLMLKDLFLSRFNSLLILISPPESRYSDDLVSNLCQLYIAGDKVLSACGNSGYDVIKLLEPYIVNKLVQKAEKFRPLIHSLGDFPQFIRDKTNQLEGTFGPSAREFFQTMDLLDNIHDLVFVYGCYRHWGHPYIDYRKGLSKLYDQVHVKKIIDRNY…	0
700	MIDSTEVYDDPVDPVEPEADLRSNSVVPNILRNSDYNLNSPLLEDPSRLMIEWLTTGNRPSRLNLTDNLLRSYKVLRGYFKKLDVGSMRAGGLGAQAMITLWLHGSHSESTRSRKCLTELSQFYKKSSPIEKLLNYTLENRGLKTPTEGVLSSINKVQYDQAFGRYLGNTYSSYLFFHVIILYMNALDWDEEKTILALWKEIASIDVKSDLVKFRDQIWGSLVITKDFVYSQSANCLFDRNYTLMLKDLFLSRFNSLLILISPPESRYSDDLVSNLCQLYIAGDKVLSACGNSGYDVIKLLEPYIVNKLVQKAEKFRPLIHSLGDFPQFIRDKTNQLEGTFGPSAREFFQTMDLLDNIHDLVFVYGCYRHWGHPYIDYRKGLSKLYDQVHVKKIIDRNY…	0
701	MIDSTEVYDDPVDPVEPEADLRSNSVVPNILRNSDYNLNSPLLEDPSRLMIEWLTTGNRPSRLNLTDNLLRSYKVLRGYFKKLDVGSMRAGGLGAQAMITLWLHGSHSESTRSRKCLTELSQFYKKSSPIEKLLNYTLENRGLKTPTEGVLSSINKVQYDQAFGRYLGNTYSSYLFFHVIILYMNALDWDEEKTILALWKEIASIDVKSDLVKFRDQIWGSLVITKDFVYSQSANCLFDRNYTLMLKDLFLSRFNSLLILISPPESRYSDDLVSNLCQLYIAGDKVLSACGNSGYDVIKLLEPYIVNKLVQKAEKFRPLIHSLGDFPQFIRDKTNQLEGTFGPSAREFFQTMDLLDNIHDLVFVYGCYRHWGHPYIDYRKGLSKLYDQVHVKKIIDRNY…	0
702	MIDSTEVYDDPVDPVEPEADLRSNSVVPNILRNSDYNLNSPLLEDPSRLMIEWLTTGNRPSRLNLTDNLLRSYKVLRGYFKKLDVGSMRAGGLGAQAMITLWLHGSHSESTRSRKCLTELSQFYKKSSPIEKLLNYTLENRGLKTPTEGVLSSINKVQYDQAFGRYLGNTYSSYLFFHVIILYMNALDWDEEKTILALWKEIASIDVKSDLVKFRDQIWGSLVITKDFVYSQSANCLFDRNYTLMLKDLFLSRFNSLLILISPPESRYSDDLVSNLCQLYIAGDKVLSACGNSGYDVIKLLEPYIVNKLVQKAEKFRPLIHSLGDFPQFIRDKTNQLEGTFGPSAREFFQTMDLLDNIHDLVFVYGCYRHWGHPYIDYRKGLSKLYDQVHVKKIIDRNY…	0
703	MIDSTEVYDDPVDPVEPEADLRSNSVVPNILRNSDYNLNSPLLEDPSRLMIEWLTTGNRPSRLNLTDNLLRSYKVLRGYFKKLDVGSMRAGGLGAQAMITLWLHGSHSESTRSRKCLTELSQFYKKSSPIEKLLNYTLENRGLKTPTEGVLSSINKVQYDQAFGRYLGNTYSSYLFFHVIILYMNALDWDEEKTILALWKEIASIDVKSDLVKFRDQIWGSLVITKDFVYSQSANCLFDRNYTLMLKDLFLSRFNSLLILISPPESRYSDDLVSNLCQLYIAGDKVLSACGNSGYDVIKLLEPYIVNKLVQKAEKFRPLIHSLGDFPQFIRDKTNQLEGTFGPSAREFFQTMDLLDNIHDLVFVYGCYRHWGHPYIDYRKGLSKLYDQVHVKKIIDRNY…	0
704	MIDSTEVYDDPVDPVEPEADLRSNSVVPNILRNSDYNLNSPLLEDPSRLMIEWLTTGNRPSRLNLTDNLLRSYKVLRGYFKKLDVGSMRAGGLGAQAMITLWLHGSHSESTRSRKCLTELSQFYKKSSPIEKLLNYTLENRGLKTPTEGVLSSINKVQYDQAFGRYLGNTYSSYLFFHVIILYMNALDWDEEKTILALWKEIASIDVKSDLVKFRDQIWGSLVITKDFVYSQSANCLFDRNYTLMLKDLFLSRFNSLLILISPPESRYSDDLVSNLCQLYIAGDKVLSACGNSGYDVIKLLEPYIVNKLVQKAEKFRPLIHSLGDFPQFIRDKTNQLEGTFGPSAREFFQTMDLLDNIHDLVFVYGCYRHWGHPYIDYRKGLSKLYDQVHVKKIIDRNY…	0
705	MIDSTEVYDDPVDPVEPEADLRSNSVVPNILRNSDYNLNSPLLEDPSRLMIEWLTTGNRPSRLNLTDNLLRSYKVLRGYFKKLDVGSMRAGGLGAQAMITLWLHGSHSESTRSRKCLTELSQFYKKSSPIEKLLNYTLENRGLKTPTEGVLSSINKVQYDQAFGRYLGNTYSSYLFFHVIILYMNALDWDEEKTILALWKEIASIDVKSDLVKFRDQIWGSLVITKDFVYSQSANCLFDRNYTLMLKDLFLSRFNSLLILISPPESRYSDDLVSNLCQLYIAGDKVLSACGNSGYDVIKLLEPYIVNKLVQKAEKFRPLIHSLGDFPQFIRDKTNQLEGTFGPSAREFFQTMDLLDNIHDLVFVYGCYRHWGHPYIDYRKGLSKLYDQVHVKKIIDRNY…	0
706	MIDSTEVYDDPVDPVEPEADLRSNSVVPNILRNSDYNLNSPLLEDPSRLMIEWLTTGNRPSRLNLTDNLLRSYKVLRGYFKKLDVGSMRAGGLGAQAMITLWLHGSHSESTRSRKCLTELSQFYKKSSPIEKLLNYTLENRGLKTPTEGVLSSINKVQYDQAFGRYLGNTYSSYLFFHVIILYMNALDWDEEKTILALWKEIASIDVKSDLVKFRDQIWGSLVITKDFVYSQSANCLFDRNYTLMLKDLFLSRFNSLLILISPPESRYSDDLVSNLCQLYIAGDKVLSACGNSGYDVIKLLEPYIVNKLVQKAEKFRPLIHSLGDFPQFIRDKTNQLEGTFGPSAREFFQTMDLLDNIHDLVFVYGCYRHWGHPYIDYRKGLSKLYDQVHVKKIIDRNY…	0
707	MIDSTEVYDDPVDPVEPEADLRSNSVVPNILRNSDYNLNSPLLEDPSRLMIEWLTTGNRPSRLNLTDNLLRSYKVLRGYFKKLDVGSMRAGGLGAQAMITLWLHGSHSESTRSRKCLTELSQFYKKSSPIEKLLNYTLENRGLKTPTEGVLSSINKVQYDQAFGRYLGNTYSSYLFFHVIILYMNALDWDEEKTILALWKEIASIDVKSDLVKFRDQIWGSLVITKDFVYSQSANCLFDRNYTLMLKDLFLSRFNSLLILISPPESRYSDDLVSNLCQLYIAGDKVLSACGNSGYDVIKLLEPYIVNKLVQKAEKFRPLIHSLGDFPQFIRDKTNQLEGTFGPSAREFFQTMDLLDNIHDLVFVYGCYRHWGHPYIDYRKGLSKLYDQVHVKKIIDRNY…	0
708	MIDSTEVYDDPVDPVEPEADLRSNSVVPNILRNSDYNLNSPLLEDPSRLMIEWLTTGNRPSRLNLTDNLLRSYKVLRGYFKKLDVGSMRAGGLGAQAMITLWLHGSHSESTRSRKCLTELSQFYKKSSPIEKLLNYTLENRGLKTPTEGVLSSINKVQYDQAFGRYLGNTYSSYLFFHVIILYMNALDWDEEKTILALWKEIASIDVKSDLVKFRDQIWGSLVITKDFVYSQSANCLFDRNYTLMLKDLFLSRFNSLLILISPPESRYSDDLVSNLCQLYIAGDKVLSACGNSGYDVIKLLEPYIVNKLVQKAEKFRPLIHSLGDFPQFIRDKTNQLEGTFGPSAREFFQTMDLLDNIHDLVFVYGCYRHWGHPYIDYRKGLSKLYDQVHVKKIIDRNY…	0
709	MIDSTEVYDDPVDPVEPEADLRSNSVVPNILRNSDYNLNSPLLEDPSRLMIEWLTTGNRPSRLNLTDNLLRSYKVLRGYFKKLDVGSMRAGGLGAQAMITLWLHGSHSESTRSRKCLTELSQFYKKSSPIEKLLNYTLENRGLKTPTEGVLSSINKVQYDQAFGRYLGNTYSSYLFFHVIILYMNALDWDEEKTILALWKEIASIDVKSDLVKFRDQIWGSLVITKDFVYSQSANCLFDRNYTLMLKDLFLSRFNSLLILISPPESRYSDDLVSNLCQLYIAGDKVLSACGNSGYDVIKLLEPYIVNKLVQKAEKFRPLIHSLGDFPQFIRDKTNQLEGTFGPSAREFFQTMDLLDNIHDLVFVYGCYRHWGHPYIDYRKGLSKLYDQVHVKKIIDRNY…	0
710	MIDSTEVYDDPVDPVEPEADLRSNSVVPNILRNSDYNLNSPLLEDPSRLMIEWLTTGNRPSRLNLTDNLLRSYKVLRGYFKKLDVGSMRAGGLGAQAMITLWLHGSHSESTRSRKCLTELSQFYKKSSPIEKLLNYTLENRGLKTPTEGVLSSINKVQYDQAFGRYLGNTYSSYLFFHVIILYMNALDWDEEKTILALWKEIASIDVKSDLVKFRDQIWGSLVITKDFVYSQSANCLFDRNYTLMLKDLFLSRFNSLLILISPPESRYSDDLVSNLCQLYIAGDKVLSACGNSGYDVIKLLEPYIVNKLVQKAEKFRPLIHSLGDFPQFIRDKTNQLEGTFGPSAREFFQTMDLLDNIHDLVFVYGCYRHWGHPYIDYRKGLSKLYDQVHVKKIIDRNY…	0
711	MIDSTEVYDDPVDPVEPEADLRSNSVVPNILRNSDYNLNSPLLEDPSRLMIEWLTTGNRPSRLNLTDNLLRSYKVLRGYFKKLDVGSMRAGGLGAQAMITLWLHGSHSESTRSRKCLTELSQFYKKSSPIEKLLNYTLENRGLKTPTEGVLSSINKVQYDQAFGRYLGNTYSSYLFFHVIILYMNALDWDEEKTILALWKEIASIDVKSDLVKFRDQIWGSLVITKDFVYSQSANCLFDRNYTLMLKDLFLSRFNSLLILISPPESRYSDDLVSNLCQLYIAGDKVLSACGNSGYDVIKLLEPYIVNKLVQKAEKFRPLIHSLGDFPQFIRDKTNQLEGTFGPSAREFFQTMDLLDNIHDLVFVYGCYRHWGHPYIDYRKGLSKLYDQVHVKKIIDRNY…	0
712	MIDSTEVYDDPVDPVEPEADLRSNSVVPNILRNSDYNLNSPLLEDPSRLMIEWLTTGNRPSRLNLTDNLLRSYKVLRGYFKKLDVGSMRAGGLGAQAMITLWLHGSHSESTRSRKCLTELSQFYKKSSPIEKLLNYTLENRGLKTPTEGVLSSINKVQYDQAFGRYLGNTYSSYLFFHVIILYMNALDWDEEKTILALWKEIASIDVKSDLVKFRDQIWGSLVITKDFVYSQSANCLFDRNYTLMLKDLFLSRFNSLLILISPPESRYSDDLVSNLCQLYIAGDKVLSACGNSGYDVIKLLEPYIVNKLVQKAEKFRPLIHSLGDFPQFIRDKTNQLEGTFGPSAREFFQTMDLLDNIHDLVFVYGCYRHWGHPYIDYRKGLSKLYDQVHVKKIIDRNY…	0
713	MIDSTEVYDDPVDPVEPEADLRSNSVVPNILRNSDYNLNSPLLEDPSRLMIEWLTTGNRPSRLNLTDNLLRSYKVLRGYFKKLDVGSMRAGGLGAQAMITLWLHGSHSESTRSRKCLTELSQFYKKSSPIEKLLNYTLENRGLKTPTEGVLSSINKVQYDQAFGRYLGNTYSSYLFFHVIILYMNALDWDEEKTILALWKEIASIDVKSDLVKFRDQIWGSLVITKDFVYSQSANCLFDRNYTLMLKDLFLSRFNSLLILISPPESRYSDDLVSNLCQLYIAGDKVLSACGNSGYDVIKLLEPYIVNKLVQKAEKFRPLIHSLGDFPQFIRDKTNQLEGTFGPSAREFFQTMDLLDNIHDLVFVYGCYRHWGHPYIDYRKGLSKLYDQVHVKKIIDRNY…	0
714	MIDSTEVYDDPVDPVEPEADLRSNSVVPNILRNSDYNLNSPLLEDPSRLMIEWLTTGNRPSRLNLTDNLLRSYKVLRGYFKKLDVGSMRAGGLGAQAMITLWLHGSHSESTRSRKCLTELSQFYKKSSPIEKLLNYTLENRGLKTPTEGVLSSINKVQYDQAFGRYLGNTYSSYLFFHVIILYMNALDWDEEKTILALWKEIASIDVKSDLVKFRDQIWGSLVITKDFVYSQSANCLFDRNYTLMLKDLFLSRFNSLLILISPPESRYSDDLVSNLCQLYIAGDKVLSACGNSGYDVIKLLEPYIVNKLVQKAEKFRPLIHSLGDFPQFIRDKTNQLEGTFGPSAREFFQTMDLLDNIHDLVFVYGCYRHWGHPYIDYRKGLSKLYDQVHVKKIIDRNY…	0
715	MIDSTEVYDDPVDPVEPEADLRSNSVVPNILRNSDYNLNSPLLEDPSRLMIEWLTTGNRPSRLNLTDNLLRSYKVLRGYFKKLDVGSMRAGGLGAQAMITLWLHGSHSESTRSRKCLTELSQFYKKSSPIEKLLNYTLENRGLKTPTEGVLSSINKVQYDQAFGRYLGNTYSSYLFFHVIILYMNALDWDEEKTILALWKEIASIDVKSDLVKFRDQIWGSLVITKDFVYSQSANCLFDRNYTLMLKDLFLSRFNSLLILISPPESRYSDDLVSNLCQLYIAGDKVLSACGNSGYDVIKLLEPYIVNKLVQKAEKFRPLIHSLGDFPQFIRDKTNQLEGTFGPSAREFFQTMDLLDNIHDLVFVYGCYRHWGHPYIDYRKGLSKLYDQVHVKKIIDRNY…	0
716	MIDSTEVYDDPVDPVEPEADLRSNSVVPNILRNSDYNLNSPLLEDPSRLMIEWLTTGNRPSRLNLTDNLLRSYKVLRGYFKKLDVGSMRAGGLGAQAMITLWLHGSHSESTRSRKCLTELSQFYKKSSPIEKLLNYTLENRGLKTPTEGVLSSINKVQYDQAFGRYLGNTYSSYLFFHVIILYMNALDWDEEKTILALWKEIASIDVKSDLVKFRDQIWGSLVITKDFVYSQSANCLFDRNYTLMLKDLFLSRFNSLLILISPPESRYSDDLVSNLCQLYIAGDKVLSACGNSGYDVIKLLEPYIVNKLVQKAEKFRPLIHSLGDFPQFIRDKTNQLEGTFGPSAREFFQTMDLLDNIHDLVFVYGCYRHWGHPYIDYRKGLSKLYDQVHVKKIIDRNY…	0
717	MIDSTEVYDDPVDPVEPEADLRSNSVVPNILRNSDYNLNSPLLEDPSRLMIEWLTTGNRPSRLNLTDNLLRSYKVLRGYFKKLDVGSMRAGGLGAQAMITLWLHGSHSESTRSRKCLTELSQFYKKSSPIEKLLNYTLENRGLKTPTEGVLSSINKVQYDQAFGRYLGNTYSSYLFFHVIILYMNALDWDEEKTILALWKEIASIDVKSDLVKFRDQIWGSLVITKDFVYSQSANCLFDRNYTLMLKDLFLSRFNSLLILISPPESRYSDDLVSNLCQLYIAGDKVLSACGNSGYDVIKLLEPYIVNKLVQKAEKFRPLIHSLGDFPQFIRDKTNQLEGTFGPSAREFFQTMDLLDNIHDLVFVYGCYRHWGHPYIDYRKGLSKLYDQVHVKKIIDRNY…	0
718	MIDSTEVYDDPVDPVEPEADLRSNSVVPNILRNSDYNLNSPLLEDPSRLMIEWLTTGNRPSRLNLTDNLLRSYKVLRGYFKKLDVGSMRAGGLGAQAMITLWLHGSHSESTRSRKCLTELSQFYKKSSPIEKLLNYTLENRGLKTPTEGVLSSINKVQYDQAFGRYLGNTYSSYLFFHVIILYMNALDWDEEKTILALWKEIASIDVKSDLVKFRDQIWGSLVITKDFVYSQSANCLFDRNYTLMLKDLFLSRFNSLLILISPPESRYSDDLVSNLCQLYIAGDKVLSACGNSGYDVIKLLEPYIVNKLVQKAEKFRPLIHSLGDFPQFIRDKTNQLEGTFGPSAREFFQTMDLLDNIHDLVFVYGCYRHWGHPYIDYRKGLSKLYDQVHVKKIIDRNY…	0
719	MIDSTEVYDDPVDPVEPEADLRSNSVVPNILRNSDYNLNSPLLEDPSRLMIEWLTTGNRPSRLNLTDNLLRSYKVLRGYFKKLDVGSMRAGGLGAQAMITLWLHGSHSESTRSRKCLTELSQFYKKSSPIEKLLNYTLENRGLKTPTEGVLSSINKVQYDQAFGRYLGNTYSSYLFFHVIILYMNALDWDEEKTILALWKEIASIDVKSDLVKFRDQIWGSLVITKDFVYSQSANCLFDRNYTLMLKDLFLSRFNSLLILISPPESRYSDDLVSNLCQLYIAGDKVLSACGNSGYDVIKLLEPYIVNKLVQKAEKFRPLIHSLGDFPQFIRDKTNQLEGTFGPSAREFFQTMDLLDNIHDLVFVYGCYRHWGHPYIDYRKGLSKLYDQVHVKKIIDRNY…	0
721	MIDSTEVYDDPVDPVEPEADLRSNSVVPNILRNSDYNLNSPLLEDPSRLMIEWLTTGNRPSRLNLTDNLLRSYKVLRGYFKKLDVGSMRAGGLGAQAMITLWLHGSHSESTRSRKCLTELSQFYKKSSPIEKLLNYTLENRGLKTPTEGVLSSINKVQYDQAFGRYLGNTYSSYLFFHVIILYMNALDWDEEKTILALWKEIASIDVKSDLVKFRDQIWGSLVITKDFVYSQSANCLFDRNYTLMLKDLFLSRFNSLLILISPPESRYSDDLVSNLCQLYIAGDKVLSACGNSGYDVIKLLEPYIVNKLVQKAEKFRPLIHSLGDFPQFIRDKTNQLEGTFGPSAREFFQTMDLLDNIHDLVFVYGCYRHWGHPYIDYRKGLSKLYDQVHVKKIIDRNY…	0
722	MIDSTEVYDDPVDPVEPEADLRSNSVVPNILRNSDYNLNSPLLEDPSRLMIEWLTTGNRPSRLNLTDNLLRSYKVLRGYFKKLDVGSMRAGGLGAQAMITLWLHGSHSESTRSRKCLTELSQFYKKSSPIEKLLNYTLENRGLKTPTEGVLSSINKVQYDQAFGRYLGNTYSSYLFFHVIILYMNALDWDEEKTILALWKEIASIDVKSDLVKFRDQIWGSLVITKDFVYSQSANCLFDRNYTLMLKDLFLSRFNSLLILISPPESRYSDDLVSNLCQLYIAGDKVLSACGNSGYDVIKLLEPYIVNKLVQKAEKFRPLIHSLGDFPQFIRDKTNQLEGTFGPSAREFFQTMDLLDNIHDLVFVYGCYRHWGHPYIDYRKGLSKLYDQVHVKKIIDRNY…	0
723	MIDSTEVYDDPVDPVEPEADLRSNSVVPNILRNSDYNLNSPLLEDPSRLMIEWLTTGNRPSRLNLTDNLLRSYKVLRGYFKKLDVGSMRAGGLGAQAMITLWLHGSHSESTRSRKCLTELSQFYKKSSPIEKLLNYTLENRGLKTPTEGVLSSINKVQYDQAFGRYLGNTYSSYLFFHVIILYMNALDWDEEKTILALWKEIASIDVKSDLVKFRDQIWGSLVITKDFVYSQSANCLFDRNYTLMLKDLFLSRFNSLLILISPPESRYSDDLVSNLCQLYIAGDKVLSACGNSGYDVIKLLEPYIVNKLVQKAEKFRPLIHSLGDFPQFIRDKTNQLEGTFGPSAREFFQTMDLLDNIHDLVFVYGCYRHWGHPYIDYRKGLSKLYDQVHVKKIIDRNY…	0
724	MIDSTEVYDDPVDPVEPEADLRSNSVVPNILRNSDYNLNSPLLEDPSRLMIEWLTTGNRPSRLNLTDNLLRSYKVLRGYFKKLDVGSMRAGGLGAQAMITLWLHGSHSESTRSRKCLTELSQFYKKSSPIEKLLNYTLENRGLKTPTEGVLSSINKVQYDQAFGRYLGNTYSSYLFFHVIILYMNALDWDEEKTILALWKEIASIDVKSDLVKFRDQIWGSLVITKDFVYSQSANCLFDRNYTLMLKDLFLSRFNSLLILISPPESRYSDDLVSNLCQLYIAGDKVLSACGNSGYDVIKLLEPYIVNKLVQKAEKFRPLIHSLGDFPQFIRDKTNQLEGTFGPSAREFFQTMDLLDNIHDLVFVYGCYRHWGHPYIDYRKGLSKLYDQVHVKKIIDRNY…	0
725	MPLSYQHFRKLLLLDDEAGPLEEELPRLADEGLNRRVAEDLNLGNLNEHRLPARDHARPARLLLKEPLCFPLVAVPNLRTEIALVFPSHHLGLSQDSYGSGPQSVSPGSVY	0
726	MPLSYQHFRKLLLLDDEAGPLEEELPRLADEGLNRRVAEDLNLGNLNEHRLPARDHARPARLLLKEPLCFPLVAVPNLRTEIALVFPSHHLGLSQDSYGSGPQSVSPGSVY	0
727	MPLSYQHFRKLLLLDDEAGPLEEELPRLADEGLNRRVAEDLNLGNLNEHRLPARDHARPARLLLKEPLCFPLVAVPNLRTEIALVFPSHHLGLSQDSYGSGPQSVSPGSVY	0
728	STSLIIAAIIFIASANHKVTLTTAIIQDATNQIKNTTPIYLTQNPQLGISFSNLSETTSQPITILASTTPSAESTPQSTTVKIKNTTTTQMQPSKPTTKQRQNKPQNKPNNDFHF	0
729	STSLIIAAIIFIASANHKVTLTTAIIQDATNQIKNTTPIYLTQNPQLGISFSNLSETTSQPITILASTTPSAESTPQSTTVKIKNTTTTQMQPSKPTTKQRQNKPQNKPNNDFHF	0
730	STSLIIAAIIFIASANHKVTLTTAIIQDATNQIKNTTPIYLTQNPQLGISFSNLSETTSQPITILASTTPSAESTPQSTTVKIKNTTTTQMQPSKPTTKQRQNKPQNKPNNDFHF	0
731	STSLIIAAIIFIASANHKVTLTTAIIQDATNQIKNTTPIYLTQNPQLGISFSNLSETTSQPITILASTTPSAESTPQSTTVKIKNTTTTQMQPSKPTTKQRQNKPQNKPNNDFHF	0
732	MLKMESTQQMASSIINSSFEAAVVAATSTLELMGIQYDYNEVYTRVKSKFDLVMDDSGVKNNLMGKAITIDQALNGKFGSAIRNRNWMADSRTVAKLDEDVNKLRMMLSSKGIDQKMRVLNACFSVKRVPGKSSSIVKCTKLMKDKLERGEVEVDDSFVEEKMEVDTINWKLRYDQLEKRFESLKHRVNEKYNTWVVKARKVNENMNSLQNVISQQQAHINELQMYNNKLERDLQSKIGSVVSSIEWYLRSMELSDDVKVDIEQQLNSIDQLNPVNAIDDFESVLRNLISDYDRLFIMFKGLLQQCNYTCTYE	0
733	MLKMESTQQMASSIINSSFEAAVVAATSTLELMGIQYDYNEVYTRVKSKFDLVMDDSGVKNNLMGKAITIDQALNGKFGSAIRNRNWMADSRTVAKLDEDVNKLRMMLSSKGIDQKMRVLNACFSVKRVPGKSSSIVKCTKLMKDKLERGEVEVDDSFVEEKMEVDTINWKLRYDQLEKRFESLKHRVNEKYNTWVVKARKVNENMNSLQNVISQQQAHINELQMYNNKLERDLQSKIGSVVSSIEWYLRSMELSDDVKVDIEQQLNSIDQLNPVNAIDDFESVLRNLISDYDRLFIMFKGLLQQCNYTCTYE	0
734	MLKMESTQQMASSIINSSFEAAVVAATSTLELMGIQYDYNEVYTRVKSKFDLVMDDSGVKNNLMGKAITIDQALNGKFGSAIRNRNWMADSRTVAKLDEDVNKLRMMLSSKGIDQKMRVLNACFSVKRVPGKSSSIVKCTKLMKDKLERGEVEVDDSFVEEKMEVDTINWKLRYDQLEKRFESLKHRVNEKYNTWVVKARKVNENMNSLQNVISQQQAHINELQMYNNKLERDLQSKIGSVVSSIEWYLRSMELSDDVKVDIEQQLNSIDQLNPVNAIDDFESVLRNLISDYDRLFIMFKGLLQQCNYTCTYE	0
735	MLKMESTQQMASSIINSSFEAAVVAATSTLELMGIQYDYNEVYTRVKSKFDLVMDDSGVKNNLMGKAITIDQALNGKFGSAIRNRNWMADSRTVAKLDEDVNKLRMMLSSKGIDQKMRVLNACFSVKRVPGKSSSIVKCTKLMKDKLERGEVEVDDSFVEEKMEVDTINWKLRYDQLEKRFESLKHRVNEKYNTWVVKARKVNENMNSLQNVISQQQAHINELQMYNNKLERDLQSKIGSVVSSIEWYLRSMELSDDVKVDIEQQLNSIDQLNPVNAIDDFESVLRNLISDYDRLFIMFKGLLQQCNYTCTYE	0
736	MLKMESTQQMASSIINSSFEAAVVAATSTLELMGIQYDYNEVYTRVKSKFDLVMDDSGVKNNLMGKAITIDQALNGKFGSAIRNRNWMADSRTVAKLDEDVNKLRMMLSSKGIDQKMRVLNACFSVKRVPGKSSSIVKCTKLMKDKLERGEVEVDDSFVEEKMEVDTINWKLRYDQLEKRFESLKHRVNEKYNTWVVKARKVNENMNSLQNVISQQQAHINELQMYNNKLERDLQSKIGSVVSSIEWYLRSMELSDDVKVDIEQQLNSIDQLNPVNAIDDFESVLRNLISDYDRLFIMFKGLLQQCNYTCTYE	0
737	MLKMESTQQMASSIINSSFEAAVVAATSTLELMGIQYDYNEVYTRVKSKFDLVMDDSGVKNNLMGKAITIDQALNGKFGSAIRNRNWMADSRTVAKLDEDVNKLRMMLSSKGIDQKMRVLNACFSVKRVPGKSSSIVKCTKLMKDKLERGEVEVDDSFVEEKMEVDTINWKLRYDQLEKRFESLKHRVNEKYNTWVVKARKVNENMNSLQNVISQQQAHINELQMYNNKLERDLQSKIGSVVSSIEWYLRSMELSDDVKVDIEQQLNSIDQLNPVNAIDDFESVLRNLISDYDRLFIMFKGLLQQCNYTCTYE	0
738	MLKMESTQQMASSIINSSFEAAVVAATSTLELMGIQYDYNEVYTRVKSKFDLVMDDSGVKNNLMGKAITIDQALNGKFGSAIRNRNWMADSRTVAKLDEDVNKLRMMLSSKGIDQKMRVLNACFSVKRVPGKSSSIVKCTKLMKDKLERGEVEVDDSFVEEKMEVDTINWKLRYDQLEKRFESLKHRVNEKYNTWVVKARKVNENMNSLQNVISQQQAHINELQMYNNKLERDLQSKIGSVVSSIEWYLRSMELSDDVKVDIEQQLNSIDQLNPVNAIDDFESVLRNLISDYDRLFIMFKGLLQQCNYTCTYE	0
739	MLKMESTQQMASSIINSSFEAAVVAATSTLELMGIQYDYNEVYTRVKSKFDLVMDDSGVKNNLMGKAITIDQALNGKFGSAIRNRNWMADSRTVAKLDEDVNKLRMMLSSKGIDQKMRVLNACFSVKRVPGKSSSIVKCTKLMKDKLERGEVEVDDSFVEEKMEVDTINWKLRYDQLEKRFESLKHRVNEKYNTWVVKARKVNENMNSLQNVISQQQAHINELQMYNNKLERDLQSKIGSVVSSIEWYLRSMELSDDVKVDIEQQLNSIDQLNPVNAIDDFESVLRNLISDYDRLFIMFKGLLQQCNYTCTYE	0
740	MLKMESTQQMASSIINSSFEAAVVAATSTLELMGIQYDYNEVYTRVKSKFDLVMDDSGVKNNLMGKAITIDQALNGKFGSAIRNRNWMADSRTVAKLDEDVNKLRMMLSSKGIDQKMRVLNACFSVKRVPGKSSSIVKCTKLMKDKLERGEVEVDDSFVEEKMEVDTINWKLRYDQLEKRFESLKHRVNEKYNTWVVKARKVNENMNSLQNVISQQQAHINELQMYNNKLERDLQSKIGSVVSSIEWYLRSMELSDDVKVDIEQQLNSIDQLNPVNAIDDFESVLRNLISDYDRLFIMFKGLLQQCNYTCTYE	0
742	MLKMESTQQMASSIINSSFEAAVVAATSTLELMGIQYDYNEVYTRVKSKFDLVMDDSGVKNNLMGKAITIDQALNGKFGSAIRNRNWMADSRTVAKLDEDVNKLRMMLSSKGIDQKMRVLNACFSVKRVPGKSSSIVKCTKLMKDKLERGEVEVDDSFVEEKMEVDTINWKLRYDQLEKRFESLKHRVNEKYNTWVVKARKVNENMNSLQNVISQQQAHINELQMYNNKLERDLQSKIGSVVSSIEWYLRSMELSDDVKVDIEQQLNSIDQLNPVNAIDDFESVLRNLISDYDRLFIMFKGLLQQCNYTCTYE	0
743	IKNTFNAQEDDSQSIRKDDDRPVKTKDRYCYKAELNRSKYYHDVQGFSLGQSDLHIDPTQFIMYSGTISNGISYVNQAPSCGTVLSLKFTPGNSSLIENLHIEPYKVEVLKIEHVGNVSRATLLSDIVSLSIAQKKLLLYGFTKLGVQGLTGDVVSVETKRIPTPTQTNLLTIEDSMQCFAWDMNCANARSTNQDSRLIIYEQEDGFWKIVTETLSIKLKPYFKAYGT	0
744	IKNTFNAQEDDSQSIRKDDDRPVKTKDRYCYKAELNRSKYYHDVQGFSLGQSDLHIDPTQFIMYSGTISNGISYVNQAPSCGTVLSLKFTPGNSSLIENLHIEPYKVEVLKIEHVGNVSRATLLSDIVSLSIAQKKLLLYGFTKLGVQGLTGDVVSVETKRIPTPTQTNLLTIEDSMQCFAWDMNCANARSTNQDSRLIIYEQEDGFWKIVTETLSIKLKPYFKAYGT	0
745	IKNTFNAQEDDSQSIRKDDDRPVKTKDRYCYKAELNRSKYYHDVQGFSLGQSDLHIDPTQFIMYSGTISNGISYVNQAPSCGTVLSLKFTPGNSSLIENLHIEPYKVEVLKIEHVGNVSRATLLSDIVSLSIAQKKLLLYGFTKLGVQGLTGDVVSVETKRIPTPTQTNLLTIEDSMQCFAWDMNCANARSTNQDSRLIIYEQEDGFWKIVTETLSIKLKPYFKAYGT	0
746	IKNTFNAQEDDSQSIRKDDDRPVKTKDRYCYKAELNRSKYYHDVQGFSLGQSDLHIDPTQFIMYSGTISNGISYVNQAPSCGTVLSLKFTPGNSSLIENLHIEPYKVEVLKIEHVGNVSRATLLSDIVSLSIAQKKLLLYGFTKLGVQGLTGDVVSVETKRIPTPTQTNLLTIEDSMQCFAWDMNCANARSTNQDSRLIIYEQEDGFWKIVTETLSIKLKPYFKAYGT	0
747	IKNTFNAQEDDSQSIRKDDDRPVKTKDRYCYKAELNRSKYYHDVQGFSLGQSDLHIDPTQFIMYSGTISNGISYVNQAPSCGTVLSLKFTPGNSSLIENLHIEPYKVEVLKIEHVGNVSRATLLSDIVSLSIAQKKLLLYGFTKLGVQGLTGDVVSVETKRIPTPTQTNLLTIEDSMQCFAWDMNCANARSTNQDSRLIIYEQEDGFWKIVTETLSIKLKPYFKAYGT	0
748	IKNTFNAQEDDSQSIRKDDDRPVKTKDRYCYKAELNRSKYYHDVQGFSLGQSDLHIDPTQFIMYSGTISNGISYVNQAPSCGTVLSLKFTPGNSSLIENLHIEPYKVEVLKIEHVGNVSRATLLSDIVSLSIAQKKLLLYGFTKLGVQGLTGDVVSVETKRIPTPTQTNLLTIEDSMQCFAWDMNCANARSTNQDSRLIIYEQEDGFWKIVTETLSIKLKPYFKAYGT	0
749	IKNTFNAQEDDSQSIRKDDDRPVKTKDRYCYKAELNRSKYYHDVQGFSLGQSDLHIDPTQFIMYSGTISNGISYVNQAPSCGTVLSLKFTPGNSSLIENLHIEPYKVEVLKIEHVGNVSRATLLSDIVSLSIAQKKLLLYGFTKLGVQGLTGDVVSVETKRIPTPTQTNLLTIEDSMQCFAWDMNCANARSTNQDSRLIIYEQEDGFWKIVTETLSIKLKPYFKAYGT	0
750	IKNTFNAQEDDSQSIRKDDDRPVKTKDRYCYKAELNRSKYYHDVQGFSLGQSDLHIDPTQFIMYSGTISNGISYVNQAPSCGTVLSLKFTPGNSSLIENLHIEPYKVEVLKIEHVGNVSRATLLSDIVSLSIAQKKLLLYGFTKLGVQGLTGDVVSVETKRIPTPTQTNLLTIEDSMQCFAWDMNCANARSTNQDSRLIIYEQEDGFWKIVTETLSIKLKPYFKAYGT	0
751	MSKRKIKEEMLQVVAPEIYGPPQADQKPRKIKRVKKKDEVDEGAVEFVREFAPRRRVNWKGRRVQRVLRPGTAVVFTPGERSSVRSKRSYDEVYGDDDILDQAAERAGEFAYGKRSREEELISLPLDESNPTPSLKPVTLQQVLPQAVLLPSRGVKREGESMYPTMQIMVPKRRRVEDVLDTVKMDVEPEVKVRPIKQVAPGLGVQTVDIQIPTDMDVDKKPSTSIEVQTDPWLPASTATVSTSTAATATEPPRRRRWGAASRLMPNYVLHPSIIPTPGYRGTRYYASRRRPASKRRRRTATRRRLAPARVRRVTTRRGRSLVLPTVRYHPSIL	0
752	MSKRKIKEEMLQVVAPEIYGPPQADQKPRKIKRVKKKDEVDEGAVEFVREFAPRRRVNWKGRRVQRVLRPGTAVVFTPGERSSVRSKRSYDEVYGDDDILDQAAERAGEFAYGKRSREEELISLPLDESNPTPSLKPVTLQQVLPQAVLLPSRGVKREGESMYPTMQIMVPKRRRVEDVLDTVKMDVEPEVKVRPIKQVAPGLGVQTVDIQIPTDMDVDKKPSTSIEVQTDPWLPASTATVSTSTAATATEPPRRRRWGAASRLMPNYVLHPSIIPTPGYRGTRYYASRRRPASKRRRRTATRRRLAPARVRRVTTRRGRSLVLPTVRYHPSIL	0
753	MSKRKIKEEMLQVVAPEIYGPPQADQKPRKIKRVKKKDEVDEGAVEFVREFAPRRRVNWKGRRVQRVLRPGTAVVFTPGERSSVRSKRSYDEVYGDDDILDQAAERAGEFAYGKRSREEELISLPLDESNPTPSLKPVTLQQVLPQAVLLPSRGVKREGESMYPTMQIMVPKRRRVEDVLDTVKMDVEPEVKVRPIKQVAPGLGVQTVDIQIPTDMDVDKKPSTSIEVQTDPWLPASTATVSTSTAATATEPPRRRRWGAASRLMPNYVLHPSIIPTPGYRGTRYYASRRRPASKRRRRTATRRRLAPARVRRVTTRRGRSLVLPTVRYHPSIL	0
754	MSKRKIKEEMLQVVAPEIYGPPQADQKPRKIKRVKKKDEVDEGAVEFVREFAPRRRVNWKGRRVQRVLRPGTAVVFTPGERSSVRSKRSYDEVYGDDDILDQAAERAGEFAYGKRSREEELISLPLDESNPTPSLKPVTLQQVLPQAVLLPSRGVKREGESMYPTMQIMVPKRRRVEDVLDTVKMDVEPEVKVRPIKQVAPGLGVQTVDIQIPTDMDVDKKPSTSIEVQTDPWLPASTATVSTSTAATATEPPRRRRWGAASRLMPNYVLHPSIIPTPGYRGTRYYASRRRPASKRRRRTATRRRLAPARVRRVTTRRGRSLVLPTVRYHPSIL	0
755	MSKRKIKEEMLQVVAPEIYGPPQADQKPRKIKRVKKKDEVDEGAVEFVREFAPRRRVNWKGRRVQRVLRPGTAVVFTPGERSSVRSKRSYDEVYGDDDILDQAAERAGEFAYGKRSREEELISLPLDESNPTPSLKPVTLQQVLPQAVLLPSRGVKREGESMYPTMQIMVPKRRRVEDVLDTVKMDVEPEVKVRPIKQVAPGLGVQTVDIQIPTDMDVDKKPSTSIEVQTDPWLPASTATVSTSTAATATEPPRRRRWGAASRLMPNYVLHPSIIPTPGYRGTRYYASRRRPASKRRRRTATRRRLAPARVRRVTTRRGRSLVLPTVRYHPSIL	0
756	MSKRKIKEEMLQVVAPEIYGPPQADQKPRKIKRVKKKDEVDEGAVEFVREFAPRRRVNWKGRRVQRVLRPGTAVVFTPGERSSVRSKRSYDEVYGDDDILDQAAERAGEFAYGKRSREEELISLPLDESNPTPSLKPVTLQQVLPQAVLLPSRGVKREGESMYPTMQIMVPKRRRVEDVLDTVKMDVEPEVKVRPIKQVAPGLGVQTVDIQIPTDMDVDKKPSTSIEVQTDPWLPASTATVSTSTAATATEPPRRRRWGAASRLMPNYVLHPSIIPTPGYRGTRYYASRRRPASKRRRRTATRRRLAPARVRRVTTRRGRSLVLPTVRYHPSIL	0
757	MSKRKIKEEMLQVVAPEIYGPPQADQKPRKIKRVKKKDEVDEGAVEFVREFAPRRRVNWKGRRVQRVLRPGTAVVFTPGERSSVRSKRSYDEVYGDDDILDQAAERAGEFAYGKRSREEELISLPLDESNPTPSLKPVTLQQVLPQAVLLPSRGVKREGESMYPTMQIMVPKRRRVEDVLDTVKMDVEPEVKVRPIKQVAPGLGVQTVDIQIPTDMDVDKKPSTSIEVQTDPWLPASTATVSTSTAATATEPPRRRRWGAASRLMPNYVLHPSIIPTPGYRGTRYYASRRRPASKRRRRTATRRRLAPARVRRVTTRRGRSLVLPTVRYHPSIL	0
758	MSKRKIKEEMLQVVAPEIYGPPQADQKPRKIKRVKKKDEVDEGAVEFVREFAPRRRVNWKGRRVQRVLRPGTAVVFTPGERSSVRSKRSYDEVYGDDDILDQAAERAGEFAYGKRSREEELISLPLDESNPTPSLKPVTLQQVLPQAVLLPSRGVKREGESMYPTMQIMVPKRRRVEDVLDTVKMDVEPEVKVRPIKQVAPGLGVQTVDIQIPTDMDVDKKPSTSIEVQTDPWLPASTATVSTSTAATATEPPRRRRWGAASRLMPNYVLHPSIIPTPGYRGTRYYASRRRPASKRRRRTATRRRLAPARVRRVTTRRGRSLVLPTVRYHPSIL	0
759	MSKRKIKEEMLQVVAPEIYGPPQADQKPRKIKRVKKKDEVDEGAVEFVREFAPRRRVNWKGRRVQRVLRPGTAVVFTPGERSSVRSKRSYDEVYGDDDILDQAAERAGEFAYGKRSREEELISLPLDESNPTPSLKPVTLQQVLPQAVLLPSRGVKREGESMYPTMQIMVPKRRRVEDVLDTVKMDVEPEVKVRPIKQVAPGLGVQTVDIQIPTDMDVDKKPSTSIEVQTDPWLPASTATVSTSTAATATEPPRRRRWGAASRLMPNYVLHPSIIPTPGYRGTRYYASRRRPASKRRRRTATRRRLAPARVRRVTTRRGRSLVLPTVRYHPSIL	0
760	MSKRKIKEEMLQVVAPEIYGPPQADQKPRKIKRVKKKDEVDEGAVEFVREFAPRRRVNWKGRRVQRVLRPGTAVVFTPGERSSVRSKRSYDEVYGDDDILDQAAERAGEFAYGKRSREEELISLPLDESNPTPSLKPVTLQQVLPQAVLLPSRGVKREGESMYPTMQIMVPKRRRVEDVLDTVKMDVEPEVKVRPIKQVAPGLGVQTVDIQIPTDMDVDKKPSTSIEVQTDPWLPASTATVSTSTAATATEPPRRRRWGAASRLMPNYVLHPSIIPTPGYRGTRYYASRRRPASKRRRRTATRRRLAPARVRRVTTRRGRSLVLPTVRYHPSIL	0
761	MSKRKIKEEMLQVVAPEIYGPPQADQKPRKIKRVKKKDEVDEGAVEFVREFAPRRRVNWKGRRVQRVLRPGTAVVFTPGERSSVRSKRSYDEVYGDDDILDQAAERAGEFAYGKRSREEELISLPLDESNPTPSLKPVTLQQVLPQAVLLPSRGVKREGESMYPTMQIMVPKRRRVEDVLDTVKMDVEPEVKVRPIKQVAPGLGVQTVDIQIPTDMDVDKKPSTSIEVQTDPWLPASTATVSTSTAATATEPPRRRRWGAASRLMPNYVLHPSIIPTPGYRGTRYYASRRRPASKRRRRTATRRRLAPARVRRVTTRRGRSLVLPTVRYHPSIL	0
762	MEEQPRKQEQEEDLTTHEQPKIEQDLGFEEPARLEPPQDEQEHEQDAGQEETDAGLEHGYLGGEEDVLLKHLQRQSLILRDALADRSETPLSVEELCRAYELNLFSPRVPPKRQPNGTCEPNPRLNFYPVFAVPEALSTYHIFFKNQKIPVSCRANRTRADALLALGPGARIPDIASLEEVPKIFEGLGRDETRAANALKETAEEEGHTSALVELEGDNARLAVLKRSVELTHFAYPAVNLPPKVMRRIMDQLIMPHIEALDESQEQRPEDARPVVSDEMLARWLGTRDPQALEQRRKLMLAVVLVTLELECMRRFFSDPETLRKVEETLHYTFRHGFVRQACKISNVELTNLVSCLGILHENRLGQTVLHSTLKGEARRDYVRDCVFLFLCHTWQAAM…	0
763	MEEQPRKQEQEEDLTTHEQPKIEQDLGFEEPARLEPPQDEQEHEQDAGQEETDAGLEHGYLGGEEDVLLKHLQRQSLILRDALADRSETPLSVEELCRAYELNLFSPRVPPKRQPNGTCEPNPRLNFYPVFAVPEALSTYHIFFKNQKIPVSCRANRTRADALLALGPGARIPDIASLEEVPKIFEGLGRDETRAANALKETAEEEGHTSALVELEGDNARLAVLKRSVELTHFAYPAVNLPPKVMRRIMDQLIMPHIEALDESQEQRPEDARPVVSDEMLARWLGTRDPQALEQRRKLMLAVVLVTLELECMRRFFSDPETLRKVEETLHYTFRHGFVRQACKISNVELTNLVSCLGILHENRLGQTVLHSTLKGEARRDYVRDCVFLFLCHTWQAAM…	0
764	MEEQPRKQEQEEDLTTHEQPKIEQDLGFEEPARLEPPQDEQEHEQDAGQEETDAGLEHGYLGGEEDVLLKHLQRQSLILRDALADRSETPLSVEELCRAYELNLFSPRVPPKRQPNGTCEPNPRLNFYPVFAVPEALSTYHIFFKNQKIPVSCRANRTRADALLALGPGARIPDIASLEEVPKIFEGLGRDETRAANALKETAEEEGHTSALVELEGDNARLAVLKRSVELTHFAYPAVNLPPKVMRRIMDQLIMPHIEALDESQEQRPEDARPVVSDEMLARWLGTRDPQALEQRRKLMLAVVLVTLELECMRRFFSDPETLRKVEETLHYTFRHGFVRQACKISNVELTNLVSCLGILHENRLGQTVLHSTLKGEARRDYVRDCVFLFLCHTWQAAM…	0
765	MEEQPRKQEQEEDLTTHEQPKIEQDLGFEEPARLEPPQDEQEHEQDAGQEETDAGLEHGYLGGEEDVLLKHLQRQSLILRDALADRSETPLSVEELCRAYELNLFSPRVPPKRQPNGTCEPNPRLNFYPVFAVPEALSTYHIFFKNQKIPVSCRANRTRADALLALGPGARIPDIASLEEVPKIFEGLGRDETRAANALKETAEEEGHTSALVELEGDNARLAVLKRSVELTHFAYPAVNLPPKVMRRIMDQLIMPHIEALDESQEQRPEDARPVVSDEMLARWLGTRDPQALEQRRKLMLAVVLVTLELECMRRFFSDPETLRKVEETLHYTFRHGFVRQACKISNVELTNLVSCLGILHENRLGQTVLHSTLKGEARRDYVRDCVFLFLCHTWQAAM…	0
766	MEEQPRKQEQEEDLTTHEQPKIEQDLGFEEPARLEPPQDEQEHEQDAGQEETDAGLEHGYLGGEEDVLLKHLQRQSLILRDALADRSETPLSVEELCRAYELNLFSPRVPPKRQPNGTCEPNPRLNFYPVFAVPEALSTYHIFFKNQKIPVSCRANRTRADALLALGPGARIPDIASLEEVPKIFEGLGRDETRAANALKETAEEEGHTSALVELEGDNARLAVLKRSVELTHFAYPAVNLPPKVMRRIMDQLIMPHIEALDESQEQRPEDARPVVSDEMLARWLGTRDPQALEQRRKLMLAVVLVTLELECMRRFFSDPETLRKVEETLHYTFRHGFVRQACKISNVELTNLVSCLGILHENRLGQTVLHSTLKGEARRDYVRDCVFLFLCHTWQAAM…	0
767	MEEQPRKQEQEEDLTTHEQPKIEQDLGFEEPARLEPPQDEQEHEQDAGQEETDAGLEHGYLGGEEDVLLKHLQRQSLILRDALADRSETPLSVEELCRAYELNLFSPRVPPKRQPNGTCEPNPRLNFYPVFAVPEALSTYHIFFKNQKIPVSCRANRTRADALLALGPGARIPDIASLEEVPKIFEGLGRDETRAANALKETAEEEGHTSALVELEGDNARLAVLKRSVELTHFAYPAVNLPPKVMRRIMDQLIMPHIEALDESQEQRPEDARPVVSDEMLARWLGTRDPQALEQRRKLMLAVVLVTLELECMRRFFSDPETLRKVEETLHYTFRHGFVRQACKISNVELTNLVSCLGILHENRLGQTVLHSTLKGEARRDYVRDCVFLFLCHTWQAAM…	0
768	MEEQPRKQEQEEDLTTHEQPKIEQDLGFEEPARLEPPQDEQEHEQDAGQEETDAGLEHGYLGGEEDVLLKHLQRQSLILRDALADRSETPLSVEELCRAYELNLFSPRVPPKRQPNGTCEPNPRLNFYPVFAVPEALSTYHIFFKNQKIPVSCRANRTRADALLALGPGARIPDIASLEEVPKIFEGLGRDETRAANALKETAEEEGHTSALVELEGDNARLAVLKRSVELTHFAYPAVNLPPKVMRRIMDQLIMPHIEALDESQEQRPEDARPVVSDEMLARWLGTRDPQALEQRRKLMLAVVLVTLELECMRRFFSDPETLRKVEETLHYTFRHGFVRQACKISNVELTNLVSCLGILHENRLGQTVLHSTLKGEARRDYVRDCVFLFLCHTWQAAM…	0
769	MEEQPRKQEQEEDLTTHEQPKIEQDLGFEEPARLEPPQDEQEHEQDAGQEETDAGLEHGYLGGEEDVLLKHLQRQSLILRDALADRSETPLSVEELCRAYELNLFSPRVPPKRQPNGTCEPNPRLNFYPVFAVPEALSTYHIFFKNQKIPVSCRANRTRADALLALGPGARIPDIASLEEVPKIFEGLGRDETRAANALKETAEEEGHTSALVELEGDNARLAVLKRSVELTHFAYPAVNLPPKVMRRIMDQLIMPHIEALDESQEQRPEDARPVVSDEMLARWLGTRDPQALEQRRKLMLAVVLVTLELECMRRFFSDPETLRKVEETLHYTFRHGFVRQACKISNVELTNLVSCLGILHENRLGQTVLHSTLKGEARRDYVRDCVFLFLCHTWQAAM…	0
770	MEEQPRKQEQEEDLTTHEQPKIEQDLGFEEPARLEPPQDEQEHEQDAGQEETDAGLEHGYLGGEEDVLLKHLQRQSLILRDALADRSETPLSVEELCRAYELNLFSPRVPPKRQPNGTCEPNPRLNFYPVFAVPEALSTYHIFFKNQKIPVSCRANRTRADALLALGPGARIPDIASLEEVPKIFEGLGRDETRAANALKETAEEEGHTSALVELEGDNARLAVLKRSVELTHFAYPAVNLPPKVMRRIMDQLIMPHIEALDESQEQRPEDARPVVSDEMLARWLGTRDPQALEQRRKLMLAVVLVTLELECMRRFFSDPETLRKVEETLHYTFRHGFVRQACKISNVELTNLVSCLGILHENRLGQTVLHSTLKGEARRDYVRDCVFLFLCHTWQAAM…	0
771	MEEQPRKQEQEEDLTTHEQPKIEQDLGFEEPARLEPPQDEQEHEQDAGQEETDAGLEHGYLGGEEDVLLKHLQRQSLILRDALADRSETPLSVEELCRAYELNLFSPRVPPKRQPNGTCEPNPRLNFYPVFAVPEALSTYHIFFKNQKIPVSCRANRTRADALLALGPGARIPDIASLEEVPKIFEGLGRDETRAANALKETAEEEGHTSALVELEGDNARLAVLKRSVELTHFAYPAVNLPPKVMRRIMDQLIMPHIEALDESQEQRPEDARPVVSDEMLARWLGTRDPQALEQRRKLMLAVVLVTLELECMRRFFSDPETLRKVEETLHYTFRHGFVRQACKISNVELTNLVSCLGILHENRLGQTVLHSTLKGEARRDYVRDCVFLFLCHTWQAAM…	0
772	MEEQPRKQEQEEDLTTHEQPKIEQDLGFEEPARLEPPQDEQEHEQDAGQEETDAGLEHGYLGGEEDVLLKHLQRQSLILRDALADRSETPLSVEELCRAYELNLFSPRVPPKRQPNGTCEPNPRLNFYPVFAVPEALSTYHIFFKNQKIPVSCRANRTRADALLALGPGARIPDIASLEEVPKIFEGLGRDETRAANALKETAEEEGHTSALVELEGDNARLAVLKRSVELTHFAYPAVNLPPKVMRRIMDQLIMPHIEALDESQEQRPEDARPVVSDEMLARWLGTRDPQALEQRRKLMLAVVLVTLELECMRRFFSDPETLRKVEETLHYTFRHGFVRQACKISNVELTNLVSCLGILHENRLGQTVLHSTLKGEARRDYVRDCVFLFLCHTWQAAM…	0
773	MEEQPRKQEQEEDLTTHEQPKIEQDLGFEEPARLEPPQDEQEHEQDAGQEETDAGLEHGYLGGEEDVLLKHLQRQSLILRDALADRSETPLSVEELCRAYELNLFSPRVPPKRQPNGTCEPNPRLNFYPVFAVPEALSTYHIFFKNQKIPVSCRANRTRADALLALGPGARIPDIASLEEVPKIFEGLGRDETRAANALKETAEEEGHTSALVELEGDNARLAVLKRSVELTHFAYPAVNLPPKVMRRIMDQLIMPHIEALDESQEQRPEDARPVVSDEMLARWLGTRDPQALEQRRKLMLAVVLVTLELECMRRFFSDPETLRKVEETLHYTFRHGFVRQACKISNVELTNLVSCLGILHENRLGQTVLHSTLKGEARRDYVRDCVFLFLCHTWQAAM…	0
774	MEEQPRKQEQEEDLTTHEQPKIEQDLGFEEPARLEPPQDEQEHEQDAGQEETDAGLEHGYLGGEEDVLLKHLQRQSLILRDALADRSETPLSVEELCRAYELNLFSPRVPPKRQPNGTCEPNPRLNFYPVFAVPEALSTYHIFFKNQKIPVSCRANRTRADALLALGPGARIPDIASLEEVPKIFEGLGRDETRAANALKETAEEEGHTSALVELEGDNARLAVLKRSVELTHFAYPAVNLPPKVMRRIMDQLIMPHIEALDESQEQRPEDARPVVSDEMLARWLGTRDPQALEQRRKLMLAVVLVTLELECMRRFFSDPETLRKVEETLHYTFRHGFVRQACKISNVELTNLVSCLGILHENRLGQTVLHSTLKGEARRDYVRDCVFLFLCHTWQAAM…	0
775	MEEQPRKQEQEEDLTTHEQPKIEQDLGFEEPARLEPPQDEQEHEQDAGQEETDAGLEHGYLGGEEDVLLKHLQRQSLILRDALADRSETPLSVEELCRAYELNLFSPRVPPKRQPNGTCEPNPRLNFYPVFAVPEALSTYHIFFKNQKIPVSCRANRTRADALLALGPGARIPDIASLEEVPKIFEGLGRDETRAANALKETAEEEGHTSALVELEGDNARLAVLKRSVELTHFAYPAVNLPPKVMRRIMDQLIMPHIEALDESQEQRPEDARPVVSDEMLARWLGTRDPQALEQRRKLMLAVVLVTLELECMRRFFSDPETLRKVEETLHYTFRHGFVRQACKISNVELTNLVSCLGILHENRLGQTVLHSTLKGEARRDYVRDCVFLFLCHTWQAAM…	0
776	MEEQPRKQEQEEDLTTHEQPKIEQDLGFEEPARLEPPQDEQEHEQDAGQEETDAGLEHGYLGGEEDVLLKHLQRQSLILRDALADRSETPLSVEELCRAYELNLFSPRVPPKRQPNGTCEPNPRLNFYPVFAVPEALSTYHIFFKNQKIPVSCRANRTRADALLALGPGARIPDIASLEEVPKIFEGLGRDETRAANALKETAEEEGHTSALVELEGDNARLAVLKRSVELTHFAYPAVNLPPKVMRRIMDQLIMPHIEALDESQEQRPEDARPVVSDEMLARWLGTRDPQALEQRRKLMLAVVLVTLELECMRRFFSDPETLRKVEETLHYTFRHGFVRQACKISNVELTNLVSCLGILHENRLGQTVLHSTLKGEARRDYVRDCVFLFLCHTWQAAM…	0
777	MEEQPRKQEQEEDLTTHEQPKIEQDLGFEEPARLEPPQDEQEHEQDAGQEETDAGLEHGYLGGEEDVLLKHLQRQSLILRDALADRSETPLSVEELCRAYELNLFSPRVPPKRQPNGTCEPNPRLNFYPVFAVPEALSTYHIFFKNQKIPVSCRANRTRADALLALGPGARIPDIASLEEVPKIFEGLGRDETRAANALKETAEEEGHTSALVELEGDNARLAVLKRSVELTHFAYPAVNLPPKVMRRIMDQLIMPHIEALDESQEQRPEDARPVVSDEMLARWLGTRDPQALEQRRKLMLAVVLVTLELECMRRFFSDPETLRKVEETLHYTFRHGFVRQACKISNVELTNLVSCLGILHENRLGQTVLHSTLKGEARRDYVRDCVFLFLCHTWQAAM…	0
778	MEEQPRKQEQEEDLTTHEQPKIEQDLGFEEPARLEPPQDEQEHEQDAGQEETDAGLEHGYLGGEEDVLLKHLQRQSLILRDALADRSETPLSVEELCRAYELNLFSPRVPPKRQPNGTCEPNPRLNFYPVFAVPEALSTYHIFFKNQKIPVSCRANRTRADALLALGPGARIPDIASLEEVPKIFEGLGRDETRAANALKETAEEEGHTSALVELEGDNARLAVLKRSVELTHFAYPAVNLPPKVMRRIMDQLIMPHIEALDESQEQRPEDARPVVSDEMLARWLGTRDPQALEQRRKLMLAVVLVTLELECMRRFFSDPETLRKVEETLHYTFRHGFVRQACKISNVELTNLVSCLGILHENRLGQTVLHSTLKGEARRDYVRDCVFLFLCHTWQAAM…	0
779	MEEQPRKQEQEEDLTTHEQPKIEQDLGFEEPARLEPPQDEQEHEQDAGQEETDAGLEHGYLGGEEDVLLKHLQRQSLILRDALADRSETPLSVEELCRAYELNLFSPRVPPKRQPNGTCEPNPRLNFYPVFAVPEALSTYHIFFKNQKIPVSCRANRTRADALLALGPGARIPDIASLEEVPKIFEGLGRDETRAANALKETAEEEGHTSALVELEGDNARLAVLKRSVELTHFAYPAVNLPPKVMRRIMDQLIMPHIEALDESQEQRPEDARPVVSDEMLARWLGTRDPQALEQRRKLMLAVVLVTLELECMRRFFSDPETLRKVEETLHYTFRHGFVRQACKISNVELTNLVSCLGILHENRLGQTVLHSTLKGEARRDYVRDCVFLFLCHTWQAAM…	0
780	MEEQPRKQEQEEDLTTHEQPKIEQDLGFEEPARLEPPQDEQEHEQDAGQEETDAGLEHGYLGGEEDVLLKHLQRQSLILRDALADRSETPLSVEELCRAYELNLFSPRVPPKRQPNGTCEPNPRLNFYPVFAVPEALSTYHIFFKNQKIPVSCRANRTRADALLALGPGARIPDIASLEEVPKIFEGLGRDETRAANALKETAEEEGHTSALVELEGDNARLAVLKRSVELTHFAYPAVNLPPKVMRRIMDQLIMPHIEALDESQEQRPEDARPVVSDEMLARWLGTRDPQALEQRRKLMLAVVLVTLELECMRRFFSDPETLRKVEETLHYTFRHGFVRQACKISNVELTNLVSCLGILHENRLGQTVLHSTLKGEARRDYVRDCVFLFLCHTWQAAM…	0
781	MEEQPRKQEQEEDLTTHEQPKIEQDLGFEEPARLEPPQDEQEHEQDAGQEETDAGLEHGYLGGEEDVLLKHLQRQSLILRDALADRSETPLSVEELCRAYELNLFSPRVPPKRQPNGTCEPNPRLNFYPVFAVPEALSTYHIFFKNQKIPVSCRANRTRADALLALGPGARIPDIASLEEVPKIFEGLGRDETRAANALKETAEEEGHTSALVELEGDNARLAVLKRSVELTHFAYPAVNLPPKVMRRIMDQLIMPHIEALDESQEQRPEDARPVVSDEMLARWLGTRDPQALEQRRKLMLAVVLVTLELECMRRFFSDPETLRKVEETLHYTFRHGFVRQACKISNVELTNLVSCLGILHENRLGQTVLHSTLKGEARRDYVRDCVFLFLCHTWQAAM…	0
782	MEEQPRKQEQEEDLTTHEQPKIEQDLGFEEPARLEPPQDEQEHEQDAGQEETDAGLEHGYLGGEEDVLLKHLQRQSLILRDALADRSETPLSVEELCRAYELNLFSPRVPPKRQPNGTCEPNPRLNFYPVFAVPEALSTYHIFFKNQKIPVSCRANRTRADALLALGPGARIPDIASLEEVPKIFEGLGRDETRAANALKETAEEEGHTSALVELEGDNARLAVLKRSVELTHFAYPAVNLPPKVMRRIMDQLIMPHIEALDESQEQRPEDARPVVSDEMLARWLGTRDPQALEQRRKLMLAVVLVTLELECMRRFFSDPETLRKVEETLHYTFRHGFVRQACKISNVELTNLVSCLGILHENRLGQTVLHSTLKGEARRDYVRDCVFLFLCHTWQAAM…	0
783	MEEQPRKQEQEEDLTTHEQPKIEQDLGFEEPARLEPPQDEQEHEQDAGQEETDAGLEHGYLGGEEDVLLKHLQRQSLILRDALADRSETPLSVEELCRAYELNLFSPRVPPKRQPNGTCEPNPRLNFYPVFAVPEALSTYHIFFKNQKIPVSCRANRTRADALLALGPGARIPDIASLEEVPKIFEGLGRDETRAANALKETAEEEGHTSALVELEGDNARLAVLKRSVELTHFAYPAVNLPPKVMRRIMDQLIMPHIEALDESQEQRPEDARPVVSDEMLARWLGTRDPQALEQRRKLMLAVVLVTLELECMRRFFSDPETLRKVEETLHYTFRHGFVRQACKISNVELTNLVSCLGILHENRLGQTVLHSTLKGEARRDYVRDCVFLFLCHTWQAAM…	0
784	MEEQPRKQEQEEDLTTHEQPKIEQDLGFEEPARLEPPQDEQEHEQDAGQEETDAGLEHGYLGGEEDVLLKHLQRQSLILRDALADRSETPLSVEELCRAYELNLFSPRVPPKRQPNGTCEPNPRLNFYPVFAVPEALSTYHIFFKNQKIPVSCRANRTRADALLALGPGARIPDIASLEEVPKIFEGLGRDETRAANALKETAEEEGHTSALVELEGDNARLAVLKRSVELTHFAYPAVNLPPKVMRRIMDQLIMPHIEALDESQEQRPEDARPVVSDEMLARWLGTRDPQALEQRRKLMLAVVLVTLELECMRRFFSDPETLRKVEETLHYTFRHGFVRQACKISNVELTNLVSCLGILHENRLGQTVLHSTLKGEARRDYVRDCVFLFLCHTWQAAM…	0
785	MEEQPRKQEQEEDLTTHEQPKIEQDLGFEEPARLEPPQDEQEHEQDAGQEETDAGLEHGYLGGEEDVLLKHLQRQSLILRDALADRSETPLSVEELCRAYELNLFSPRVPPKRQPNGTCEPNPRLNFYPVFAVPEALSTYHIFFKNQKIPVSCRANRTRADALLALGPGARIPDIASLEEVPKIFEGLGRDETRAANALKETAEEEGHTSALVELEGDNARLAVLKRSVELTHFAYPAVNLPPKVMRRIMDQLIMPHIEALDESQEQRPEDARPVVSDEMLARWLGTRDPQALEQRRKLMLAVVLVTLELECMRRFFSDPETLRKVEETLHYTFRHGFVRQACKISNVELTNLVSCLGILHENRLGQTVLHSTLKGEARRDYVRDCVFLFLCHTWQAAM…	0
786	MEEQPRKQEQEEDLTTHEQPKIEQDLGFEEPARLEPPQDEQEHEQDAGQEETDAGLEHGYLGGEEDVLLKHLQRQSLILRDALADRSETPLSVEELCRAYELNLFSPRVPPKRQPNGTCEPNPRLNFYPVFAVPEALSTYHIFFKNQKIPVSCRANRTRADALLALGPGARIPDIASLEEVPKIFEGLGRDETRAANALKETAEEEGHTSALVELEGDNARLAVLKRSVELTHFAYPAVNLPPKVMRRIMDQLIMPHIEALDESQEQRPEDARPVVSDEMLARWLGTRDPQALEQRRKLMLAVVLVTLELECMRRFFSDPETLRKVEETLHYTFRHGFVRQACKISNVELTNLVSCLGILHENRLGQTVLHSTLKGEARRDYVRDCVFLFLCHTWQAAM…	0
787	MEEQPRKQEQEEDLTTHEQPKIEQDLGFEEPARLEPPQDEQEHEQDAGQEETDAGLEHGYLGGEEDVLLKHLQRQSLILRDALADRSETPLSVEELCRAYELNLFSPRVPPKRQPNGTCEPNPRLNFYPVFAVPEALSTYHIFFKNQKIPVSCRANRTRADALLALGPGARIPDIASLEEVPKIFEGLGRDETRAANALKETAEEEGHTSALVELEGDNARLAVLKRSVELTHFAYPAVNLPPKVMRRIMDQLIMPHIEALDESQEQRPEDARPVVSDEMLARWLGTRDPQALEQRRKLMLAVVLVTLELECMRRFFSDPETLRKVEETLHYTFRHGFVRQACKISNVELTNLVSCLGILHENRLGQTVLHSTLKGEARRDYVRDCVFLFLCHTWQAAM…	0
788	MSKEIPTPYMWSYQPQMGLAAGASQDYSTRMNWLSAGPSMISRVNGVRSHRNQILLEQAAVTSTPRAKLNPRNWPSTLVYQEIPGPTTVLLPRDALAEVRMTNSGVQLAGGASRCPLRPQSGIKTLVIRGRGTQLNDELVSSSIGLRPDGVFQLAGAGRSSFTPNQAYLTLQSSSSEPRSGGIGTLQFVEEFVPSVYFNPFSGSPGLYPDEFIPNFDAVREAVDGYD	0
789	MSKEIPTPYMWSYQPQMGLAAGASQDYSTRMNWLSAGPSMISRVNGVRSHRNQILLEQAAVTSTPRAKLNPRNWPSTLVYQEIPGPTTVLLPRDALAEVRMTNSGVQLAGGASRCPLRPQSGIKTLVIRGRGTQLNDELVSSSIGLRPDGVFQLAGAGRSSFTPNQAYLTLQSSSSEPRSGGIGTLQFVEEFVPSVYFNPFSGSPGLYPDEFIPNFDAVREAVDGYD	0
790	MSKEIPTPYMWSYQPQMGLAAGASQDYSTRMNWLSAGPSMISRVNGVRSHRNQILLEQAAVTSTPRAKLNPRNWPSTLVYQEIPGPTTVLLPRDALAEVRMTNSGVQLAGGASRCPLRPQSGIKTLVIRGRGTQLNDELVSSSIGLRPDGVFQLAGAGRSSFTPNQAYLTLQSSSSEPRSGGIGTLQFVEEFVPSVYFNPFSGSPGLYPDEFIPNFDAVREAVDGYD	0
791	MSKEIPTPYMWSYQPQMGLAAGASQDYSTRMNWLSAGPSMISRVNGVRSHRNQILLEQAAVTSTPRAKLNPRNWPSTLVYQEIPGPTTVLLPRDALAEVRMTNSGVQLAGGASRCPLRPQSGIKTLVIRGRGTQLNDELVSSSIGLRPDGVFQLAGAGRSSFTPNQAYLTLQSSSSEPRSGGIGTLQFVEEFVPSVYFNPFSGSPGLYPDEFIPNFDAVREAVDGYD	0
792	MSKEIPTPYMWSYQPQMGLAAGASQDYSTRMNWLSAGPSMISRVNGVRSHRNQILLEQAAVTSTPRAKLNPRNWPSTLVYQEIPGPTTVLLPRDALAEVRMTNSGVQLAGGASRCPLRPQSGIKTLVIRGRGTQLNDELVSSSIGLRPDGVFQLAGAGRSSFTPNQAYLTLQSSSSEPRSGGIGTLQFVEEFVPSVYFNPFSGSPGLYPDEFIPNFDAVREAVDGYD	0
793	MSKEIPTPYMWSYQPQMGLAAGASQDYSTRMNWLSAGPSMISRVNGVRSHRNQILLEQAAVTSTPRAKLNPRNWPSTLVYQEIPGPTTVLLPRDALAEVRMTNSGVQLAGGASRCPLRPQSGIKTLVIRGRGTQLNDELVSSSIGLRPDGVFQLAGAGRSSFTPNQAYLTLQSSSSEPRSGGIGTLQFVEEFVPSVYFNPFSGSPGLYPDEFIPNFDAVREAVDGYD	0
794	MSKEIPTPYMWSYQPQMGLAAGASQDYSTRMNWLSAGPSMISRVNGVRSHRNQILLEQAAVTSTPRAKLNPRNWPSTLVYQEIPGPTTVLLPRDALAEVRMTNSGVQLAGGASRCPLRPQSGIKTLVIRGRGTQLNDELVSSSIGLRPDGVFQLAGAGRSSFTPNQAYLTLQSSSSEPRSGGIGTLQFVEEFVPSVYFNPFSGSPGLYPDEFIPNFDAVREAVDGYD	0
795	MSKEIPTPYMWSYQPQMGLAAGASQDYSTRMNWLSAGPSMISRVNGVRSHRNQILLEQAAVTSTPRAKLNPRNWPSTLVYQEIPGPTTVLLPRDALAEVRMTNSGVQLAGGASRCPLRPQSGIKTLVIRGRGTQLNDELVSSSIGLRPDGVFQLAGAGRSSFTPNQAYLTLQSSSSEPRSGGIGTLQFVEEFVPSVYFNPFSGSPGLYPDEFIPNFDAVREAVDGYD	0
796	MSRSESKKRRDGREEILEQWVNGRKKLEELERDLRKVKKKIKKLEDDYPWLGNIKGILGKKDKDGEGAPPAKRARTDQMEVDSGPRKRPLRGGFSDKERQDHRRRKALENKKRQLSAGGKHLSKEEEEELKRLTEEDERRERRVAGPSAGGVNPLEGGSRGAPGGGFVPSMQGIPESPFTRTGEGLDIRGNQGFPWDILFPADPPFSPQSCRPQ	0
797	MSRSESKKRRDGREEILEQWVNGRKKLEELERDLRKVKKKIKKLEDDYPWLGNIKGILGKKDKDGEGAPPAKRARTDQMEVDSGPRKRPLRGGFSDKERQDHRRRKALENKKRQLSAGGKHLSKEEEEELKRLTEEDERRERRVAGPSAGGVNPLEGGSRGAPGGGFVPSMQGIPESPFTRTGEGLDIRGNQGFPWDILFPADPPFSPQSCRPQ	0
798	MSRSESKKRRDGREEILEQWVNGRKKLEELERDLRKVKKKIKKLEDDYPWLGNIKGILGKKDKDGEGAPPAKRARTDQMEVDSGPRKRPLRGGFSDKERQDHRRRKALENKKRQLSAGGKHLSKEEEEELKRLTEEDERRERRVAGPSAGGVNPLEGGSRGAPGGGFVPSMQGIPESPFTRTGEGLDIRGNQGFPWDILFPADPPFSPQSCRPQ	0
799	MSRSESKKRRDGREEILEQWVNGRKKLEELERDLRKVKKKIKKLEDDYPWLGNIKGILGKKDKDGEGAPPAKRARTDQMEVDSGPRKRPLRGGFSDKERQDHRRRKALENKKRQLSAGGKHLSKEEEEELKRLTEEDERRERRVAGPSAGGVNPLEGGSRGAPGGGFVPSMQGIPESPFTRTGEGLDIRGNQGFPWDILFPADPPFSPQSCRPQ	0
800	MSRSESKKRRDGREEILEQWVNGRKKLEELERDLRKVKKKIKKLEDDYPWLGNIKGILGKKDKDGEGAPPAKRARTDQMEVDSGPRKRPLRGGFSDKERQDHRRRKALENKKRQLSAGGKHLSKEEEEELKRLTEEDERRERRVAGPSAGGVNPLEGGSRGAPGGGFVPSMQGIPESPFTRTGEGLDIRGNQGFPWDILFPADPPFSPQSCRPQ	0
801	MSRSESKKRRDGREEILEQWVNGRKKLEELERDLRKVKKKIKKLEDDYPWLGNIKGILGKKDKDGEGAPPAKRARTDQMEVDSGPRKRPLRGGFSDKERQDHRRRKALENKKRQLSAGGKHLSKEEEEELKRLTEEDERRERRVAGPSAGGVNPLEGGSRGAPGGGFVPSMQGIPESPFTRTGEGLDIRGNQGFPWDILFPADPPFSPQSCRPQ	0
802	MSRSESKKRRDGREEILEQWVNGRKKLEELERDLRKVKKKIKKLEDDYPWLGNIKGILGKKDKDGEGAPPAKRARTDQMEVDSGPRKRPLRGGFSDKERQDHRRRKALENKKRQLSAGGKHLSKEEEEELKRLTEEDERRERRVAGPSAGGVNPLEGGSRGAPGGGFVPSMQGIPESPFTRTGEGLDIRGNQGFPWDILFPADPPFSPQSCRPQ	0
803	MSRSESEKSRDGREGILEQWVNGRKKLEDLEREARKIKKKIKRLEDENPWLGNIKGILGKKDKDGEGAPPAKRARTDQMEIDSGPGKRPLRGGFSDRERQDHRRRKALENKRKQLAAGGKHLSKEEEEELKRLTEEGERRERRTAGPSVGGVNPLEGGSRGAPGGGFVPSMLSVPESPFSRTGEGLDVRGNQGFPWDILFPADPPFSPQSCRPQ	0
804	MSRSESEKSRDGREGILEQWVNGRKKLEDLEREARKIKKKIKRLEDENPWLGNIKGILGKKDKDGEGAPPAKRARTDQMEIDSGPGKRPLRGGFSDRERQDHRRRKALENKRKQLAAGGKHLSKEEEEELKRLTEEGERRERRTAGPSVGGVNPLEGGSRGAPGGGFVPSMLSVPESPFSRTGEGLDVRGNQGFPWDILFPADPPFSPQSCRPQ	0
805	MSRSESEKSRDGREGILEQWVNGRKKLEDLEREARKIKKKIKRLEDENPWLGNIKGILGKKDKDGEGAPPAKRARTDQMEIDSGPGKRPLRGGFSDRERQDHRRRKALENKRKQLAAGGKHLSKEEEEELKRLTEEGERRERRTAGPSVGGVNPLEGGSRGAPGGGFVPSMLSVPESPFSRTGEGLDVRGNQGFPWDILFPADPPFSPQSCRPQ	0
806	MSRSESEKSRDGREGILEQWVNGRKKLEDLEREARKIKKKIKRLEDENPWLGNIKGILGKKDKDGEGAPPAKRARTDQMEIDSGPGKRPLRGGFSDRERQDHRRRKALENKRKQLAAGGKHLSKEEEEELKRLTEEGERRERRTAGPSVGGVNPLEGGSRGAPGGGFVPSMLSVPESPFSRTGEGLDVRGNQGFPWDILFPADPPFSPQSCRPQ	0
807	MSRSESEKSRDGREGILEQWVNGRKKLEDLEREARKIKKKIKRLEDENPWLGNIKGILGKKDKDGEGAPPAKRARTDQMEIDSGPGKRPLRGGFSDRERQDHRRRKALENKRKQLAAGGKHLSKEEEEELKRLTEEGERRERRTAGPSVGGVNPLEGGSRGAPGGGFVPSMLSVPESPFSRTGEGLDVRGNQGFPWDILFPADPPFSPQSCRPQ	0
808	MSRSESEKSRDGREGILEQWVNGRKKLEDLEREARKIKKKIKRLEDENPWLGNIKGILGKKDKDGEGAPPAKRARTDQMEIDSGPGKRPLRGGFSDRERQDHRRRKALENKRKQLAAGGKHLSKEEEEELKRLTEEGERRERRTAGPSVGGVNPLEGGSRGAPGGGFVPSMLSVPESPFSRTGEGLDVRGNQGFPWDILFPADPPFSPQSCRPQ	0
809	MSRSESEKSRDGREGILEQWVNGRKKLEDLEREARKIKKKIKRLEDENPWLGNIKGILGKKDKDGEGAPPAKRARTDQMEIDSGPGKRPLRGGFSDRERQDHRRRKALENKRKQLAAGGKHLSKEEEEELKRLTEEGERRERRTAGPSVGGVNPLEGGSRGAPGGGFVPSMLSVPESPFSRTGEGLDVRGNQGFPWDILFPADPPFSPQSCRPQ	0
810	MSQPDSRRPRRGREETLGKWIDARRRKEELERDLRKVNKTIKRLEEDNPWLGNIRGIIRKYRDGEGAPPAKRARTDQMEVDSGPRKRKHPGGFTEQERRDHRRRKALENKKKQLSSGGKNLSREEEEELRRLTEEDERRERRVAGPRVGDVNPLDGGPRGAPGGGFVPSMHDIPESPFTRRGDGLDVRGTQEFPWVSPQPPPPRLPLLECTPQ	0
811	MSQPDSRRPRRGREETLGKWIDARRRKEELERDLRKVNKTIKRLEEDNPWLGNIRGIIRKYRDGEGAPPAKRARTDQMEVDSGPRKRKHPGGFTEQERRDHRRRKALENKKKQLSSGGKNLSREEEEELRRLTEEDERRERRVAGPRVGDVNPLDGGPRGAPGGGFVPSMHDIPESPFTRRGDGLDVRGTQEFPWVSPQPPPPRLPLLECTPQ	0
812	MSQPDSRRPRRGREETLGKWIDARRRKEELERDLRKVNKTIKRLEEDNPWLGNIRGIIRKYRDGEGAPPAKRARTDQMEVDSGPRKRKHPGGFTEQERRDHRRRKALENKKKQLSSGGKNLSREEEEELRRLTEEDERRERRVAGPRVGDVNPLDGGPRGAPGGGFVPSMHDIPESPFTRRGDGLDVRGTQEFPWVSPQPPPPRLPLLECTPQ	0
813	MSQPDSRRPRRGREETLGKWIDARRRKEELERDLRKVNKTIKRLEEDNPWLGNIRGIIRKYRDGEGAPPAKRARTDQMEVDSGPRKRKHPGGFTEQERRDHRRRKALENKKKQLSSGGKNLSREEEEELRRLTEEDERRERRVAGPRVGDVNPLDGGPRGAPGGGFVPSMHDIPESPFTRRGDGLDVRGTQEFPWVSPQPPPPRLPLLECTPQ	0
814	MSQPDSRRPRRGREETLGKWIDARRRKEELERDLRKVNKTIKRLEEDNPWLGNIRGIIRKYRDGEGAPPAKRARTDQMEVDSGPRKRKHPGGFTEQERRDHRRRKALENKKKQLSSGGKNLSREEEEELRRLTEEDERRERRVAGPRVGDVNPLDGGPRGAPGGGFVPSMHDIPESPFTRRGDGLDVRGTQEFPWVSPQPPPPRLPLLECTPQ	0
815	MSQPDSRRPRRGREETLGKWIDARRRKEELERDLRKVNKTIKRLEEDNPWLGNIRGIIRKYRDGEGAPPAKRARTDQMEVDSGPRKRKHPGGFTEQERRDHRRRKALENKKKQLSSGGKNLSREEEEELRRLTEEDERRERRVAGPRVGDVNPLDGGPRGAPGGGFVPSMHDIPESPFTRRGDGLDVRGTQEFPWVSPQPPPPRLPLLECTPQ	0
816	MSQPDSRRPRRGREETLGKWIDARRRKEELERDLRKVNKTIKRLEEDNPWLGNIRGIIRKYRDGEGAPPAKRARTDQMEVDSGPRKRKHPGGFTEQERRDHRRRKALENKKKQLSSGGKNLSREEEEELRRLTEEDERRERRVAGPRVGDVNPLDGGPRGAPGGGFVPSMHDIPESPFTRRGDGLDVRGTQEFPWVSPQPPPPRLPLLECTPQ	0
818	MSRSESKKNRGGREEVLEQWVNGRKKLEELERELRRARKKIKKLEDDNPWLGNVKGILGKKDKDGEGAPPAKRARTDQMEIDSGPRKRPLRGGFTDRERQDHRRRKALKNKKKQLSAGGKSLSKEEEEELKRLTREDEERKKEEHGPSRLGVNPSEGGPRGAPGGGFVPSMQGIPESRFTRTGEGLDVRGSRGFPQDILFPSDPPFSPQSCRPQ	0
819	MSRSESKKNRGGREEVLEQWVNGRKKLEELERELRRARKKIKKLEDDNPWLGNVKGILGKKDKDGEGAPPAKRARTDQMEIDSGPRKRPLRGGFTDRERQDHRRRKALKNKKKQLSAGGKSLSKEEEEELKRLTREDEERKKEEHGPSRLGVNPSEGGPRGAPGGGFVPSMQGIPESRFTRTGEGLDVRGSRGFPQDILFPSDPPFSPQSCRPQ	0
820	MSRSESKKNRGGREEVLEQWVNGRKKLEELERELRRARKKIKKLEDDNPWLGNVKGILGKKDKDGEGAPPAKRARTDQMEIDSGPRKRPLRGGFTDRERQDHRRRKALKNKKKQLSAGGKSLSKEEEEELKRLTREDEERKKEEHGPSRLGVNPSEGGPRGAPGGGFVPSMQGIPESRFTRTGEGLDVRGSRGFPQDILFPSDPPFSPQSCRPQ	0
821	MSRSESKKNRGGREEVLEQWVNGRKKLEELERELRRARKKIKKLEDDNPWLGNVKGILGKKDKDGEGAPPAKRARTDQMEIDSGPRKRPLRGGFTDRERQDHRRRKALKNKKKQLSAGGKSLSKEEEEELKRLTREDEERKKEEHGPSRLGVNPSEGGPRGAPGGGFVPSMQGIPESRFTRTGEGLDVRGSRGFPQDILFPSDPPFSPQSCRPQ	0
822	MSRSESKKNRGGREEVLEQWVNGRKKLEELERELRRARKKIKKLEDDNPWLGNVKGILGKKDKDGEGAPPAKRARTDQMEIDSGPRKRPLRGGFTDRERQDHRRRKALKNKKKQLSAGGKSLSKEEEEELKRLTREDEERKKEEHGPSRLGVNPSEGGPRGAPGGGFVPSMQGIPESRFTRTGEGLDVRGSRGFPQDILFPSDPPFSPQSCRPQ	0
823	MSRSESKKNRGGREEVLEQWVNGRKKLEELERELRRARKKIKKLEDDNPWLGNVKGILGKKDKDGEGAPPAKRARTDQMEIDSGPRKRPLRGGFTDRERQDHRRRKALKNKKKQLSAGGKSLSKEEEEELKRLTREDEERKKEEHGPSRLGVNPSEGGPRGAPGGGFVPSMQGIPESRFTRTGEGLDVRGSRGFPQDILFPSDPPFSPQSCRPQ	0
824	ADMTRDPTVAEHASLIGLLLCLYRLSKIVGQNTANYKTNVADRMEQIFETAPFAKVVEHHTLMTTHKMCANWSTIPNFRFLAGTYDMFFARIEHLYSAIRVGTVVTAYEDCSGLVSFTGFIKQINLSARDALLYFFHKSFEEEIKRMFEPGQ	0
825	ADMTRDPTVAEHASLIGLLLCLYRLSKIVGQNTANYKTNVADRMEQIFETAPFAKVVEHHTLMTTHKMCANWSTIPNFRFLAGTYDMFFARIEHLYSAIRVGTVVTAYEDCSGLVSFTGFIKQINLSARDALLYFFHKSFEEEIKRMFEPGQ	0
826	ADMTRDPTVAEHASLIGLLLCLYRLSKIVGQNTANYKTNVADRMEQIFETAPFAKVVEHHTLMTTHKMCANWSTIPNFRFLAGTYDMFFARIEHLYSAIRVGTVVTAYEDCSGLVSFTGFIKQINLSARDALLYFFHKSFEEEIKRMFEPGQ	0
827	ADMTRDPTVAEHASLIGLLLCLYRLSKIVGQNTANYKTNVADRMEQIFETAPFAKVVEHHTLMTTHKMCANWSTIPNFRFLAGTYDMFFARIEHLYSAIRVGTVVTAYEDCSGLVSFTGFIKQINLSARDALLYFFHKSFEEEIKRMFEPGQ	0
828	ADMTRDPTVAEHASLIGLLLCLYRLSKIVGQNTANYKTNVADRMEQIFETAPFAKVVEHHTLMTTHKMCANWSTIPNFRFLAGTYDMFFARIEHLYSAIRVGTVVTAYEDCSGLVSFTGFIKQINLSARDALLYFFHKSFEEEIKRMFEPGQ	0
829	TGVAEEEATSGLVMLCIHGSPVNSYTNTPYTGALGLLDFALELEFRNLTPGNTNTRVSRYTSTARHRLRRGADGTAELTTTAATRFMKDLHFTGTNGVGEVGRGISLTLFNLADTLLGGLPTELISSAGGQLFYSRPVVSANGEPTVKLYTSVENAQQDKGITIPHDIDLGDSRVVIQ	0
830	TGVAEEEATSGLVMLCIHGSPVNSYTNTPYTGALGLLDFALELEFRNLTPGNTNTRVSRYTSTARHRLRRGADGTAELTTTAATRFMKDLHFTGTNGVGEVGRGISLTLFNLADTLLGGLPTELISSAGGQLFYSRPVVSANGEPTVKLYTSVENAQQDKGITIPHDIDLGDSRVVIQ	0
831	TGVAEEEATSGLVMLCIHGSPVNSYTNTPYTGALGLLDFALELEFRNLTPGNTNTRVSRYTSTARHRLRRGADGTAELTTTAATRFMKDLHFTGTNGVGEVGRGISLTLFNLADTLLGGLPTELISSAGGQLFYSRPVVSANGEPTVKLYTSVENAQQDKGITIPHDIDLGDSRVVIQ	0
832	TGVAEEEATSGLVMLCIHGSPVNSYTNTPYTGALGLLDFALELEFRNLTPGNTNTRVSRYTSTARHRLRRGADGTAELTTTAATRFMKDLHFTGTNGVGEVGRGISLTLFNLADTLLGGLPTELISSAGGQLFYSRPVVSANGEPTVKLYTSVENAQQDKGITIPHDIDLGDSRVVIQ	0
833	TGVAEEEATSGLVMLCIHGSPVNSYTNTPYTGALGLLDFALELEFRNLTPGNTNTRVSRYTSTARHRLRRGADGTAELTTTAATRFMKDLHFTGTNGVGEVGRGISLTLFNLADTLLGGLPTELISSAGGQLFYSRPVVSANGEPTVKLYTSVENAQQDKGITIPHDIDLGDSRVVIQ	0
834	TGVAEEEATSGLVMLCIHGSPVNSYTNTPYTGALGLLDFALELEFRNLTPGNTNTRVSRYTSTARHRLRRGADGTAELTTTAATRFMKDLHFTGTNGVGEVGRGISLTLFNLADTLLGGLPTELISSAGGQLFYSRPVVSANGEPTVKLYTSVENAQQDKGITIPHDIDLGDSRVVIQ	0
835	MDRCQRTMNQLVMLKQTAYWKQWRSSRNPIPAFLRTHVLKRWKLFSKHGWTN	0
836	MGAQVSTQRSGSHENQNILTNGSTQHFTVINYYKDAASSSSAGQSFSMDPSKFTEPVKDIMLKGAPALNSPNVEACGYSDRVQQITLGNSTITTQEAANAVVAYAEWPSYLADNDASDVNKTSQPDTSVCRFYTLESKTWTNSSKGWCWKLPDALKDMGVFGQNMFFHALGRTGYTIHVQCNATKFHSGCLLVVVVPEHQLASHTQGNVSVKYKYTHPGEQGIDLDSVAETGGASHDPVYSMNGTLIGNLLIFPHQFINLRTNNTATIIVPYINSVPMDSMTRHNNVSLLVIPVVPLVNPVGMSTIIPVTVTIAPMYTEFSGIRSKAVVPQGLPTLTTPGSGQFLTTDDRQSPSAMPNYEPTPLIHIPGEVHNLLEIIQVDTLIPMNNKGATDTLDEYR…	0
837	MGAQVSTQRSGSHENQNILTNGSTQHFTVINYYKDAASSSSAGQSFSMDPSKFTEPVKDIMLKGAPALNSPNVEACGYSDRVQQITLGNSTITTQEAANAVVAYAEWPSYLADNDASDVNKTSQPDTSVCRFYTLESKTWTNSSKGWCWKLPDALKDMGVFGQNMFFHALGRTGYTIHVQCNATKFHSGCLLVVVVPEHQLASHTQGNVSVKYKYTHPGEQGIDLDSVAETGGASHDPVYSMNGTLIGNLLIFPHQFINLRTNNTATIIVPYINSVPMDSMTRHNNVSLLVIPVVPLVNPVGMSTIIPVTVTIAPMYTEFSGIRSKAVVPQGLPTLTTPGSGQFLTTDDRQSPSAMPNYEPTPLIHIPGEVHNLLEIIQVDTLIPMNNKGATDTLDEYR…	0
838	MGAQVSTQRSGSHENQNILTNGSTQHFTVINYYKDAASSSSAGQSFSMDPSKFTEPVKDIMLKGAPALNSPNVEACGYSDRVQQITLGNSTITTQEAANAVVAYAEWPSYLADNDASDVNKTSQPDTSVCRFYTLESKTWTNSSKGWCWKLPDALKDMGVFGQNMFFHALGRTGYTIHVQCNATKFHSGCLLVVVVPEHQLASHTQGNVSVKYKYTHPGEQGIDLDSVAETGGASHDPVYSMNGTLIGNLLIFPHQFINLRTNNTATIIVPYINSVPMDSMTRHNNVSLLVIPVVPLVNPVGMSTIIPVTVTIAPMYTEFSGIRSKAVVPQGLPTLTTPGSGQFLTTDDRQSPSAMPNYEPTPLIHIPGEVHNLLEIIQVDTLIPMNNKGATDTLDEYR…	0
839	MGAQVSTQRSGSHENQNILTNGSTQHFTVINYYKDAASSSSAGQSFSMDPSKFTEPVKDIMLKGAPALNSPNVEACGYSDRVQQITLGNSTITTQEAANAVVAYAEWPSYLADNDASDVNKTSQPDTSVCRFYTLESKTWTNSSKGWCWKLPDALKDMGVFGQNMFFHALGRTGYTIHVQCNATKFHSGCLLVVVVPEHQLASHTQGNVSVKYKYTHPGEQGIDLDSVAETGGASHDPVYSMNGTLIGNLLIFPHQFINLRTNNTATIIVPYINSVPMDSMTRHNNVSLLVIPVVPLVNPVGMSTIIPVTVTIAPMYTEFSGIRSKAVVPQGLPTLTTPGSGQFLTTDDRQSPSAMPNYEPTPLIHIPGEVHNLLEIIQVDTLIPMNNKGATDTLDEYR…	0
840	MGAQVSTQRSGSHENQNILTNGSTQHFTVINYYKDAASSSSAGQSFSMDPSKFTEPVKDIMLKGAPALNSPNVEACGYSDRVQQITLGNSTITTQEAANAVVAYAEWPSYLADNDASDVNKTSQPDTSVCRFYTLESKTWTNSSKGWCWKLPDALKDMGVFGQNMFFHALGRTGYTIHVQCNATKFHSGCLLVVVVPEHQLASHTQGNVSVKYKYTHPGEQGIDLDSVAETGGASHDPVYSMNGTLIGNLLIFPHQFINLRTNNTATIIVPYINSVPMDSMTRHNNVSLLVIPVVPLVNPVGMSTIIPVTVTIAPMYTEFSGIRSKAVVPQGLPTLTTPGSGQFLTTDDRQSPSAMPNYEPTPLIHIPGEVHNLLEIIQVDTLIPMNNKGATDTLDEYR…	0
841	MGAQVSTQRSGSHENQNILTNGSTQHFTVINYYKDAASSSSAGQSFSMDPSKFTEPVKDIMLKGAPALNSPNVEACGYSDRVQQITLGNSTITTQEAANAVVAYAEWPSYLADNDASDVNKTSQPDTSVCRFYTLESKTWTNSSKGWCWKLPDALKDMGVFGQNMFFHALGRTGYTIHVQCNATKFHSGCLLVVVVPEHQLASHTQGNVSVKYKYTHPGEQGIDLDSVAETGGASHDPVYSMNGTLIGNLLIFPHQFINLRTNNTATIIVPYINSVPMDSMTRHNNVSLLVIPVVPLVNPVGMSTIIPVTVTIAPMYTEFSGIRSKAVVPQGLPTLTTPGSGQFLTTDDRQSPSAMPNYEPTPLIHIPGEVHNLLEIIQVDTLIPMNNKGATDTLDEYR…	0
842	MGAQVSTQRSGSHENQNILTNGSTQHFTVINYYKDAASSSSAGQSFSMDPSKFTEPVKDIMLKGAPALNSPNVEACGYSDRVQQITLGNSTITTQEAANAVVAYAEWPSYLADNDASDVNKTSQPDTSVCRFYTLESKTWTNSSKGWCWKLPDALKDMGVFGQNMFFHALGRTGYTIHVQCNATKFHSGCLLVVVVPEHQLASHTQGNVSVKYKYTHPGEQGIDLDSVAETGGASHDPVYSMNGTLIGNLLIFPHQFINLRTNNTATIIVPYINSVPMDSMTRHNNVSLLVIPVVPLVNPVGMSTIIPVTVTIAPMYTEFSGIRSKAVVPQGLPTLTTPGSGQFLTTDDRQSPSAMPNYEPTPLIHIPGEVHNLLEIIQVDTLIPMNNKGATDTLDEYR…	0
843	MGAQVSTQRSGSHENQNILTNGSTQHFTVINYYKDAASSSSAGQSFSMDPSKFTEPVKDIMLKGAPALNSPNVEACGYSDRVQQITLGNSTITTQEAANAVVAYAEWPSYLADNDASDVNKTSQPDTSVCRFYTLESKTWTNSSKGWCWKLPDALKDMGVFGQNMFFHALGRTGYTIHVQCNATKFHSGCLLVVVVPEHQLASHTQGNVSVKYKYTHPGEQGIDLDSVAETGGASHDPVYSMNGTLIGNLLIFPHQFINLRTNNTATIIVPYINSVPMDSMTRHNNVSLLVIPVVPLVNPVGMSTIIPVTVTIAPMYTEFSGIRSKAVVPQGLPTLTTPGSGQFLTTDDRQSPSAMPNYEPTPLIHIPGEVHNLLEIIQVDTLIPMNNKGATDTLDEYR…	0
844	MGAQVSTQRSGSHENQNILTNGSTQHFTVINYYKDAASSSSAGQSFSMDPSKFTEPVKDIMLKGAPALNSPNVEACGYSDRVQQITLGNSTITTQEAANAVVAYAEWPSYLADNDASDVNKTSQPDTSVCRFYTLESKTWTNSSKGWCWKLPDALKDMGVFGQNMFFHALGRTGYTIHVQCNATKFHSGCLLVVVVPEHQLASHTQGNVSVKYKYTHPGEQGIDLDSVAETGGASHDPVYSMNGTLIGNLLIFPHQFINLRTNNTATIIVPYINSVPMDSMTRHNNVSLLVIPVVPLVNPVGMSTIIPVTVTIAPMYTEFSGIRSKAVVPQGLPTLTTPGSGQFLTTDDRQSPSAMPNYEPTPLIHIPGEVHNLLEIIQVDTLIPMNNKGATDTLDEYR…	0
845	MGAQVSTQRSGSHENQNILTNGSTQHFTVINYYKDAASSSSAGQSFSMDPSKFTEPVKDIMLKGAPALNSPNVEACGYSDRVQQITLGNSTITTQEAANAVVAYAEWPSYLADNDASDVNKTSQPDTSVCRFYTLESKTWTNSSKGWCWKLPDALKDMGVFGQNMFFHALGRTGYTIHVQCNATKFHSGCLLVVVVPEHQLASHTQGNVSVKYKYTHPGEQGIDLDSVAETGGASHDPVYSMNGTLIGNLLIFPHQFINLRTNNTATIIVPYINSVPMDSMTRHNNVSLLVIPVVPLVNPVGMSTIIPVTVTIAPMYTEFSGIRSKAVVPQGLPTLTTPGSGQFLTTDDRQSPSAMPNYEPTPLIHIPGEVHNLLEIIQVDTLIPMNNKGATDTLDEYR…	0
846	MGAQVSTQRSGSHENQNILTNGSTQHFTVINYYKDAASSSSAGQSFSMDPSKFTEPVKDIMLKGAPALNSPNVEACGYSDRVQQITLGNSTITTQEAANAVVAYAEWPSYLADNDASDVNKTSQPDTSVCRFYTLESKTWTNSSKGWCWKLPDALKDMGVFGQNMFFHALGRTGYTIHVQCNATKFHSGCLLVVVVPEHQLASHTQGNVSVKYKYTHPGEQGIDLDSVAETGGASHDPVYSMNGTLIGNLLIFPHQFINLRTNNTATIIVPYINSVPMDSMTRHNNVSLLVIPVVPLVNPVGMSTIIPVTVTIAPMYTEFSGIRSKAVVPQGLPTLTTPGSGQFLTTDDRQSPSAMPNYEPTPLIHIPGEVHNLLEIIQVDTLIPMNNKGATDTLDEYR…	0
847	MGAQVSTQRSGSHENQNILTNGSTQHFTVINYYKDAASSSSAGQSFSMDPSKFTEPVKDIMLKGAPALNSPNVEACGYSDRVQQITLGNSTITTQEAANAVVAYAEWPSYLADNDASDVNKTSQPDTSVCRFYTLESKTWTNSSKGWCWKLPDALKDMGVFGQNMFFHALGRTGYTIHVQCNATKFHSGCLLVVVVPEHQLASHTQGNVSVKYKYTHPGEQGIDLDSVAETGGASHDPVYSMNGTLIGNLLIFPHQFINLRTNNTATIIVPYINSVPMDSMTRHNNVSLLVIPVVPLVNPVGMSTIIPVTVTIAPMYTEFSGIRSKAVVPQGLPTLTTPGSGQFLTTDDRQSPSAMPNYEPTPLIHIPGEVHNLLEIIQVDTLIPMNNKGATDTLDEYR…	0
848	MGAQVSTQRSGSHENQNILTNGSTQHFTVINYYKDAASSSSAGQSFSMDPSKFTEPVKDIMLKGAPALNSPNVEACGYSDRVQQITLGNSTITTQEAANAVVAYAEWPSYLADNDASDVNKTSQPDTSVCRFYTLESKTWTNSSKGWCWKLPDALKDMGVFGQNMFFHALGRTGYTIHVQCNATKFHSGCLLVVVVPEHQLASHTQGNVSVKYKYTHPGEQGIDLDSVAETGGASHDPVYSMNGTLIGNLLIFPHQFINLRTNNTATIIVPYINSVPMDSMTRHNNVSLLVIPVVPLVNPVGMSTIIPVTVTIAPMYTEFSGIRSKAVVPQGLPTLTTPGSGQFLTTDDRQSPSAMPNYEPTPLIHIPGEVHNLLEIIQVDTLIPMNNKGATDTLDEYR…	0
849	MGAQVSTQRSGSHENQNILTNGSTQHFTVINYYKDAASSSSAGQSFSMDPSKFTEPVKDIMLKGAPALNSPNVEACGYSDRVQQITLGNSTITTQEAANAVVAYAEWPSYLADNDASDVNKTSQPDTSVCRFYTLESKTWTNSSKGWCWKLPDALKDMGVFGQNMFFHALGRTGYTIHVQCNATKFHSGCLLVVVVPEHQLASHTQGNVSVKYKYTHPGEQGIDLDSVAETGGASHDPVYSMNGTLIGNLLIFPHQFINLRTNNTATIIVPYINSVPMDSMTRHNNVSLLVIPVVPLVNPVGMSTIIPVTVTIAPMYTEFSGIRSKAVVPQGLPTLTTPGSGQFLTTDDRQSPSAMPNYEPTPLIHIPGEVHNLLEIIQVDTLIPMNNKGATDTLDEYR…	0
850	MGAQVSTQRSGSHENQNILTNGSTQHFTVINYYKDAASSSSAGQSFSMDPSKFTEPVKDIMLKGAPALNSPNVEACGYSDRVQQITLGNSTITTQEAANAVVAYAEWPSYLADNDASDVNKTSQPDTSVCRFYTLESKTWTNSSKGWCWKLPDALKDMGVFGQNMFFHALGRTGYTIHVQCNATKFHSGCLLVVVVPEHQLASHTQGNVSVKYKYTHPGEQGIDLDSVAETGGASHDPVYSMNGTLIGNLLIFPHQFINLRTNNTATIIVPYINSVPMDSMTRHNNVSLLVIPVVPLVNPVGMSTIIPVTVTIAPMYTEFSGIRSKAVVPQGLPTLTTPGSGQFLTTDDRQSPSAMPNYEPTPLIHIPGEVHNLLEIIQVDTLIPMNNKGATDTLDEYR…	0
851	MGAQVSTQRSGSHENQNILTNGSTQHFTVINYYKDAASSSSAGQSFSMDPSKFTEPVKDIMLKGAPALNSPNVEACGYSDRVQQITLGNSTITTQEAANAVVAYAEWPSYLADNDASDVNKTSQPDTSVCRFYTLESKTWTNSSKGWCWKLPDALKDMGVFGQNMFFHALGRTGYTIHVQCNATKFHSGCLLVVVVPEHQLASHTQGNVSVKYKYTHPGEQGIDLDSVAETGGASHDPVYSMNGTLIGNLLIFPHQFINLRTNNTATIIVPYINSVPMDSMTRHNNVSLLVIPVVPLVNPVGMSTIIPVTVTIAPMYTEFSGIRSKAVVPQGLPTLTTPGSGQFLTTDDRQSPSAMPNYEPTPLIHIPGEVHNLLEIIQVDTLIPMNNKGATDTLDEYR…	0
852	MGAQVSTQRSGSHENQNILTNGSTQHFTVINYYKDAASSSSAGQSFSMDPSKFTEPVKDIMLKGAPALNSPNVEACGYSDRVQQITLGNSTITTQEAANAVVAYAEWPSYLADNDASDVNKTSQPDTSVCRFYTLESKTWTNSSKGWCWKLPDALKDMGVFGQNMFFHALGRTGYTIHVQCNATKFHSGCLLVVVVPEHQLASHTQGNVSVKYKYTHPGEQGIDLDSVAETGGASHDPVYSMNGTLIGNLLIFPHQFINLRTNNTATIIVPYINSVPMDSMTRHNNVSLLVIPVVPLVNPVGMSTIIPVTVTIAPMYTEFSGIRSKAVVPQGLPTLTTPGSGQFLTTDDRQSPSAMPNYEPTPLIHIPGEVHNLLEIIQVDTLIPMNNKGATDTLDEYR…	0
853	MGAQVSTQRSGSHENQNILTNGSTQHFTVINYYKDAASSSSAGQSFSMDPSKFTEPVKDIMLKGAPALNSPNVEACGYSDRVQQITLGNSTITTQEAANAVVAYAEWPSYLADNDASDVNKTSQPDTSVCRFYTLESKTWTNSSKGWCWKLPDALKDMGVFGQNMFFHALGRTGYTIHVQCNATKFHSGCLLVVVVPEHQLASHTQGNVSVKYKYTHPGEQGIDLDSVAETGGASHDPVYSMNGTLIGNLLIFPHQFINLRTNNTATIIVPYINSVPMDSMTRHNNVSLLVIPVVPLVNPVGMSTIIPVTVTIAPMYTEFSGIRSKAVVPQGLPTLTTPGSGQFLTTDDRQSPSAMPNYEPTPLIHIPGEVHNLLEIIQVDTLIPMNNKGATDTLDEYR…	0
854	MGAQVSTQRSGSHENQNILTNGSTQHFTVINYYKDAASSSSAGQSFSMDPSKFTEPVKDIMLKGAPALNSPNVEACGYSDRVQQITLGNSTITTQEAANAVVAYAEWPSYLADNDASDVNKTSQPDTSVCRFYTLESKTWTNSSKGWCWKLPDALKDMGVFGQNMFFHALGRTGYTIHVQCNATKFHSGCLLVVVVPEHQLASHTQGNVSVKYKYTHPGEQGIDLDSVAETGGASHDPVYSMNGTLIGNLLIFPHQFINLRTNNTATIIVPYINSVPMDSMTRHNNVSLLVIPVVPLVNPVGMSTIIPVTVTIAPMYTEFSGIRSKAVVPQGLPTLTTPGSGQFLTTDDRQSPSAMPNYEPTPLIHIPGEVHNLLEIIQVDTLIPMNNKGATDTLDEYR…	0
855	MGAQVSTQRSGSHENQNILTNGSTQHFTVINYYKDAASSSSAGQSFSMDPSKFTEPVKDIMLKGAPALNSPNVEACGYSDRVQQITLGNSTITTQEAANAVVAYAEWPSYLADNDASDVNKTSQPDTSVCRFYTLESKTWTNSSKGWCWKLPDALKDMGVFGQNMFFHALGRTGYTIHVQCNATKFHSGCLLVVVVPEHQLASHTQGNVSVKYKYTHPGEQGIDLDSVAETGGASHDPVYSMNGTLIGNLLIFPHQFINLRTNNTATIIVPYINSVPMDSMTRHNNVSLLVIPVVPLVNPVGMSTIIPVTVTIAPMYTEFSGIRSKAVVPQGLPTLTTPGSGQFLTTDDRQSPSAMPNYEPTPLIHIPGEVHNLLEIIQVDTLIPMNNKGATDTLDEYR…	0
856	MGAQVSTQRSGSHENQNILTNGSTQHFTVINYYKDAASSSSAGQSFSMDPSKFTEPVKDIMLKGAPALNSPNVEACGYSDRVQQITLGNSTITTQEAANAVVAYAEWPSYLADNDASDVNKTSQPDTSVCRFYTLESKTWTNSSKGWCWKLPDALKDMGVFGQNMFFHALGRTGYTIHVQCNATKFHSGCLLVVVVPEHQLASHTQGNVSVKYKYTHPGEQGIDLDSVAETGGASHDPVYSMNGTLIGNLLIFPHQFINLRTNNTATIIVPYINSVPMDSMTRHNNVSLLVIPVVPLVNPVGMSTIIPVTVTIAPMYTEFSGIRSKAVVPQGLPTLTTPGSGQFLTTDDRQSPSAMPNYEPTPLIHIPGEVHNLLEIIQVDTLIPMNNKGATDTLDEYR…	0
857	MGAQVSTQRSGSHENQNILTNGSTQHFTVINYYKDAASSSSAGQSFSMDPSKFTEPVKDIMLKGAPALNSPNVEACGYSDRVQQITLGNSTITTQEAANAVVAYAEWPSYLADNDASDVNKTSQPDTSVCRFYTLESKTWTNSSKGWCWKLPDALKDMGVFGQNMFFHALGRTGYTIHVQCNATKFHSGCLLVVVVPEHQLASHTQGNVSVKYKYTHPGEQGIDLDSVAETGGASHDPVYSMNGTLIGNLLIFPHQFINLRTNNTATIIVPYINSVPMDSMTRHNNVSLLVIPVVPLVNPVGMSTIIPVTVTIAPMYTEFSGIRSKAVVPQGLPTLTTPGSGQFLTTDDRQSPSAMPNYEPTPLIHIPGEVHNLLEIIQVDTLIPMNNKGATDTLDEYR…	0
858	MGAQVSTQRSGSHENQNILTNGSTQHFTVINYYKDAASSSSAGQSFSMDPSKFTEPVKDIMLKGAPALNSPNVEACGYSDRVQQITLGNSTITTQEAANAVVAYAEWPSYLADNDASDVNKTSQPDTSVCRFYTLESKTWTNSSKGWCWKLPDALKDMGVFGQNMFFHALGRTGYTIHVQCNATKFHSGCLLVVVVPEHQLASHTQGNVSVKYKYTHPGEQGIDLDSVAETGGASHDPVYSMNGTLIGNLLIFPHQFINLRTNNTATIIVPYINSVPMDSMTRHNNVSLLVIPVVPLVNPVGMSTIIPVTVTIAPMYTEFSGIRSKAVVPQGLPTLTTPGSGQFLTTDDRQSPSAMPNYEPTPLIHIPGEVHNLLEIIQVDTLIPMNNKGATDTLDEYR…	0
859	MGAQVSTQRSGSHENQNILTNGSTQHFTVINYYKDAASSSSAGQSFSMDPSKFTEPVKDIMLKGAPALNSPNVEACGYSDRVQQITLGNSTITTQEAANAVVAYAEWPSYLADNDASDVNKTSQPDTSVCRFYTLESKTWTNSSKGWCWKLPDALKDMGVFGQNMFFHALGRTGYTIHVQCNATKFHSGCLLVVVVPEHQLASHTQGNVSVKYKYTHPGEQGIDLDSVAETGGASHDPVYSMNGTLIGNLLIFPHQFINLRTNNTATIIVPYINSVPMDSMTRHNNVSLLVIPVVPLVNPVGMSTIIPVTVTIAPMYTEFSGIRSKAVVPQGLPTLTTPGSGQFLTTDDRQSPSAMPNYEPTPLIHIPGEVHNLLEIIQVDTLIPMNNKGATDTLDEYR…	0
862	MGAQVSTQRSGSHENQNILTNGSTQHFTVINYYKDAASSSSAGQSFSMDPSKFTEPVKDIMLKGAPALNSPNVEACGYSDRVQQITLGNSTITTQEAANAVVAYAEWPSYLADNDASDVNKTSQPDTSVCRFYTLESKTWTNSSKGWCWKLPDALKDMGVFGQNMFFHALGRTGYTIHVQCNATKFHSGCLLVVVVPEHQLASHTQGNVSVKYKYTHPGEQGIDLDSVAETGGASHDPVYSMNGTLIGNLLIFPHQFINLRTNNTATIIVPYINSVPMDSMTRHNNVSLLVIPVVPLVNPVGMSTIIPVTVTIAPMYTEFSGIRSKAVVPQGLPTLTTPGSGQFLTTDDRQSPSAMPNYEPTPLIHIPGEVHNLLEIIQVDTLIPMNNKGATDTLDEYR…	0
863	MGAQVSTQRSGSHENQNILTNGSTQHFTVINYYKDAASSSSAGQSFSMDPSKFTEPVKDIMLKGAPALNSPNVEACGYSDRVQQITLGNSTITTQEAANAVVAYAEWPSYLADNDASDVNKTSQPDTSVCRFYTLESKTWTNSSKGWCWKLPDALKDMGVFGQNMFFHALGRTGYTIHVQCNATKFHSGCLLVVVVPEHQLASHTQGNVSVKYKYTHPGEQGIDLDSVAETGGASHDPVYSMNGTLIGNLLIFPHQFINLRTNNTATIIVPYINSVPMDSMTRHNNVSLLVIPVVPLVNPVGMSTIIPVTVTIAPMYTEFSGIRSKAVVPQGLPTLTTPGSGQFLTTDDRQSPSAMPNYEPTPLIHIPGEVHNLLEIIQVDTLIPMNNKGATDTLDEYR…	0
864	MGAQVSTQRSGSHENQNILTNGSTQHFTVINYYKDAASSSSAGQSFSMDPSKFTEPVKDIMLKGAPALNSPNVEACGYSDRVQQITLGNSTITTQEAANAVVAYAEWPSYLADNDASDVNKTSQPDTSVCRFYTLESKTWTNSSKGWCWKLPDALKDMGVFGQNMFFHALGRTGYTIHVQCNATKFHSGCLLVVVVPEHQLASHTQGNVSVKYKYTHPGEQGIDLDSVAETGGASHDPVYSMNGTLIGNLLIFPHQFINLRTNNTATIIVPYINSVPMDSMTRHNNVSLLVIPVVPLVNPVGMSTIIPVTVTIAPMYTEFSGIRSKAVVPQGLPTLTTPGSGQFLTTDDRQSPSAMPNYEPTPLIHIPGEVHNLLEIIQVDTLIPMNNKGATDTLDEYR…	0
865	MGAQVSTQRSGSHENQNILTNGSTQHFTVINYYKDAASSSSAGQSFSMDPSKFTEPVKDIMLKGAPALNSPNVEACGYSDRVQQITLGNSTITTQEAANAVVAYAEWPSYLADNDASDVNKTSQPDTSVCRFYTLESKTWTNSSKGWCWKLPDALKDMGVFGQNMFFHALGRTGYTIHVQCNATKFHSGCLLVVVVPEHQLASHTQGNVSVKYKYTHPGEQGIDLDSVAETGGASHDPVYSMNGTLIGNLLIFPHQFINLRTNNTATIIVPYINSVPMDSMTRHNNVSLLVIPVVPLVNPVGMSTIIPVTVTIAPMYTEFSGIRSKAVVPQGLPTLTTPGSGQFLTTDDRQSPSAMPNYEPTPLIHIPGEVHNLLEIIQVDTLIPMNNKGATDTLDEYR…	0
866	MGAQVSTQRSGSHENQNILTNGSTQHFTVINYYKDAASSSSAGQSFSMDPSKFTEPVKDIMLKGAPALNSPNVEACGYSDRVQQITLGNSTITTQEAANAVVAYAEWPSYLADNDASDVNKTSQPDTSVCRFYTLESKTWTNSSKGWCWKLPDALKDMGVFGQNMFFHALGRTGYTIHVQCNATKFHSGCLLVVVVPEHQLASHTQGNVSVKYKYTHPGEQGIDLDSVAETGGASHDPVYSMNGTLIGNLLIFPHQFINLRTNNTATIIVPYINSVPMDSMTRHNNVSLLVIPVVPLVNPVGMSTIIPVTVTIAPMYTEFSGIRSKAVVPQGLPTLTTPGSGQFLTTDDRQSPSAMPNYEPTPLIHIPGEVHNLLEIIQVDTLIPMNNKGATDTLDEYR…	0
867	MGAQVSTQRSGSHENQNILTNGSTQHFTVINYYKDAASSSSAGQSFSMDPSKFTEPVKDIMLKGAPALNSPNVEACGYSDRVQQITLGNSTITTQEAANAVVAYAEWPSYLADNDASDVNKTSQPDTSVCRFYTLESKTWTNSSKGWCWKLPDALKDMGVFGQNMFFHALGRTGYTIHVQCNATKFHSGCLLVVVVPEHQLASHTQGNVSVKYKYTHPGEQGIDLDSVAETGGASHDPVYSMNGTLIGNLLIFPHQFINLRTNNTATIIVPYINSVPMDSMTRHNNVSLLVIPVVPLVNPVGMSTIIPVTVTIAPMYTEFSGIRSKAVVPQGLPTLTTPGSGQFLTTDDRQSPSAMPNYEPTPLIHIPGEVHNLLEIIQVDTLIPMNNKGATDTLDEYR…	0
868	MGAQVSTQRSGSHENQNILTNGSTQHFTVINYYKDAASSSSAGQSFSMDPSKFTEPVKDIMLKGAPALNSPNVEACGYSDRVQQITLGNSTITTQEAANAVVAYAEWPSYLADNDASDVNKTSQPDTSVCRFYTLESKTWTNSSKGWCWKLPDALKDMGVFGQNMFFHALGRTGYTIHVQCNATKFHSGCLLVVVVPEHQLASHTQGNVSVKYKYTHPGEQGIDLDSVAETGGASHDPVYSMNGTLIGNLLIFPHQFINLRTNNTATIIVPYINSVPMDSMTRHNNVSLLVIPVVPLVNPVGMSTIIPVTVTIAPMYTEFSGIRSKAVVPQGLPTLTTPGSGQFLTTDDRQSPSAMPNYEPTPLIHIPGEVHNLLEIIQVDTLIPMNNKGATDTLDEYR…	0
869	MGAQVSTQRSGSHENQNILTNGSTQHFTVINYYKDAASSSSAGQSFSMDPSKFTEPVKDIMLKGAPALNSPNVEACGYSDRVQQITLGNSTITTQEAANAVVAYAEWPSYLADNDASDVNKTSQPDTSVCRFYTLESKTWTNSSKGWCWKLPDALKDMGVFGQNMFFHALGRTGYTIHVQCNATKFHSGCLLVVVVPEHQLASHTQGNVSVKYKYTHPGEQGIDLDSVAETGGASHDPVYSMNGTLIGNLLIFPHQFINLRTNNTATIIVPYINSVPMDSMTRHNNVSLLVIPVVPLVNPVGMSTIIPVTVTIAPMYTEFSGIRSKAVVPQGLPTLTTPGSGQFLTTDDRQSPSAMPNYEPTPLIHIPGEVHNLLEIIQVDTLIPMNNKGATDTLDEYR…	0
870	MGAQVSTQRSGSHENQNILTNGSTQHFTVINYYKDAASSSSAGQSFSMDPSKFTEPVKDIMLKGAPALNSPNVEACGYSDRVQQITLGNSTITTQEAANAVVAYAEWPSYLADNDASDVNKTSQPDTSVCRFYTLESKTWTNSSKGWCWKLPDALKDMGVFGQNMFFHALGRTGYTIHVQCNATKFHSGCLLVVVVPEHQLASHTQGNVSVKYKYTHPGEQGIDLDSVAETGGASHDPVYSMNGTLIGNLLIFPHQFINLRTNNTATIIVPYINSVPMDSMTRHNNVSLLVIPVVPLVNPVGMSTIIPVTVTIAPMYTEFSGIRSKAVVPQGLPTLTTPGSGQFLTTDDRQSPSAMPNYEPTPLIHIPGEVHNLLEIIQVDTLIPMNNKGATDTLDEYR…	0
871	MGAQVSTQRSGSHENQNILTNGSTQHFTVINYYKDAASSSSAGQSFSMDPSKFTEPVKDIMLKGAPALNSPNVEACGYSDRVQQITLGNSTITTQEAANAVVAYAEWPSYLADNDASDVNKTSQPDTSVCRFYTLESKTWTNSSKGWCWKLPDALKDMGVFGQNMFFHALGRTGYTIHVQCNATKFHSGCLLVVVVPEHQLASHTQGNVSVKYKYTHPGEQGIDLDSVAETGGASHDPVYSMNGTLIGNLLIFPHQFINLRTNNTATIIVPYINSVPMDSMTRHNNVSLLVIPVVPLVNPVGMSTIIPVTVTIAPMYTEFSGIRSKAVVPQGLPTLTTPGSGQFLTTDDRQSPSAMPNYEPTPLIHIPGEVHNLLEIIQVDTLIPMNNKGATDTLDEYR…	0
873	MGAQVSTQRSGSHENQNILTNGSTQHFTVINYYKDAASSSSAGQSFSMDPSKFTEPVKDIMLKGAPALNSPNVEACGYSDRVQQITLGNSTITTQEAANAVVAYAEWPSYLADNDASDVNKTSQPDTSVCRFYTLESKTWTNSSKGWCWKLPDALKDMGVFGQNMFFHALGRTGYTIHVQCNATKFHSGCLLVVVVPEHQLASHTQGNVSVKYKYTHPGEQGIDLDSVAETGGASHDPVYSMNGTLIGNLLIFPHQFINLRTNNTATIIVPYINSVPMDSMTRHNNVSLLVIPVVPLVNPVGMSTIIPVTVTIAPMYTEFSGIRSKAVVPQGLPTLTTPGSGQFLTTDDRQSPSAMPNYEPTPLIHIPGEVHNLLEIIQVDTLIPMNNKGATDTLDEYR…	0
874	MGAQVSTQRSGSHENQNILTNGSTQHFTVINYYKDAASSSSAGQSFSMDPSKFTEPVKDIMLKGAPALNSPNVEACGYSDRVQQITLGNSTITTQEAANAVVAYAEWPSYLADNDASDVNKTSQPDTSVCRFYTLESKTWTNSSKGWCWKLPDALKDMGVFGQNMFFHALGRTGYTIHVQCNATKFHSGCLLVVVVPEHQLASHTQGNVSVKYKYTHPGEQGIDLDSVAETGGASHDPVYSMNGTLIGNLLIFPHQFINLRTNNTATIIVPYINSVPMDSMTRHNNVSLLVIPVVPLVNPVGMSTIIPVTVTIAPMYTEFSGIRSKAVVPQGLPTLTTPGSGQFLTTDDRQSPSAMPNYEPTPLIHIPGEVHNLLEIIQVDTLIPMNNKGATDTLDEYR…	0
875	MGAQVSTQRSGSHENQNILTNGSTQHFTVINYYKDAASSSSAGQSFSMDPSKFTEPVKDIMLKGAPALNSPNVEACGYSDRVQQITLGNSTITTQEAANAVVAYAEWPSYLADNDASDVNKTSQPDTSVCRFYTLESKTWTNSSKGWCWKLPDALKDMGVFGQNMFFHALGRTGYTIHVQCNATKFHSGCLLVVVVPEHQLASHTQGNVSVKYKYTHPGEQGIDLDSVAETGGASHDPVYSMNGTLIGNLLIFPHQFINLRTNNTATIIVPYINSVPMDSMTRHNNVSLLVIPVVPLVNPVGMSTIIPVTVTIAPMYTEFSGIRSKAVVPQGLPTLTTPGSGQFLTTDDRQSPSAMPNYEPTPLIHIPGEVHNLLEIIQVDTLIPMNNKGATDTLDEYR…	0
876	MGAQVSTQRSGSHENQNILTNGSTQHFTVINYYKDAASSSSAGQSFSMDPSKFTEPVKDIMLKGAPALNSPNVEACGYSDRVQQITLGNSTITTQEAANAVVAYAEWPSYLADNDASDVNKTSQPDTSVCRFYTLESKTWTNSSKGWCWKLPDALKDMGVFGQNMFFHALGRTGYTIHVQCNATKFHSGCLLVVVVPEHQLASHTQGNVSVKYKYTHPGEQGIDLDSVAETGGASHDPVYSMNGTLIGNLLIFPHQFINLRTNNTATIIVPYINSVPMDSMTRHNNVSLLVIPVVPLVNPVGMSTIIPVTVTIAPMYTEFSGIRSKAVVPQGLPTLTTPGSGQFLTTDDRQSPSAMPNYEPTPLIHIPGEVHNLLEIIQVDTLIPMNNKGATDTLDEYR…	0
877	MGAQVSTQRSGSHENQNILTNGSTQHFTVINYYKDAASSSSAGQSFSMDPSKFTEPVKDIMLKGAPALNSPNVEACGYSDRVQQITLGNSTITTQEAANAVVAYAEWPSYLADNDASDVNKTSQPDTSVCRFYTLESKTWTNSSKGWCWKLPDALKDMGVFGQNMFFHALGRTGYTIHVQCNATKFHSGCLLVVVVPEHQLASHTQGNVSVKYKYTHPGEQGIDLDSVAETGGASHDPVYSMNGTLIGNLLIFPHQFINLRTNNTATIIVPYINSVPMDSMTRHNNVSLLVIPVVPLVNPVGMSTIIPVTVTIAPMYTEFSGIRSKAVVPQGLPTLTTPGSGQFLTTDDRQSPSAMPNYEPTPLIHIPGEVHNLLEIIQVDTLIPMNNKGATDTLDEYR…	0
878	MGAQVSTQRSGSHENQNILTNGSTQHFTVINYYKDAASSSSAGQSFSMDPSKFTEPVKDIMLKGAPALNSPNVEACGYSDRVQQITLGNSTITTQEAANAVVAYAEWPSYLADNDASDVNKTSQPDTSVCRFYTLESKTWTNSSKGWCWKLPDALKDMGVFGQNMFFHALGRTGYTIHVQCNATKFHSGCLLVVVVPEHQLASHTQGNVSVKYKYTHPGEQGIDLDSVAETGGASHDPVYSMNGTLIGNLLIFPHQFINLRTNNTATIIVPYINSVPMDSMTRHNNVSLLVIPVVPLVNPVGMSTIIPVTVTIAPMYTEFSGIRSKAVVPQGLPTLTTPGSGQFLTTDDRQSPSAMPNYEPTPLIHIPGEVHNLLEIIQVDTLIPMNNKGATDTLDEYR…	0
879	MGAQVSTQRSGSHENQNILTNGSTQHFTVINYYKDAASSSSAGQSFSMDPSKFTEPVKDIMLKGAPALNSPNVEACGYSDRVQQITLGNSTITTQEAANAVVAYAEWPSYLADNDASDVNKTSQPDTSVCRFYTLESKTWTNSSKGWCWKLPDALKDMGVFGQNMFFHALGRTGYTIHVQCNATKFHSGCLLVVVVPEHQLASHTQGNVSVKYKYTHPGEQGIDLDSVAETGGASHDPVYSMNGTLIGNLLIFPHQFINLRTNNTATIIVPYINSVPMDSMTRHNNVSLLVIPVVPLVNPVGMSTIIPVTVTIAPMYTEFSGIRSKAVVPQGLPTLTTPGSGQFLTTDDRQSPSAMPNYEPTPLIHIPGEVHNLLEIIQVDTLIPMNNKGATDTLDEYR…	0
880	MGAQVSTQRSGSHENQNILTNGSTQHFTVINYYKDAASSSSAGQSFSMDPSKFTEPVKDIMLKGAPALNSPNVEACGYSDRVQQITLGNSTITTQEAANAVVAYAEWPSYLADNDASDVNKTSQPDTSVCRFYTLESKTWTNSSKGWCWKLPDALKDMGVFGQNMFFHALGRTGYTIHVQCNATKFHSGCLLVVVVPEHQLASHTQGNVSVKYKYTHPGEQGIDLDSVAETGGASHDPVYSMNGTLIGNLLIFPHQFINLRTNNTATIIVPYINSVPMDSMTRHNNVSLLVIPVVPLVNPVGMSTIIPVTVTIAPMYTEFSGIRSKAVVPQGLPTLTTPGSGQFLTTDDRQSPSAMPNYEPTPLIHIPGEVHNLLEIIQVDTLIPMNNKGATDTLDEYR…	0
881	MGAQVSTQRSGSHENQNILTNGSTQHFTVINYYKDAASSSSAGQSFSMDPSKFTEPVKDIMLKGAPALNSPNVEACGYSDRVQQITLGNSTITTQEAANAVVAYAEWPSYLADNDASDVNKTSQPDTSVCRFYTLESKTWTNSSKGWCWKLPDALKDMGVFGQNMFFHALGRTGYTIHVQCNATKFHSGCLLVVVVPEHQLASHTQGNVSVKYKYTHPGEQGIDLDSVAETGGASHDPVYSMNGTLIGNLLIFPHQFINLRTNNTATIIVPYINSVPMDSMTRHNNVSLLVIPVVPLVNPVGMSTIIPVTVTIAPMYTEFSGIRSKAVVPQGLPTLTTPGSGQFLTTDDRQSPSAMPNYEPTPLIHIPGEVHNLLEIIQVDTLIPMNNKGATDTLDEYR…	2.06313
882	MGAQVSTQRSGSHENQNILTNGSTQHFTVINYYKDAASSSSAGQSFSMDPSKFTEPVKDIMLKGAPALNSPNVEACGYSDRVQQITLGNSTITTQEAANAVVAYAEWPSYLADNDASDVNKTSQPDTSVCRFYTLESKTWTNSSKGWCWKLPDALKDMGVFGQNMFFHALGRTGYTIHVQCNATKFHSGCLLVVVVPEHQLASHTQGNVSVKYKYTHPGEQGIDLDSVAETGGASHDPVYSMNGTLIGNLLIFPHQFINLRTNNTATIIVPYINSVPMDSMTRHNNVSLLVIPVVPLVNPVGMSTIIPVTVTIAPMYTEFSGIRSKAVVPQGLPTLTTPGSGQFLTTDDRQSPSAMPNYEPTPLIHIPGEVHNLLEIIQVDTLIPMNNKGATDTLDEYR…	0
883	MGAQVSTQRSGSHENQNILTNGSTQHFTVINYYKDAASSSSAGQSFSMDPSKFTEPVKDIMLKGAPALNSPNVEACGYSDRVQQITLGNSTITTQEAANAVVAYAEWPSYLADNDASDVNKTSQPDTSVCRFYTLESKTWTNSSKGWCWKLPDALKDMGVFGQNMFFHALGRTGYTIHVQCNATKFHSGCLLVVVVPEHQLASHTQGNVSVKYKYTHPGEQGIDLDSVAETGGASHDPVYSMNGTLIGNLLIFPHQFINLRTNNTATIIVPYINSVPMDSMTRHNNVSLLVIPVVPLVNPVGMSTIIPVTVTIAPMYTEFSGIRSKAVVPQGLPTLTTPGSGQFLTTDDRQSPSAMPNYEPTPLIHIPGEVHNLLEIIQVDTLIPMNNKGATDTLDEYR…	0
884	MGAQVSTQRSGSHENQNILTNGSTQHFTVINYYKDAASSSSAGQSFSMDPSKFTEPVKDIMLKGAPALNSPNVEACGYSDRVQQITLGNSTITTQEAANAVVAYAEWPSYLADNDASDVNKTSQPDTSVCRFYTLESKTWTNSSKGWCWKLPDALKDMGVFGQNMFFHALGRTGYTIHVQCNATKFHSGCLLVVVVPEHQLASHTQGNVSVKYKYTHPGEQGIDLDSVAETGGASHDPVYSMNGTLIGNLLIFPHQFINLRTNNTATIIVPYINSVPMDSMTRHNNVSLLVIPVVPLVNPVGMSTIIPVTVTIAPMYTEFSGIRSKAVVPQGLPTLTTPGSGQFLTTDDRQSPSAMPNYEPTPLIHIPGEVHNLLEIIQVDTLIPMNNKGATDTLDEYR…	0
885	MGAQVSTQRSGSHENQNILTNGSTQHFTVINYYKDAASSSSAGQSFSMDPSKFTEPVKDIMLKGAPALNSPNVEACGYSDRVQQITLGNSTITTQEAANAVVAYAEWPSYLADNDASDVNKTSQPDTSVCRFYTLESKTWTNSSKGWCWKLPDALKDMGVFGQNMFFHALGRTGYTIHVQCNATKFHSGCLLVVVVPEHQLASHTQGNVSVKYKYTHPGEQGIDLDSVAETGGASHDPVYSMNGTLIGNLLIFPHQFINLRTNNTATIIVPYINSVPMDSMTRHNNVSLLVIPVVPLVNPVGMSTIIPVTVTIAPMYTEFSGIRSKAVVPQGLPTLTTPGSGQFLTTDDRQSPSAMPNYEPTPLIHIPGEVHNLLEIIQVDTLIPMNNKGATDTLDEYR…	0
886	MGAQVSTQRSGSHENQNILTNGSTQHFTVINYYKDAASSSSAGQSFSMDPSKFTEPVKDIMLKGAPALNSPNVEACGYSDRVQQITLGNSTITTQEAANAVVAYAEWPSYLADNDASDVNKTSQPDTSVCRFYTLESKTWTNSSKGWCWKLPDALKDMGVFGQNMFFHALGRTGYTIHVQCNATKFHSGCLLVVVVPEHQLASHTQGNVSVKYKYTHPGEQGIDLDSVAETGGASHDPVYSMNGTLIGNLLIFPHQFINLRTNNTATIIVPYINSVPMDSMTRHNNVSLLVIPVVPLVNPVGMSTIIPVTVTIAPMYTEFSGIRSKAVVPQGLPTLTTPGSGQFLTTDDRQSPSAMPNYEPTPLIHIPGEVHNLLEIIQVDTLIPMNNKGATDTLDEYR…	0
887	MGAQVSTQRSGSHENQNILTNGSTQHFTVINYYKDAASSSSAGQSFSMDPSKFTEPVKDIMLKGAPALNSPNVEACGYSDRVQQITLGNSTITTQEAANAVVAYAEWPSYLADNDASDVNKTSQPDTSVCRFYTLESKTWTNSSKGWCWKLPDALKDMGVFGQNMFFHALGRTGYTIHVQCNATKFHSGCLLVVVVPEHQLASHTQGNVSVKYKYTHPGEQGIDLDSVAETGGASHDPVYSMNGTLIGNLLIFPHQFINLRTNNTATIIVPYINSVPMDSMTRHNNVSLLVIPVVPLVNPVGMSTIIPVTVTIAPMYTEFSGIRSKAVVPQGLPTLTTPGSGQFLTTDDRQSPSAMPNYEPTPLIHIPGEVHNLLEIIQVDTLIPMNNKGATDTLDEYR…	0
888	MGAQVSTQRSGSHENQNILTNGSTQHFTVINYYKDAASSSSAGQSFSMDPSKFTEPVKDIMLKGAPALNSPNVEACGYSDRVQQITLGNSTITTQEAANAVVAYAEWPSYLADNDASDVNKTSQPDTSVCRFYTLESKTWTNSSKGWCWKLPDALKDMGVFGQNMFFHALGRTGYTIHVQCNATKFHSGCLLVVVVPEHQLASHTQGNVSVKYKYTHPGEQGIDLDSVAETGGASHDPVYSMNGTLIGNLLIFPHQFINLRTNNTATIIVPYINSVPMDSMTRHNNVSLLVIPVVPLVNPVGMSTIIPVTVTIAPMYTEFSGIRSKAVVPQGLPTLTTPGSGQFLTTDDRQSPSAMPNYEPTPLIHIPGEVHNLLEIIQVDTLIPMNNKGATDTLDEYR…	0
889	MGAQVSTQRSGSHENQNILTNGSTQHFTVINYYKDAASSSSAGQSFSMDPSKFTEPVKDIMLKGAPALNSPNVEACGYSDRVQQITLGNSTITTQEAANAVVAYAEWPSYLADNDASDVNKTSQPDTSVCRFYTLESKTWTNSSKGWCWKLPDALKDMGVFGQNMFFHALGRTGYTIHVQCNATKFHSGCLLVVVVPEHQLASHTQGNVSVKYKYTHPGEQGIDLDSVAETGGASHDPVYSMNGTLIGNLLIFPHQFINLRTNNTATIIVPYINSVPMDSMTRHNNVSLLVIPVVPLVNPVGMSTIIPVTVTIAPMYTEFSGIRSKAVVPQGLPTLTTPGSGQFLTTDDRQSPSAMPNYEPTPLIHIPGEVHNLLEIIQVDTLIPMNNKGATDTLDEYR…	0
890	MGAQVSTQRSGSHENQNILTNGSTQHFTVINYYKDAASSSSAGQSFSMDPSKFTEPVKDIMLKGAPALNSPNVEACGYSDRVQQITLGNSTITTQEAANAVVAYAEWPSYLADNDASDVNKTSQPDTSVCRFYTLESKTWTNSSKGWCWKLPDALKDMGVFGQNMFFHALGRTGYTIHVQCNATKFHSGCLLVVVVPEHQLASHTQGNVSVKYKYTHPGEQGIDLDSVAETGGASHDPVYSMNGTLIGNLLIFPHQFINLRTNNTATIIVPYINSVPMDSMTRHNNVSLLVIPVVPLVNPVGMSTIIPVTVTIAPMYTEFSGIRSKAVVPQGLPTLTTPGSGQFLTTDDRQSPSAMPNYEPTPLIHIPGEVHNLLEIIQVDTLIPMNNKGATDTLDEYR…	0
891	MGAQVSTQRSGSHENQNILTNGSTQHFTVINYYKDAASSSSAGQSFSMDPSKFTEPVKDIMLKGAPALNSPNVEACGYSDRVQQITLGNSTITTQEAANAVVAYAEWPSYLADNDASDVNKTSQPDTSVCRFYTLESKTWTNSSKGWCWKLPDALKDMGVFGQNMFFHALGRTGYTIHVQCNATKFHSGCLLVVVVPEHQLASHTQGNVSVKYKYTHPGEQGIDLDSVAETGGASHDPVYSMNGTLIGNLLIFPHQFINLRTNNTATIIVPYINSVPMDSMTRHNNVSLLVIPVVPLVNPVGMSTIIPVTVTIAPMYTEFSGIRSKAVVPQGLPTLTTPGSGQFLTTDDRQSPSAMPNYEPTPLIHIPGEVHNLLEIIQVDTLIPMNNKGATDTLDEYR…	0
892	MGAQVSTQRSGSHENQNILTNGSTQHFTVINYYKDAASSSSAGQSFSMDPSKFTEPVKDIMLKGAPALNSPNVEACGYSDRVQQITLGNSTITTQEAANAVVAYAEWPSYLADNDASDVNKTSQPDTSVCRFYTLESKTWTNSSKGWCWKLPDALKDMGVFGQNMFFHALGRTGYTIHVQCNATKFHSGCLLVVVVPEHQLASHTQGNVSVKYKYTHPGEQGIDLDSVAETGGASHDPVYSMNGTLIGNLLIFPHQFINLRTNNTATIIVPYINSVPMDSMTRHNNVSLLVIPVVPLVNPVGMSTIIPVTVTIAPMYTEFSGIRSKAVVPQGLPTLTTPGSGQFLTTDDRQSPSAMPNYEPTPLIHIPGEVHNLLEIIQVDTLIPMNNKGATDTLDEYR…	0
893	MGAQVSTQRSGSHENQNILTNGSTQHFTVINYYKDAASSSSAGQSFSMDPSKFTEPVKDIMLKGAPALNSPNVEACGYSDRVQQITLGNSTITTQEAANAVVAYAEWPSYLADNDASDVNKTSQPDTSVCRFYTLESKTWTNSSKGWCWKLPDALKDMGVFGQNMFFHALGRTGYTIHVQCNATKFHSGCLLVVVVPEHQLASHTQGNVSVKYKYTHPGEQGIDLDSVAETGGASHDPVYSMNGTLIGNLLIFPHQFINLRTNNTATIIVPYINSVPMDSMTRHNNVSLLVIPVVPLVNPVGMSTIIPVTVTIAPMYTEFSGIRSKAVVPQGLPTLTTPGSGQFLTTDDRQSPSAMPNYEPTPLIHIPGEVHNLLEIIQVDTLIPMNNKGATDTLDEYR…	0
894	MGAQVSTQRSGSHENQNILTNGSTQHFTVINYYKDAASSSSAGQSFSMDPSKFTEPVKDIMLKGAPALNSPNVEACGYSDRVQQITLGNSTITTQEAANAVVAYAEWPSYLADNDASDVNKTSQPDTSVCRFYTLESKTWTNSSKGWCWKLPDALKDMGVFGQNMFFHALGRTGYTIHVQCNATKFHSGCLLVVVVPEHQLASHTQGNVSVKYKYTHPGEQGIDLDSVAETGGASHDPVYSMNGTLIGNLLIFPHQFINLRTNNTATIIVPYINSVPMDSMTRHNNVSLLVIPVVPLVNPVGMSTIIPVTVTIAPMYTEFSGIRSKAVVPQGLPTLTTPGSGQFLTTDDRQSPSAMPNYEPTPLIHIPGEVHNLLEIIQVDTLIPMNNKGATDTLDEYR…	0
895	MGAQVSTQRSGSHENQNILTNGSTQHFTVINYYKDAASSSSAGQSFSMDPSKFTEPVKDIMLKGAPALNSPNVEACGYSDRVQQITLGNSTITTQEAANAVVAYAEWPSYLADNDASDVNKTSQPDTSVCRFYTLESKTWTNSSKGWCWKLPDALKDMGVFGQNMFFHALGRTGYTIHVQCNATKFHSGCLLVVVVPEHQLASHTQGNVSVKYKYTHPGEQGIDLDSVAETGGASHDPVYSMNGTLIGNLLIFPHQFINLRTNNTATIIVPYINSVPMDSMTRHNNVSLLVIPVVPLVNPVGMSTIIPVTVTIAPMYTEFSGIRSKAVVPQGLPTLTTPGSGQFLTTDDRQSPSAMPNYEPTPLIHIPGEVHNLLEIIQVDTLIPMNNKGATDTLDEYR…	0
896	MGAQVSTQRSGSHENQNILTNGSTQHFTVINYYKDAASSSSAGQSFSMDPSKFTEPVKDIMLKGAPALNSPNVEACGYSDRVQQITLGNSTITTQEAANAVVAYAEWPSYLADNDASDVNKTSQPDTSVCRFYTLESKTWTNSSKGWCWKLPDALKDMGVFGQNMFFHALGRTGYTIHVQCNATKFHSGCLLVVVVPEHQLASHTQGNVSVKYKYTHPGEQGIDLDSVAETGGASHDPVYSMNGTLIGNLLIFPHQFINLRTNNTATIIVPYINSVPMDSMTRHNNVSLLVIPVVPLVNPVGMSTIIPVTVTIAPMYTEFSGIRSKAVVPQGLPTLTTPGSGQFLTTDDRQSPSAMPNYEPTPLIHIPGEVHNLLEIIQVDTLIPMNNKGATDTLDEYR…	0
897	MGAQVSTQRSGSHENQNILTNGSTQHFTVINYYKDAASSSSAGQSFSMDPSKFTEPVKDIMLKGAPALNSPNVEACGYSDRVQQITLGNSTITTQEAANAVVAYAEWPSYLADNDASDVNKTSQPDTSVCRFYTLESKTWTNSSKGWCWKLPDALKDMGVFGQNMFFHALGRTGYTIHVQCNATKFHSGCLLVVVVPEHQLASHTQGNVSVKYKYTHPGEQGIDLDSVAETGGASHDPVYSMNGTLIGNLLIFPHQFINLRTNNTATIIVPYINSVPMDSMTRHNNVSLLVIPVVPLVNPVGMSTIIPVTVTIAPMYTEFSGIRSKAVVPQGLPTLTTPGSGQFLTTDDRQSPSAMPNYEPTPLIHIPGEVHNLLEIIQVDTLIPMNNKGATDTLDEYR…	0
898	MGAQVSTQRSGSHENQNILTNGSTQHFTVINYYKDAASSSSAGQSFSMDPSKFTEPVKDIMLKGAPALNSPNVEACGYSDRVQQITLGNSTITTQEAANAVVAYAEWPSYLADNDASDVNKTSQPDTSVCRFYTLESKTWTNSSKGWCWKLPDALKDMGVFGQNMFFHALGRTGYTIHVQCNATKFHSGCLLVVVVPEHQLASHTQGNVSVKYKYTHPGEQGIDLDSVAETGGASHDPVYSMNGTLIGNLLIFPHQFINLRTNNTATIIVPYINSVPMDSMTRHNNVSLLVIPVVPLVNPVGMSTIIPVTVTIAPMYTEFSGIRSKAVVPQGLPTLTTPGSGQFLTTDDRQSPSAMPNYEPTPLIHIPGEVHNLLEIIQVDTLIPMNNKGATDTLDEYR…	0
899	MGAQVSTQRSGSHENQNILTNGSTQHFTVINYYKDAASSSSAGQSFSMDPSKFTEPVKDIMLKGAPALNSPNVEACGYSDRVQQITLGNSTITTQEAANAVVAYAEWPSYLADNDASDVNKTSQPDTSVCRFYTLESKTWTNSSKGWCWKLPDALKDMGVFGQNMFFHALGRTGYTIHVQCNATKFHSGCLLVVVVPEHQLASHTQGNVSVKYKYTHPGEQGIDLDSVAETGGASHDPVYSMNGTLIGNLLIFPHQFINLRTNNTATIIVPYINSVPMDSMTRHNNVSLLVIPVVPLVNPVGMSTIIPVTVTIAPMYTEFSGIRSKAVVPQGLPTLTTPGSGQFLTTDDRQSPSAMPNYEPTPLIHIPGEVHNLLEIIQVDTLIPMNNKGATDTLDEYR…	0
900	MGAQVSTQRSGSHENQNILTNGSTQHFTVINYYKDAASSSSAGQSFSMDPSKFTEPVKDIMLKGAPALNSPNVEACGYSDRVQQITLGNSTITTQEAANAVVAYAEWPSYLADNDASDVNKTSQPDTSVCRFYTLESKTWTNSSKGWCWKLPDALKDMGVFGQNMFFHALGRTGYTIHVQCNATKFHSGCLLVVVVPEHQLASHTQGNVSVKYKYTHPGEQGIDLDSVAETGGASHDPVYSMNGTLIGNLLIFPHQFINLRTNNTATIIVPYINSVPMDSMTRHNNVSLLVIPVVPLVNPVGMSTIIPVTVTIAPMYTEFSGIRSKAVVPQGLPTLTTPGSGQFLTTDDRQSPSAMPNYEPTPLIHIPGEVHNLLEIIQVDTLIPMNNKGATDTLDEYR…	0
901	MGAQVSTQRSGSHENQNILTNGSTQHFTVINYYKDAASSSSAGQSFSMDPSKFTEPVKDIMLKGAPALNSPNVEACGYSDRVQQITLGNSTITTQEAANAVVAYAEWPSYLADNDASDVNKTSQPDTSVCRFYTLESKTWTNSSKGWCWKLPDALKDMGVFGQNMFFHALGRTGYTIHVQCNATKFHSGCLLVVVVPEHQLASHTQGNVSVKYKYTHPGEQGIDLDSVAETGGASHDPVYSMNGTLIGNLLIFPHQFINLRTNNTATIIVPYINSVPMDSMTRHNNVSLLVIPVVPLVNPVGMSTIIPVTVTIAPMYTEFSGIRSKAVVPQGLPTLTTPGSGQFLTTDDRQSPSAMPNYEPTPLIHIPGEVHNLLEIIQVDTLIPMNNKGATDTLDEYR…	0
902	MGAQVSTQRSGSHENQNILTNGSTQHFTVINYYKDAASSSSAGQSFSMDPSKFTEPVKDIMLKGAPALNSPNVEACGYSDRVQQITLGNSTITTQEAANAVVAYAEWPSYLADNDASDVNKTSQPDTSVCRFYTLESKTWTNSSKGWCWKLPDALKDMGVFGQNMFFHALGRTGYTIHVQCNATKFHSGCLLVVVVPEHQLASHTQGNVSVKYKYTHPGEQGIDLDSVAETGGASHDPVYSMNGTLIGNLLIFPHQFINLRTNNTATIIVPYINSVPMDSMTRHNNVSLLVIPVVPLVNPVGMSTIIPVTVTIAPMYTEFSGIRSKAVVPQGLPTLTTPGSGQFLTTDDRQSPSAMPNYEPTPLIHIPGEVHNLLEIIQVDTLIPMNNKGATDTLDEYR…	0
903	MGAQVSTQRSGSHENQNILTNGSTQHFTVINYYKDAASSSSAGQSFSMDPSKFTEPVKDIMLKGAPALNSPNVEACGYSDRVQQITLGNSTITTQEAANAVVAYAEWPSYLADNDASDVNKTSQPDTSVCRFYTLESKTWTNSSKGWCWKLPDALKDMGVFGQNMFFHALGRTGYTIHVQCNATKFHSGCLLVVVVPEHQLASHTQGNVSVKYKYTHPGEQGIDLDSVAETGGASHDPVYSMNGTLIGNLLIFPHQFINLRTNNTATIIVPYINSVPMDSMTRHNNVSLLVIPVVPLVNPVGMSTIIPVTVTIAPMYTEFSGIRSKAVVPQGLPTLTTPGSGQFLTTDDRQSPSAMPNYEPTPLIHIPGEVHNLLEIIQVDTLIPMNNKGATDTLDEYR…	0
904	MGAQVSTQRSGSHENQNILTNGSTQHFTVINYYKDAASSSSAGQSFSMDPSKFTEPVKDIMLKGAPALNSPNVEACGYSDRVQQITLGNSTITTQEAANAVVAYAEWPSYLADNDASDVNKTSQPDTSVCRFYTLESKTWTNSSKGWCWKLPDALKDMGVFGQNMFFHALGRTGYTIHVQCNATKFHSGCLLVVVVPEHQLASHTQGNVSVKYKYTHPGEQGIDLDSVAETGGASHDPVYSMNGTLIGNLLIFPHQFINLRTNNTATIIVPYINSVPMDSMTRHNNVSLLVIPVVPLVNPVGMSTIIPVTVTIAPMYTEFSGIRSKAVVPQGLPTLTTPGSGQFLTTDDRQSPSAMPNYEPTPLIHIPGEVHNLLEIIQVDTLIPMNNKGATDTLDEYR…	0
905	MGAQVSTQRSGSHENQNILTNGSTQHFTVINYYKDAASSSSAGQSFSMDPSKFTEPVKDIMLKGAPALNSPNVEACGYSDRVQQITLGNSTITTQEAANAVVAYAEWPSYLADNDASDVNKTSQPDTSVCRFYTLESKTWTNSSKGWCWKLPDALKDMGVFGQNMFFHALGRTGYTIHVQCNATKFHSGCLLVVVVPEHQLASHTQGNVSVKYKYTHPGEQGIDLDSVAETGGASHDPVYSMNGTLIGNLLIFPHQFINLRTNNTATIIVPYINSVPMDSMTRHNNVSLLVIPVVPLVNPVGMSTIIPVTVTIAPMYTEFSGIRSKAVVPQGLPTLTTPGSGQFLTTDDRQSPSAMPNYEPTPLIHIPGEVHNLLEIIQVDTLIPMNNKGATDTLDEYR…	0
906	MGAQVSTQRSGSHENQNILTNGSTQHFTVINYYKDAASSSSAGQSFSMDPSKFTEPVKDIMLKGAPALNSPNVEACGYSDRVQQITLGNSTITTQEAANAVVAYAEWPSYLADNDASDVNKTSQPDTSVCRFYTLESKTWTNSSKGWCWKLPDALKDMGVFGQNMFFHALGRTGYTIHVQCNATKFHSGCLLVVVVPEHQLASHTQGNVSVKYKYTHPGEQGIDLDSVAETGGASHDPVYSMNGTLIGNLLIFPHQFINLRTNNTATIIVPYINSVPMDSMTRHNNVSLLVIPVVPLVNPVGMSTIIPVTVTIAPMYTEFSGIRSKAVVPQGLPTLTTPGSGQFLTTDDRQSPSAMPNYEPTPLIHIPGEVHNLLEIIQVDTLIPMNNKGATDTLDEYR…	0
907	MGAQVSTQRSGSHENQNILTNGSTQHFTVINYYKDAASSSSAGQSFSMDPSKFTEPVKDIMLKGAPALNSPNVEACGYSDRVQQITLGNSTITTQEAANAVVAYAEWPSYLADNDASDVNKTSQPDTSVCRFYTLESKTWTNSSKGWCWKLPDALKDMGVFGQNMFFHALGRTGYTIHVQCNATKFHSGCLLVVVVPEHQLASHTQGNVSVKYKYTHPGEQGIDLDSVAETGGASHDPVYSMNGTLIGNLLIFPHQFINLRTNNTATIIVPYINSVPMDSMTRHNNVSLLVIPVVPLVNPVGMSTIIPVTVTIAPMYTEFSGIRSKAVVPQGLPTLTTPGSGQFLTTDDRQSPSAMPNYEPTPLIHIPGEVHNLLEIIQVDTLIPMNNKGATDTLDEYR…	0
908	MGAQVSTQRSGSHENQNILTNGSTQHFTVINYYKDAASSSSAGQSFSMDPSKFTEPVKDIMLKGAPALNSPNVEACGYSDRVQQITLGNSTITTQEAANAVVAYAEWPSYLADNDASDVNKTSQPDTSVCRFYTLESKTWTNSSKGWCWKLPDALKDMGVFGQNMFFHALGRTGYTIHVQCNATKFHSGCLLVVVVPEHQLASHTQGNVSVKYKYTHPGEQGIDLDSVAETGGASHDPVYSMNGTLIGNLLIFPHQFINLRTNNTATIIVPYINSVPMDSMTRHNNVSLLVIPVVPLVNPVGMSTIIPVTVTIAPMYTEFSGIRSKAVVPQGLPTLTTPGSGQFLTTDDRQSPSAMPNYEPTPLIHIPGEVHNLLEIIQVDTLIPMNNKGATDTLDEYR…	0
909	MGAQVSTQRSGSHENQNILTNGSTQHFTVINYYKDAASSSSAGQSFSMDPSKFTEPVKDIMLKGAPALNSPNVEACGYSDRVQQITLGNSTITTQEAANAVVAYAEWPSYLADNDASDVNKTSQPDTSVCRFYTLESKTWTNSSKGWCWKLPDALKDMGVFGQNMFFHALGRTGYTIHVQCNATKFHSGCLLVVVVPEHQLASHTQGNVSVKYKYTHPGEQGIDLDSVAETGGASHDPVYSMNGTLIGNLLIFPHQFINLRTNNTATIIVPYINSVPMDSMTRHNNVSLLVIPVVPLVNPVGMSTIIPVTVTIAPMYTEFSGIRSKAVVPQGLPTLTTPGSGQFLTTDDRQSPSAMPNYEPTPLIHIPGEVHNLLEIIQVDTLIPMNNKGATDTLDEYR…	0
910	MGAQVSTQRSGSHENQNILTNGSTQHFTVINYYKDAASSSSAGQSFSMDPSKFTEPVKDIMLKGAPALNSPNVEACGYSDRVQQITLGNSTITTQEAANAVVAYAEWPSYLADNDASDVNKTSQPDTSVCRFYTLESKTWTNSSKGWCWKLPDALKDMGVFGQNMFFHALGRTGYTIHVQCNATKFHSGCLLVVVVPEHQLASHTQGNVSVKYKYTHPGEQGIDLDSVAETGGASHDPVYSMNGTLIGNLLIFPHQFINLRTNNTATIIVPYINSVPMDSMTRHNNVSLLVIPVVPLVNPVGMSTIIPVTVTIAPMYTEFSGIRSKAVVPQGLPTLTTPGSGQFLTTDDRQSPSAMPNYEPTPLIHIPGEVHNLLEIIQVDTLIPMNNKGATDTLDEYR…	0
911	MGAQVSTQRSGSHENQNILTNGSTQHFTVINYYKDAASSSSAGQSFSMDPSKFTEPVKDIMLKGAPALNSPNVEACGYSDRVQQITLGNSTITTQEAANAVVAYAEWPSYLADNDASDVNKTSQPDTSVCRFYTLESKTWTNSSKGWCWKLPDALKDMGVFGQNMFFHALGRTGYTIHVQCNATKFHSGCLLVVVVPEHQLASHTQGNVSVKYKYTHPGEQGIDLDSVAETGGASHDPVYSMNGTLIGNLLIFPHQFINLRTNNTATIIVPYINSVPMDSMTRHNNVSLLVIPVVPLVNPVGMSTIIPVTVTIAPMYTEFSGIRSKAVVPQGLPTLTTPGSGQFLTTDDRQSPSAMPNYEPTPLIHIPGEVHNLLEIIQVDTLIPMNNKGATDTLDEYR…	0
912	MGAQVSTQRSGSHENQNILTNGSTQHFTVINYYKDAASSSSAGQSFSMDPSKFTEPVKDIMLKGAPALNSPNVEACGYSDRVQQITLGNSTITTQEAANAVVAYAEWPSYLADNDASDVNKTSQPDTSVCRFYTLESKTWTNSSKGWCWKLPDALKDMGVFGQNMFFHALGRTGYTIHVQCNATKFHSGCLLVVVVPEHQLASHTQGNVSVKYKYTHPGEQGIDLDSVAETGGASHDPVYSMNGTLIGNLLIFPHQFINLRTNNTATIIVPYINSVPMDSMTRHNNVSLLVIPVVPLVNPVGMSTIIPVTVTIAPMYTEFSGIRSKAVVPQGLPTLTTPGSGQFLTTDDRQSPSAMPNYEPTPLIHIPGEVHNLLEIIQVDTLIPMNNKGATDTLDEYR…	0
913	MGAQVSTQRSGSHENQNILTNGSTQHFTVINYYKDAASSSSAGQSFSMDPSKFTEPVKDIMLKGAPALNSPNVEACGYSDRVQQITLGNSTITTQEAANAVVAYAEWPSYLADNDASDVNKTSQPDTSVCRFYTLESKTWTNSSKGWCWKLPDALKDMGVFGQNMFFHALGRTGYTIHVQCNATKFHSGCLLVVVVPEHQLASHTQGNVSVKYKYTHPGEQGIDLDSVAETGGASHDPVYSMNGTLIGNLLIFPHQFINLRTNNTATIIVPYINSVPMDSMTRHNNVSLLVIPVVPLVNPVGMSTIIPVTVTIAPMYTEFSGIRSKAVVPQGLPTLTTPGSGQFLTTDDRQSPSAMPNYEPTPLIHIPGEVHNLLEIIQVDTLIPMNNKGATDTLDEYR…	0
914	MACTAKPACTAKPGRSPRSQPTRVQSLPKQVRKGGVDVLAAVPLSEETEFKVELFVKPVIGNAEGTTPHYWSISSPLKTAEAANVTPDADTTVCYSLSQVAPPDIPNQVSECDMLIWELYRMETEVLVLPVLNAGILTTGGVGGIAGPQLYFWAVGGQPLDVLGLAPTEKYKGPAQYTVNPKTNGTVPHVYSSSETPRARVTNEKYSIESWVADPSRNDNCRYFGRMVGGAATPPVVSFSNNSTIPLLDENGIGILCLQGRLYITCADLLGVNKNRVHTGLSRFFRLHFRQRRVRNPYTINLLYKQVFNKPADDISGQLQVTEVTMTEETGPLPPTVEGNVGVPTTSNLSHLPATVTLQATGPILNTQG	0
915	MACTAKPACTAKPGRSPRSQPTRVQSLPKQVRKGGVDVLAAVPLSEETEFKVELFVKPVIGNAEGTTPHYWSISSPLKTAEAANVTPDADTTVCYSLSQVAPPDIPNQVSECDMLIWELYRMETEVLVLPVLNAGILTTGGVGGIAGPQLYFWAVGGQPLDVLGLAPTEKYKGPAQYTVNPKTNGTVPHVYSSSETPRARVTNEKYSIESWVADPSRNDNCRYFGRMVGGAATPPVVSFSNNSTIPLLDENGIGILCLQGRLYITCADLLGVNKNRVHTGLSRFFRLHFRQRRVRNPYTINLLYKQVFNKPADDISGQLQVTEVTMTEETGPLPPTVEGNVGVPTTSNLSHLPATVTLQATGPILNTQG	0
916	MACTAKPACTAKPGRSPRSQPTRVQSLPKQVRKGGVDVLAAVPLSEETEFKVELFVKPVIGNAEGTTPHYWSISSPLKTAEAANVTPDADTTVCYSLSQVAPPDIPNQVSECDMLIWELYRMETEVLVLPVLNAGILTTGGVGGIAGPQLYFWAVGGQPLDVLGLAPTEKYKGPAQYTVNPKTNGTVPHVYSSSETPRARVTNEKYSIESWVADPSRNDNCRYFGRMVGGAATPPVVSFSNNSTIPLLDENGIGILCLQGRLYITCADLLGVNKNRVHTGLSRFFRLHFRQRRVRNPYTINLLYKQVFNKPADDISGQLQVTEVTMTEETGPLPPTVEGNVGVPTTSNLSHLPATVTLQATGPILNTQG	0
917	MACTAKPACTAKPGRSPRSQPTRVQSLPKQVRKGGVDVLAAVPLSEETEFKVELFVKPVIGNAEGTTPHYWSISSPLKTAEAANVTPDADTTVCYSLSQVAPPDIPNQVSECDMLIWELYRMETEVLVLPVLNAGILTTGGVGGIAGPQLYFWAVGGQPLDVLGLAPTEKYKGPAQYTVNPKTNGTVPHVYSSSETPRARVTNEKYSIESWVADPSRNDNCRYFGRMVGGAATPPVVSFSNNSTIPLLDENGIGILCLQGRLYITCADLLGVNKNRVHTGLSRFFRLHFRQRRVRNPYTINLLYKQVFNKPADDISGQLQVTEVTMTEETGPLPPTVEGNVGVPTTSNLSHLPATVTLQATGPILNTQG	0
918	MACTAKPACTAKPGRSPRSQPTRVQSLPKQVRKGGVDVLAAVPLSEETEFKVELFVKPVIGNAEGTTPHYWSISSPLKTAEAANVTPDADTTVCYSLSQVAPPDIPNQVSECDMLIWELYRMETEVLVLPVLNAGILTTGGVGGIAGPQLYFWAVGGQPLDVLGLAPTEKYKGPAQYTVNPKTNGTVPHVYSSSETPRARVTNEKYSIESWVADPSRNDNCRYFGRMVGGAATPPVVSFSNNSTIPLLDENGIGILCLQGRLYITCADLLGVNKNRVHTGLSRFFRLHFRQRRVRNPYTINLLYKQVFNKPADDISGQLQVTEVTMTEETGPLPPTVEGNVGVPTTSNLSHLPATVTLQATGPILNTQG	0
919	MACTAKPACTAKPGRSPRSQPTRVQSLPKQVRKGGVDVLAAVPLSEETEFKVELFVKPVIGNAEGTTPHYWSISSPLKTAEAANVTPDADTTVCYSLSQVAPPDIPNQVSECDMLIWELYRMETEVLVLPVLNAGILTTGGVGGIAGPQLYFWAVGGQPLDVLGLAPTEKYKGPAQYTVNPKTNGTVPHVYSSSETPRARVTNEKYSIESWVADPSRNDNCRYFGRMVGGAATPPVVSFSNNSTIPLLDENGIGILCLQGRLYITCADLLGVNKNRVHTGLSRFFRLHFRQRRVRNPYTINLLYKQVFNKPADDISGQLQVTEVTMTEETGPLPPTVEGNVGVPTTSNLSHLPATVTLQATGPILNTQG	0
920	MACTAKPACTAKPGRSPRSQPTRVQSLPKQVRKGGVDVLAAVPLSEETEFKVELFVKPVIGNAEGTTPHYWSISSPLKTAEAANVTPDADTTVCYSLSQVAPPDIPNQVSECDMLIWELYRMETEVLVLPVLNAGILTTGGVGGIAGPQLYFWAVGGQPLDVLGLAPTEKYKGPAQYTVNPKTNGTVPHVYSSSETPRARVTNEKYSIESWVADPSRNDNCRYFGRMVGGAATPPVVSFSNNSTIPLLDENGIGILCLQGRLYITCADLLGVNKNRVHTGLSRFFRLHFRQRRVRNPYTINLLYKQVFNKPADDISGQLQVTEVTMTEETGPLPPTVEGNVGVPTTSNLSHLPATVTLQATGPILNTQG	0
921	MACTAKPACTAKPGRSPRSQPTRVQSLPKQVRKGGVDVLAAVPLSEETEFKVELFVKPVIGNAEGTTPHYWSISSPLKTAEAANVTPDADTTVCYSLSQVAPPDIPNQVSECDMLIWELYRMETEVLVLPVLNAGILTTGGVGGIAGPQLYFWAVGGQPLDVLGLAPTEKYKGPAQYTVNPKTNGTVPHVYSSSETPRARVTNEKYSIESWVADPSRNDNCRYFGRMVGGAATPPVVSFSNNSTIPLLDENGIGILCLQGRLYITCADLLGVNKNRVHTGLSRFFRLHFRQRRVRNPYTINLLYKQVFNKPADDISGQLQVTEVTMTEETGPLPPTVEGNVGVPTTSNLSHLPATVTLQATGPILNTQG	0
922	MACTAKPACTAKPGRSPRSQPTRVQSLPKQVRKGGVDVLAAVPLSEETEFKVELFVKPVIGNAEGTTPHYWSISSPLKTAEAANVTPDADTTVCYSLSQVAPPDIPNQVSECDMLIWELYRMETEVLVLPVLNAGILTTGGVGGIAGPQLYFWAVGGQPLDVLGLAPTEKYKGPAQYTVNPKTNGTVPHVYSSSETPRARVTNEKYSIESWVADPSRNDNCRYFGRMVGGAATPPVVSFSNNSTIPLLDENGIGILCLQGRLYITCADLLGVNKNRVHTGLSRFFRLHFRQRRVRNPYTINLLYKQVFNKPADDISGQLQVTEVTMTEETGPLPPTVEGNVGVPTTSNLSHLPATVTLQATGPILNTQG	0
923	MACTAKPACTAKPGRSPRSQPTRVQSLPKQVRKGGVDVLAAVPLSEETEFKVELFVKPVIGNAEGTTPHYWSISSPLKTAEAANVTPDADTTVCYSLSQVAPPDIPNQVSECDMLIWELYRMETEVLVLPVLNAGILTTGGVGGIAGPQLYFWAVGGQPLDVLGLAPTEKYKGPAQYTVNPKTNGTVPHVYSSSETPRARVTNEKYSIESWVADPSRNDNCRYFGRMVGGAATPPVVSFSNNSTIPLLDENGIGILCLQGRLYITCADLLGVNKNRVHTGLSRFFRLHFRQRRVRNPYTINLLYKQVFNKPADDISGQLQVTEVTMTEETGPLPPTVEGNVGVPTTSNLSHLPATVTLQATGPILNTQG	0
924	MACTAKPACTAKPGRSPRSQPTRVQSLPKQVRKGGVDVLAAVPLSEETEFKVELFVKPVIGNAEGTTPHYWSISSPLKTAEAANVTPDADTTVCYSLSQVAPPDIPNQVSECDMLIWELYRMETEVLVLPVLNAGILTTGGVGGIAGPQLYFWAVGGQPLDVLGLAPTEKYKGPAQYTVNPKTNGTVPHVYSSSETPRARVTNEKYSIESWVADPSRNDNCRYFGRMVGGAATPPVVSFSNNSTIPLLDENGIGILCLQGRLYITCADLLGVNKNRVHTGLSRFFRLHFRQRRVRNPYTINLLYKQVFNKPADDISGQLQVTEVTMTEETGPLPPTVEGNVGVPTTSNLSHLPATVTLQATGPILNTQG	0
925	MACTAKPACTAKPGRSPRSQPTRVQSLPKQVRKGGVDVLAAVPLSEETEFKVELFVKPVIGNAEGTTPHYWSISSPLKTAEAANVTPDADTTVCYSLSQVAPPDIPNQVSECDMLIWELYRMETEVLVLPVLNAGILTTGGVGGIAGPQLYFWAVGGQPLDVLGLAPTEKYKGPAQYTVNPKTNGTVPHVYSSSETPRARVTNEKYSIESWVADPSRNDNCRYFGRMVGGAATPPVVSFSNNSTIPLLDENGIGILCLQGRLYITCADLLGVNKNRVHTGLSRFFRLHFRQRRVRNPYTINLLYKQVFNKPADDISGQLQVTEVTMTEETGPLPPTVEGNVGVPTTSNLSHLPATVTLQATGPILNTQG	0
926	MACTAKPACTAKPGRSPRSQPTRVQSLPKQVRKGGVDVLAAVPLSEETEFKVELFVKPVIGNAEGTTPHYWSISSPLKTAEAANVTPDADTTVCYSLSQVAPPDIPNQVSECDMLIWELYRMETEVLVLPVLNAGILTTGGVGGIAGPQLYFWAVGGQPLDVLGLAPTEKYKGPAQYTVNPKTNGTVPHVYSSSETPRARVTNEKYSIESWVADPSRNDNCRYFGRMVGGAATPPVVSFSNNSTIPLLDENGIGILCLQGRLYITCADLLGVNKNRVHTGLSRFFRLHFRQRRVRNPYTINLLYKQVFNKPADDISGQLQVTEVTMTEETGPLPPTVEGNVGVPTTSNLSHLPATVTLQATGPILNTQG	0
927	MDKTLSRNEAKELMQLLGLDMTCWGNLPLMRTKYLSKCKEFHPDKGGNEEKMKKLNSLYLKLQECVSTVHQLNEEEDEVWSSSQVECTELCCNFPPRKYRLVGEVYGDVFEEYILKDWDICLKGFYYLCNCFYCFLDKRHKQKYKIFRKPPMWIECYCYRCYREWFGFEISAETFFYWKKIIFLTTMQGVGLTR	0
928	MDKTLSRNEAKELMQLLGLDMTCWGNLPLMRTKYLSKCKEFHPDKGGNEEKMKKLNSLYLKLQECVSTVHQLNEEEDEVWSSSQVECTELCCNFPPRKYRLVGEVYGDVFEEYILKDWDICLKGFYYLCNCFYCFLDKRHKQKYKIFRKPPMWIECYCYRCYREWFGFEISAETFFYWKKIIFLTTMQGVGLTR	0
929	MDKTLSRNEAKELMQLLGLDMTCWGNLPLMRTKYLSKCKEFHPDKGGNEEKMKKLNSLYLKLQECVSTVHQLNEEEDEVWSSSQVECTELCCNFPPRKYRLVGEVYGDVFEEYILKDWDICLKGFYYLCNCFYCFLDKRHKQKYKIFRKPPMWIECYCYRCYREWFGFEISAETFFYWKKIIFLTTMQGVGLTR	0
930	MDKTLSRNEAKELMQLLGLDMTCWGNLPLMRTKYLSKCKEFHPDKGGNEEKMKKLNSLYLKLQECVSTVHQLNEEEDEVWSSSQVECTELCCNFPPRKYRLVGEVYGDVFEEYILKDWDICLKGFYYLCNCFYCFLDKRHKQKYKIFRKPPMWIECYCYRCYREWFGFEISAETFFYWKKIIFLTTMQGVGLTR	0
931	MDKTLSRNEAKELMQLLGLDMTCWGNLPLMRTKYLSKCKEFHPDKGGNEEKMKKLNSLYLKLQECVSTVHQLNEEEDEVWSSSQVECTELCCNFPPRKYRLVGEVYGDVFEEYILKDWDICLKGFYYLCNCFYCFLDKRHKQKYKIFRKPPMWIECYCYRCYREWFGFEISAETFFYWKKIIFLTTMQGVGLTR	0
933	MGILLAVPEIIAASVAGGAEALSIAGSGAAIATGEGLAALGGLTESAALLGETVEISEAAATVLTKVPELVTVTQGVTAAVQGGAGLVGGIYTALAADRPGDLPASTPTGSPSGLHPPAGYNPQGGGLNIQSIHKPLHAPYPGMALAPIPEYNLETGIPGVPDWVFNFIASHLPELPSLQDVFNRIAYGIWTSYYNTGRTVVNRAVSEELQRLLGDLEYGFRTALATIGESDPVNAIVEQVRSFVSGGRQRELLQIAAGQPVDISEGVSRGTATISNAVEAVRDATQRLSQATYNFVYDASTLPRDGFNALSDGVHRLGQWISMPGATGGTPHYAAPDWILYVLEELNSDISKIPTQGIKRKLQQNGLHSKASLHSKTRKVTKKSTHKSAKPSKTSQKR…	0
934	MGILLAVPEIIAASVAGGAEALSIAGSGAAIATGEGLAALGGLTESAALLGETVEISEAAATVLTKVPELVTVTQGVTAAVQGGAGLVGGIYTALAADRPGDLPASTPTGSPSGLHPPAGYNPQGGGLNIQSIHKPLHAPYPGMALAPIPEYNLETGIPGVPDWVFNFIASHLPELPSLQDVFNRIAYGIWTSYYNTGRTVVNRAVSEELQRLLGDLEYGFRTALATIGESDPVNAIVEQVRSFVSGGRQRELLQIAAGQPVDISEGVSRGTATISNAVEAVRDATQRLSQATYNFVYDASTLPRDGFNALSDGVHRLGQWISMPGATGGTPHYAAPDWILYVLEELNSDISKIPTQGIKRKLQQNGLHSKASLHSKTRKVTKKSTHKSAKPSKTSQKR…	0
935	MGILLAVPEIIAASVAGGAEALSIAGSGAAIATGEGLAALGGLTESAALLGETVEISEAAATVLTKVPELVTVTQGVTAAVQGGAGLVGGIYTALAADRPGDLPASTPTGSPSGLHPPAGYNPQGGGLNIQSIHKPLHAPYPGMALAPIPEYNLETGIPGVPDWVFNFIASHLPELPSLQDVFNRIAYGIWTSYYNTGRTVVNRAVSEELQRLLGDLEYGFRTALATIGESDPVNAIVEQVRSFVSGGRQRELLQIAAGQPVDISEGVSRGTATISNAVEAVRDATQRLSQATYNFVYDASTLPRDGFNALSDGVHRLGQWISMPGATGGTPHYAAPDWILYVLEELNSDISKIPTQGIKRKLQQNGLHSKASLHSKTRKVTKKSTHKSAKPSKTSQKR…	0
936	MGILLAVPEIIAASVAGGAEALSIAGSGAAIATGEGLAALGGLTESAALLGETVEISEAAATVLTKVPELVTVTQGVTAAVQGGAGLVGGIYTALAADRPGDLPASTPTGSPSGLHPPAGYNPQGGGLNIQSIHKPLHAPYPGMALAPIPEYNLETGIPGVPDWVFNFIASHLPELPSLQDVFNRIAYGIWTSYYNTGRTVVNRAVSEELQRLLGDLEYGFRTALATIGESDPVNAIVEQVRSFVSGGRQRELLQIAAGQPVDISEGVSRGTATISNAVEAVRDATQRLSQATYNFVYDASTLPRDGFNALSDGVHRLGQWISMPGATGGTPHYAAPDWILYVLEELNSDISKIPTQGIKRKLQQNGLHSKASLHSKTRKVTKKSTHKSAKPSKTSQKR…	0
937	MGILLAVPEIIAASVAGGAEALSIAGSGAAIATGEGLAALGGLTESAALLGETVEISEAAATVLTKVPELVTVTQGVTAAVQGGAGLVGGIYTALAADRPGDLPASTPTGSPSGLHPPAGYNPQGGGLNIQSIHKPLHAPYPGMALAPIPEYNLETGIPGVPDWVFNFIASHLPELPSLQDVFNRIAYGIWTSYYNTGRTVVNRAVSEELQRLLGDLEYGFRTALATIGESDPVNAIVEQVRSFVSGGRQRELLQIAAGQPVDISEGVSRGTATISNAVEAVRDATQRLSQATYNFVYDASTLPRDGFNALSDGVHRLGQWISMPGATGGTPHYAAPDWILYVLEELNSDISKIPTQGIKRKLQQNGLHSKASLHSKTRKVTKKSTHKSAKPSKTSQKR…	0
938	MGILLAVPEIIAASVAGGAEALSIAGSGAAIATGEGLAALGGLTESAALLGETVEISEAAATVLTKVPELVTVTQGVTAAVQGGAGLVGGIYTALAADRPGDLPASTPTGSPSGLHPPAGYNPQGGGLNIQSIHKPLHAPYPGMALAPIPEYNLETGIPGVPDWVFNFIASHLPELPSLQDVFNRIAYGIWTSYYNTGRTVVNRAVSEELQRLLGDLEYGFRTALATIGESDPVNAIVEQVRSFVSGGRQRELLQIAAGQPVDISEGVSRGTATISNAVEAVRDATQRLSQATYNFVYDASTLPRDGFNALSDGVHRLGQWISMPGATGGTPHYAAPDWILYVLEELNSDISKIPTQGIKRKLQQNGLHSKASLHSKTRKVTKKSTHKSAKPSKTSQKR…	0
939	MGILLAVPEIIAASVAGGAEALSIAGSGAAIATGEGLAALGGLTESAALLGETVEISEAAATVLTKVPELVTVTQGVTAAVQGGAGLVGGIYTALAADRPGDLPASTPTGSPSGLHPPAGYNPQGGGLNIQSIHKPLHAPYPGMALAPIPEYNLETGIPGVPDWVFNFIASHLPELPSLQDVFNRIAYGIWTSYYNTGRTVVNRAVSEELQRLLGDLEYGFRTALATIGESDPVNAIVEQVRSFVSGGRQRELLQIAAGQPVDISEGVSRGTATISNAVEAVRDATQRLSQATYNFVYDASTLPRDGFNALSDGVHRLGQWISMPGATGGTPHYAAPDWILYVLEELNSDISKIPTQGIKRKLQQNGLHSKASLHSKTRKVTKKSTHKSAKPSKTSQKR…	0
940	MGILLAVPEIIAASVAGGAEALSIAGSGAAIATGEGLAALGGLTESAALLGETVEISEAAATVLTKVPELVTVTQGVTAAVQGGAGLVGGIYTALAADRPGDLPASTPTGSPSGLHPPAGYNPQGGGLNIQSIHKPLHAPYPGMALAPIPEYNLETGIPGVPDWVFNFIASHLPELPSLQDVFNRIAYGIWTSYYNTGRTVVNRAVSEELQRLLGDLEYGFRTALATIGESDPVNAIVEQVRSFVSGGRQRELLQIAAGQPVDISEGVSRGTATISNAVEAVRDATQRLSQATYNFVYDASTLPRDGFNALSDGVHRLGQWISMPGATGGTPHYAAPDWILYVLEELNSDISKIPTQGIKRKLQQNGLHSKASLHSKTRKVTKKSTHKSAKPSKTSQKR…	0
941	MGILLAVPEIIAASVAGGAEALSIAGSGAAIATGEGLAALGGLTESAALLGETVEISEAAATVLTKVPELVTVTQGVTAAVQGGAGLVGGIYTALAADRPGDLPASTPTGSPSGLHPPAGYNPQGGGLNIQSIHKPLHAPYPGMALAPIPEYNLETGIPGVPDWVFNFIASHLPELPSLQDVFNRIAYGIWTSYYNTGRTVVNRAVSEELQRLLGDLEYGFRTALATIGESDPVNAIVEQVRSFVSGGRQRELLQIAAGQPVDISEGVSRGTATISNAVEAVRDATQRLSQATYNFVYDASTLPRDGFNALSDGVHRLGQWISMPGATGGTPHYAAPDWILYVLEELNSDISKIPTQGIKRKLQQNGLHSKASLHSKTRKVTKKSTHKSAKPSKTSQKR…	0
942	MGILLAVPEIIAASVAGGAEALSIAGSGAAIATGEGLAALGGLTESAALLGETVEISEAAATVLTKVPELVTVTQGVTAAVQGGAGLVGGIYTALAADRPGDLPASTPTGSPSGLHPPAGYNPQGGGLNIQSIHKPLHAPYPGMALAPIPEYNLETGIPGVPDWVFNFIASHLPELPSLQDVFNRIAYGIWTSYYNTGRTVVNRAVSEELQRLLGDLEYGFRTALATIGESDPVNAIVEQVRSFVSGGRQRELLQIAAGQPVDISEGVSRGTATISNAVEAVRDATQRLSQATYNFVYDASTLPRDGFNALSDGVHRLGQWISMPGATGGTPHYAAPDWILYVLEELNSDISKIPTQGIKRKLQQNGLHSKASLHSKTRKVTKKSTHKSAKPSKTSQKR…	0
943	MGILLAVPEIIAASVAGGAEALSIAGSGAAIATGEGLAALGGLTESAALLGETVEISEAAATVLTKVPELVTVTQGVTAAVQGGAGLVGGIYTALAADRPGDLPASTPTGSPSGLHPPAGYNPQGGGLNIQSIHKPLHAPYPGMALAPIPEYNLETGIPGVPDWVFNFIASHLPELPSLQDVFNRIAYGIWTSYYNTGRTVVNRAVSEELQRLLGDLEYGFRTALATIGESDPVNAIVEQVRSFVSGGRQRELLQIAAGQPVDISEGVSRGTATISNAVEAVRDATQRLSQATYNFVYDASTLPRDGFNALSDGVHRLGQWISMPGATGGTPHYAAPDWILYVLEELNSDISKIPTQGIKRKLQQNGLHSKASLHSKTRKVTKKSTHKSAKPSKTSQKR…	0
944	MGILLAVPEIIAASVAGGAEALSIAGSGAAIATGEGLAALGGLTESAALLGETVEISEAAATVLTKVPELVTVTQGVTAAVQGGAGLVGGIYTALAADRPGDLPASTPTGSPSGLHPPAGYNPQGGGLNIQSIHKPLHAPYPGMALAPIPEYNLETGIPGVPDWVFNFIASHLPELPSLQDVFNRIAYGIWTSYYNTGRTVVNRAVSEELQRLLGDLEYGFRTALATIGESDPVNAIVEQVRSFVSGGRQRELLQIAAGQPVDISEGVSRGTATISNAVEAVRDATQRLSQATYNFVYDASTLPRDGFNALSDGVHRLGQWISMPGATGGTPHYAAPDWILYVLEELNSDISKIPTQGIKRKLQQNGLHSKASLHSKTRKVTKKSTHKSAKPSKTSQKR…	0
945	MGILLAVPEIIAASVAGGAEALSIAGSGAAIATGEGLAALGGLTESAALLGETVEISEAAATVLTKVPELVTVTQGVTAAVQGGAGLVGGIYTALAADRPGDLPASTPTGSPSGLHPPAGYNPQGGGLNIQSIHKPLHAPYPGMALAPIPEYNLETGIPGVPDWVFNFIASHLPELPSLQDVFNRIAYGIWTSYYNTGRTVVNRAVSEELQRLLGDLEYGFRTALATIGESDPVNAIVEQVRSFVSGGRQRELLQIAAGQPVDISEGVSRGTATISNAVEAVRDATQRLSQATYNFVYDASTLPRDGFNALSDGVHRLGQWISMPGATGGTPHYAAPDWILYVLEELNSDISKIPTQGIKRKLQQNGLHSKASLHSKTRKVTKKSTHKSAKPSKTSQKR…	0
946	MGILLAVPEIIAASVAGGAEALSIAGSGAAIATGEGLAALGGLTESAALLGETVEISEAAATVLTKVPELVTVTQGVTAAVQGGAGLVGGIYTALAADRPGDLPASTPTGSPSGLHPPAGYNPQGGGLNIQSIHKPLHAPYPGMALAPIPEYNLETGIPGVPDWVFNFIASHLPELPSLQDVFNRIAYGIWTSYYNTGRTVVNRAVSEELQRLLGDLEYGFRTALATIGESDPVNAIVEQVRSFVSGGRQRELLQIAAGQPVDISEGVSRGTATISNAVEAVRDATQRLSQATYNFVYDASTLPRDGFNALSDGVHRLGQWISMPGATGGTPHYAAPDWILYVLEELNSDISKIPTQGIKRKLQQNGLHSKASLHSKTRKVTKKSTHKSAKPSKTSQKR…	0
947	MDKTLSRNEAKELMQLLGLDMTCWGNLPLMRTKYLSKCKEFHPDKGGNEEKMKKLNSLYLKLQECVSTVHQLNEEEDEVWSSSQIPTYGTPDWDYWWSQFNSYWEEELRCNEEMPKSPGETPTKRTREDDEEPQCSQATPPKKKKDNATDASLSFPKELEEFVSQAVFSNRTLTAFVIHTTKEKAETLYKKLLSKFKCNFASRHSYYNTALVFILTPFRHRVSAVNNFCKGYCTISFLFCKGVNNAYGLYSRMTRDPFTLCEENIPGGLKENDFKAEDLYGEFKDQLNWKALSEFALELGIDDVYLLLGLYLQLSIKVEECEKCNSNEDATHNRLHMEHQKNALLFSDSKSQKNVCQQAIDVVIAKRRVDSLNMSREDLLARRFEKILDKMDKTIKGEQ…	0
948	MDKTLSRNEAKELMQLLGLDMTCWGNLPLMRTKYLSKCKEFHPDKGGNEEKMKKLNSLYLKLQECVSTVHQLNEEEDEVWSSSQIPTYGTPDWDYWWSQFNSYWEEELRCNEEMPKSPGETPTKRTREDDEEPQCSQATPPKKKKDNATDASLSFPKELEEFVSQAVFSNRTLTAFVIHTTKEKAETLYKKLLSKFKCNFASRHSYYNTALVFILTPFRHRVSAVNNFCKGYCTISFLFCKGVNNAYGLYSRMTRDPFTLCEENIPGGLKENDFKAEDLYGEFKDQLNWKALSEFALELGIDDVYLLLGLYLQLSIKVEECEKCNSNEDATHNRLHMEHQKNALLFSDSKSQKNVCQQAIDVVIAKRRVDSLNMSREDLLARRFEKILDKMDKTIKGEQ…	0
949	MDKTLSRNEAKELMQLLGLDMTCWGNLPLMRTKYLSKCKEFHPDKGGNEEKMKKLNSLYLKLQECVSTVHQLNEEEDEVWSSSQIPTYGTPDWDYWWSQFNSYWEEELRCNEEMPKSPGETPTKRTREDDEEPQCSQATPPKKKKDNATDASLSFPKELEEFVSQAVFSNRTLTAFVIHTTKEKAETLYKKLLSKFKCNFASRHSYYNTALVFILTPFRHRVSAVNNFCKGYCTISFLFCKGVNNAYGLYSRMTRDPFTLCEENIPGGLKENDFKAEDLYGEFKDQLNWKALSEFALELGIDDVYLLLGLYLQLSIKVEECEKCNSNEDATHNRLHMEHQKNALLFSDSKSQKNVCQQAIDVVIAKRRVDSLNMSREDLLARRFEKILDKMDKTIKGEQ…	0
950	MDKTLSRNEAKELMQLLGLDMTCWGNLPLMRTKYLSKCKEFHPDKGGNEEKMKKLNSLYLKLQECVSTVHQLNEEEDEVWSSSQIPTYGTPDWDYWWSQFNSYWEEELRCNEEMPKSPGETPTKRTREDDEEPQCSQATPPKKKKDNATDASLSFPKELEEFVSQAVFSNRTLTAFVIHTTKEKAETLYKKLLSKFKCNFASRHSYYNTALVFILTPFRHRVSAVNNFCKGYCTISFLFCKGVNNAYGLYSRMTRDPFTLCEENIPGGLKENDFKAEDLYGEFKDQLNWKALSEFALELGIDDVYLLLGLYLQLSIKVEECEKCNSNEDATHNRLHMEHQKNALLFSDSKSQKNVCQQAIDVVIAKRRVDSLNMSREDLLARRFEKILDKMDKTIKGEQ…	0
951	MDKTLSRNEAKELMQLLGLDMTCWGNLPLMRTKYLSKCKEFHPDKGGNEEKMKKLNSLYLKLQECVSTVHQLNEEEDEVWSSSQIPTYGTPDWDYWWSQFNSYWEEELRCNEEMPKSPGETPTKRTREDDEEPQCSQATPPKKKKDNATDASLSFPKELEEFVSQAVFSNRTLTAFVIHTTKEKAETLYKKLLSKFKCNFASRHSYYNTALVFILTPFRHRVSAVNNFCKGYCTISFLFCKGVNNAYGLYSRMTRDPFTLCEENIPGGLKENDFKAEDLYGEFKDQLNWKALSEFALELGIDDVYLLLGLYLQLSIKVEECEKCNSNEDATHNRLHMEHQKNALLFSDSKSQKNVCQQAIDVVIAKRRVDSLNMSREDLLARRFEKILDKMDKTIKGEQ…	0
952	MDKTLSRNEAKELMQLLGLDMTCWGNLPLMRTKYLSKCKEFHPDKGGNEEKMKKLNSLYLKLQECVSTVHQLNEEEDEVWSSSQIPTYGTPDWDYWWSQFNSYWEEELRCNEEMPKSPGETPTKRTREDDEEPQCSQATPPKKKKDNATDASLSFPKELEEFVSQAVFSNRTLTAFVIHTTKEKAETLYKKLLSKFKCNFASRHSYYNTALVFILTPFRHRVSAVNNFCKGYCTISFLFCKGVNNAYGLYSRMTRDPFTLCEENIPGGLKENDFKAEDLYGEFKDQLNWKALSEFALELGIDDVYLLLGLYLQLSIKVEECEKCNSNEDATHNRLHMEHQKNALLFSDSKSQKNVCQQAIDVVIAKRRVDSLNMSREDLLARRFEKILDKMDKTIKGEQ…	0
953	MDKTLSRNEAKELMQLLGLDMTCWGNLPLMRTKYLSKCKEFHPDKGGNEEKMKKLNSLYLKLQECVSTVHQLNEEEDEVWSSSQIPTYGTPDWDYWWSQFNSYWEEELRCNEEMPKSPGETPTKRTREDDEEPQCSQATPPKKKKDNATDASLSFPKELEEFVSQAVFSNRTLTAFVIHTTKEKAETLYKKLLSKFKCNFASRHSYYNTALVFILTPFRHRVSAVNNFCKGYCTISFLFCKGVNNAYGLYSRMTRDPFTLCEENIPGGLKENDFKAEDLYGEFKDQLNWKALSEFALELGIDDVYLLLGLYLQLSIKVEECEKCNSNEDATHNRLHMEHQKNALLFSDSKSQKNVCQQAIDVVIAKRRVDSLNMSREDLLARRFEKILDKMDKTIKGEQ…	0
954	MDKTLSRNEAKELMQLLGLDMTCWGNLPLMRTKYLSKCKEFHPDKGGNEEKMKKLNSLYLKLQECVSTVHQLNEEEDEVWSSSQIPTYGTPDWDYWWSQFNSYWEEELRCNEEMPKSPGETPTKRTREDDEEPQCSQATPPKKKKDNATDASLSFPKELEEFVSQAVFSNRTLTAFVIHTTKEKAETLYKKLLSKFKCNFASRHSYYNTALVFILTPFRHRVSAVNNFCKGYCTISFLFCKGVNNAYGLYSRMTRDPFTLCEENIPGGLKENDFKAEDLYGEFKDQLNWKALSEFALELGIDDVYLLLGLYLQLSIKVEECEKCNSNEDATHNRLHMEHQKNALLFSDSKSQKNVCQQAIDVVIAKRRVDSLNMSREDLLARRFEKILDKMDKTIKGEQ…	0
955	MDKTLSRNEAKELMQLLGLDMTCWGNLPLMRTKYLSKCKEFHPDKGGNEEKMKKLNSLYLKLQECVSTVHQLNEEEDEVWSSSQIPTYGTPDWDYWWSQFNSYWEEELRCNEEMPKSPGETPTKRTREDDEEPQCSQATPPKKKKDNATDASLSFPKELEEFVSQAVFSNRTLTAFVIHTTKEKAETLYKKLLSKFKCNFASRHSYYNTALVFILTPFRHRVSAVNNFCKGYCTISFLFCKGVNNAYGLYSRMTRDPFTLCEENIPGGLKENDFKAEDLYGEFKDQLNWKALSEFALELGIDDVYLLLGLYLQLSIKVEECEKCNSNEDATHNRLHMEHQKNALLFSDSKSQKNVCQQAIDVVIAKRRVDSLNMSREDLLARRFEKILDKMDKTIKGEQ…	0
956	MDKTLSRNEAKELMQLLGLDMTCWGNLPLMRTKYLSKCKEFHPDKGGNEEKMKKLNSLYLKLQECVSTVHQLNEEEDEVWSSSQIPTYGTPDWDYWWSQFNSYWEEELRCNEEMPKSPGETPTKRTREDDEEPQCSQATPPKKKKDNATDASLSFPKELEEFVSQAVFSNRTLTAFVIHTTKEKAETLYKKLLSKFKCNFASRHSYYNTALVFILTPFRHRVSAVNNFCKGYCTISFLFCKGVNNAYGLYSRMTRDPFTLCEENIPGGLKENDFKAEDLYGEFKDQLNWKALSEFALELGIDDVYLLLGLYLQLSIKVEECEKCNSNEDATHNRLHMEHQKNALLFSDSKSQKNVCQQAIDVVIAKRRVDSLNMSREDLLARRFEKILDKMDKTIKGEQ…	0
957	MDKTLSRNEAKELMQLLGLDMTCWGNLPLMRTKYLSKCKEFHPDKGGNEEKMKKLNSLYLKLQECVSTVHQLNEEEDEVWSSSQIPTYGTPDWDYWWSQFNSYWEEELRCNEEMPKSPGETPTKRTREDDEEPQCSQATPPKKKKDNATDASLSFPKELEEFVSQAVFSNRTLTAFVIHTTKEKAETLYKKLLSKFKCNFASRHSYYNTALVFILTPFRHRVSAVNNFCKGYCTISFLFCKGVNNAYGLYSRMTRDPFTLCEENIPGGLKENDFKAEDLYGEFKDQLNWKALSEFALELGIDDVYLLLGLYLQLSIKVEECEKCNSNEDATHNRLHMEHQKNALLFSDSKSQKNVCQQAIDVVIAKRRVDSLNMSREDLLARRFEKILDKMDKTIKGEQ…	0
958	MDKTLSRNEAKELMQLLGLDMTCWGNLPLMRTKYLSKCKEFHPDKGGNEEKMKKLNSLYLKLQECVSTVHQLNEEEDEVWSSSQIPTYGTPDWDYWWSQFNSYWEEELRCNEEMPKSPGETPTKRTREDDEEPQCSQATPPKKKKDNATDASLSFPKELEEFVSQAVFSNRTLTAFVIHTTKEKAETLYKKLLSKFKCNFASRHSYYNTALVFILTPFRHRVSAVNNFCKGYCTISFLFCKGVNNAYGLYSRMTRDPFTLCEENIPGGLKENDFKAEDLYGEFKDQLNWKALSEFALELGIDDVYLLLGLYLQLSIKVEECEKCNSNEDATHNRLHMEHQKNALLFSDSKSQKNVCQQAIDVVIAKRRVDSLNMSREDLLARRFEKILDKMDKTIKGEQ…	0
959	MDKTLSRNEAKELMQLLGLDMTCWGNLPLMRTKYLSKCKEFHPDKGGNEEKMKKLNSLYLKLQECVSTVHQLNEEEDEVWSSSQIPTYGTPDWDYWWSQFNSYWEEELRCNEEMPKSPGETPTKRTREDDEEPQCSQATPPKKKKDNATDASLSFPKELEEFVSQAVFSNRTLTAFVIHTTKEKAETLYKKLLSKFKCNFASRHSYYNTALVFILTPFRHRVSAVNNFCKGYCTISFLFCKGVNNAYGLYSRMTRDPFTLCEENIPGGLKENDFKAEDLYGEFKDQLNWKALSEFALELGIDDVYLLLGLYLQLSIKVEECEKCNSNEDATHNRLHMEHQKNALLFSDSKSQKNVCQQAIDVVIAKRRVDSLNMSREDLLARRFEKILDKMDKTIKGEQ…	0
960	MDKTLSRNEAKELMQLLGLDMTCWGNLPLMRTKYLSKCKEFHPDKGGNEEKMKKLNSLYLKLQECVSTVHQLNEEEDEVWSSSQIPTYGTPDWDYWWSQFNSYWEEELRCNEEMPKSPGETPTKRTREDDEEPQCSQATPPKKKKDNATDASLSFPKELEEFVSQAVFSNRTLTAFVIHTTKEKAETLYKKLLSKFKCNFASRHSYYNTALVFILTPFRHRVSAVNNFCKGYCTISFLFCKGVNNAYGLYSRMTRDPFTLCEENIPGGLKENDFKAEDLYGEFKDQLNWKALSEFALELGIDDVYLLLGLYLQLSIKVEECEKCNSNEDATHNRLHMEHQKNALLFSDSKSQKNVCQQAIDVVIAKRRVDSLNMSREDLLARRFEKILDKMDKTIKGEQ…	0
961	MDKTLSRNEAKELMQLLGLDMTCWGNLPLMRTKYLSKCKEFHPDKGGNEEKMKKLNSLYLKLQECVSTVHQLNEEEDEVWSSSQIPTYGTPDWDYWWSQFNSYWEEELRCNEEMPKSPGETPTKRTREDDEEPQCSQATPPKKKKDNATDASLSFPKELEEFVSQAVFSNRTLTAFVIHTTKEKAETLYKKLLSKFKCNFASRHSYYNTALVFILTPFRHRVSAVNNFCKGYCTISFLFCKGVNNAYGLYSRMTRDPFTLCEENIPGGLKENDFKAEDLYGEFKDQLNWKALSEFALELGIDDVYLLLGLYLQLSIKVEECEKCNSNEDATHNRLHMEHQKNALLFSDSKSQKNVCQQAIDVVIAKRRVDSLNMSREDLLARRFEKILDKMDKTIKGEQ…	0
962	MDKTLSRNEAKELMQLLGLDMTCWGNLPLMRTKYLSKCKEFHPDKGGNEEKMKKLNSLYLKLQECVSTVHQLNEEEDEVWSSSQIPTYGTPDWDYWWSQFNSYWEEELRCNEEMPKSPGETPTKRTREDDEEPQCSQATPPKKKKDNATDASLSFPKELEEFVSQAVFSNRTLTAFVIHTTKEKAETLYKKLLSKFKCNFASRHSYYNTALVFILTPFRHRVSAVNNFCKGYCTISFLFCKGVNNAYGLYSRMTRDPFTLCEENIPGGLKENDFKAEDLYGEFKDQLNWKALSEFALELGIDDVYLLLGLYLQLSIKVEECEKCNSNEDATHNRLHMEHQKNALLFSDSKSQKNVCQQAIDVVIAKRRVDSLNMSREDLLARRFEKILDKMDKTIKGEQ…	0
963	MDKTLSRNEAKELMQLLGLDMTCWGNLPLMRTKYLSKCKEFHPDKGGNEEKMKKLNSLYLKLQECVSTVHQLNEEEDEVWSSSQIPTYGTPDWDYWWSQFNSYWEEELRCNEEMPKSPGETPTKRTREDDEEPQCSQATPPKKKKDNATDASLSFPKELEEFVSQAVFSNRTLTAFVIHTTKEKAETLYKKLLSKFKCNFASRHSYYNTALVFILTPFRHRVSAVNNFCKGYCTISFLFCKGVNNAYGLYSRMTRDPFTLCEENIPGGLKENDFKAEDLYGEFKDQLNWKALSEFALELGIDDVYLLLGLYLQLSIKVEECEKCNSNEDATHNRLHMEHQKNALLFSDSKSQKNVCQQAIDVVIAKRRVDSLNMSREDLLARRFEKILDKMDKTIKGEQ…	0
964	MDKTLSRNEAKELMQLLGLDMTCWGNLPLMRTKYLSKCKEFHPDKGGNEEKMKKLNSLYLKLQECVSTVHQLNEEEDEVWSSSQIPTYGTPDWDYWWSQFNSYWEEELRCNEEMPKSPGETPTKRTREDDEEPQCSQATPPKKKKDNATDASLSFPKELEEFVSQAVFSNRTLTAFVIHTTKEKAETLYKKLLSKFKCNFASRHSYYNTALVFILTPFRHRVSAVNNFCKGYCTISFLFCKGVNNAYGLYSRMTRDPFTLCEENIPGGLKENDFKAEDLYGEFKDQLNWKALSEFALELGIDDVYLLLGLYLQLSIKVEECEKCNSNEDATHNRLHMEHQKNALLFSDSKSQKNVCQQAIDVVIAKRRVDSLNMSREDLLARRFEKILDKMDKTIKGEQ…	0
965	MDKTLSRNEAKELMQLLGLDMTCWGNLPLMRTKYLSKCKEFHPDKGGNEEKMKKLNSLYLKLQECVSTVHQLNEEEDEVWSSSQIPTYGTPDWDYWWSQFNSYWEEELRCNEEMPKSPGETPTKRTREDDEEPQCSQATPPKKKKDNATDASLSFPKELEEFVSQAVFSNRTLTAFVIHTTKEKAETLYKKLLSKFKCNFASRHSYYNTALVFILTPFRHRVSAVNNFCKGYCTISFLFCKGVNNAYGLYSRMTRDPFTLCEENIPGGLKENDFKAEDLYGEFKDQLNWKALSEFALELGIDDVYLLLGLYLQLSIKVEECEKCNSNEDATHNRLHMEHQKNALLFSDSKSQKNVCQQAIDVVIAKRRVDSLNMSREDLLARRFEKILDKMDKTIKGEQ…	0
966	MDKTLSRNEAKELMQLLGLDMTCWGNLPLMRTKYLSKCKEFHPDKGGNEEKMKKLNSLYLKLQECVSTVHQLNEEEDEVWSSSQIPTYGTPDWDYWWSQFNSYWEEELRCNEEMPKSPGETPTKRTREDDEEPQCSQATPPKKKKDNATDASLSFPKELEEFVSQAVFSNRTLTAFVIHTTKEKAETLYKKLLSKFKCNFASRHSYYNTALVFILTPFRHRVSAVNNFCKGYCTISFLFCKGVNNAYGLYSRMTRDPFTLCEENIPGGLKENDFKAEDLYGEFKDQLNWKALSEFALELGIDDVYLLLGLYLQLSIKVEECEKCNSNEDATHNRLHMEHQKNALLFSDSKSQKNVCQQAIDVVIAKRRVDSLNMSREDLLARRFEKILDKMDKTIKGEQ…	0
967	MDKTLSRNEAKELMQLLGLDMTCWGNLPLMRTKYLSKCKEFHPDKGGNEEKMKKLNSLYLKLQECVSTVHQLNEEEDEVWSSSQIPTYGTPDWDYWWSQFNSYWEEELRCNEEMPKSPGETPTKRTREDDEEPQCSQATPPKKKKDNATDASLSFPKELEEFVSQAVFSNRTLTAFVIHTTKEKAETLYKKLLSKFKCNFASRHSYYNTALVFILTPFRHRVSAVNNFCKGYCTISFLFCKGVNNAYGLYSRMTRDPFTLCEENIPGGLKENDFKAEDLYGEFKDQLNWKALSEFALELGIDDVYLLLGLYLQLSIKVEECEKCNSNEDATHNRLHMEHQKNALLFSDSKSQKNVCQQAIDVVIAKRRVDSLNMSREDLLARRFEKILDKMDKTIKGEQ…	0
968	MDKTLSRNEAKELMQLLGLDMTCWGNLPLMRTKYLSKCKEFHPDKGGNEEKMKKLNSLYLKLQECVSTVHQLNEEEDEVWSSSQIPTYGTPDWDYWWSQFNSYWEEELRCNEEMPKSPGETPTKRTREDDEEPQCSQATPPKKKKDNATDASLSFPKELEEFVSQAVFSNRTLTAFVIHTTKEKAETLYKKLLSKFKCNFASRHSYYNTALVFILTPFRHRVSAVNNFCKGYCTISFLFCKGVNNAYGLYSRMTRDPFTLCEENIPGGLKENDFKAEDLYGEFKDQLNWKALSEFALELGIDDVYLLLGLYLQLSIKVEECEKCNSNEDATHNRLHMEHQKNALLFSDSKSQKNVCQQAIDVVIAKRRVDSLNMSREDLLARRFEKILDKMDKTIKGEQ…	0.196964
969	MDKTLSRNEAKELMQLLGLDMTCWGNLPLMRTKYLSKCKEFHPDKGGNEEKMKKLNSLYLKLQECVSTVHQLNEEEDEVWSSSQIPTYGTPDWDYWWSQFNSYWEEELRCNEEMPKSPGETPTKRTREDDEEPQCSQATPPKKKKDNATDASLSFPKELEEFVSQAVFSNRTLTAFVIHTTKEKAETLYKKLLSKFKCNFASRHSYYNTALVFILTPFRHRVSAVNNFCKGYCTISFLFCKGVNNAYGLYSRMTRDPFTLCEENIPGGLKENDFKAEDLYGEFKDQLNWKALSEFALELGIDDVYLLLGLYLQLSIKVEECEKCNSNEDATHNRLHMEHQKNALLFSDSKSQKNVCQQAIDVVIAKRRVDSLNMSREDLLARRFEKILDKMDKTIKGEQ…	0
970	LQIAAGQPVDISEGVSRGTATISNAVEAVRDATQRLSQATYNFVYDASTLPRDGFNALSDGVHRLGQWISMPGATGGTPHYAA	0
971	LQIAAGQPVDISEGVSRGTATISNAVEAVRDATQRLSQATYNFVYDASTLPRDGFNALSDGVHRLGQWISMPGATGGTPHYAA	0
972	RIFNHQRGTMQDLQDYCSRNLYVSLLLMNQTFGRKLHLYSHPIILGFRKIPMGVGLSPFLLAQFT	0
973	RIFNHQRGTMQDLQDYCSRNLYVSLLLMNQTFGRKLHLYSHPIILGFRKIPMGVGLSPFLLAQFT	0
974	RINNHQHGTVQNLHDSCSRKLYVSLLLVYQTFGWKLHLYSHPIILGFRKIHKGVGLRPFLLAQFT	0
975	RINNHQHGTVQNLHDSCSRKLYVSLLLVYQTFGWKLHLYSHPIILGFRKIHKGVGLRPFLLAQFT	0
976	GSTTTSTGPCRTCTTPAQGNCMYPSCWCTKPSDGNCTCIPIPSSWVFGKFIREWASGRFSWLSLL	0
977	GSTTTSTGPCRTCTTPAQGNCMYPSCWCTKPSDGNCTCIPIPSSWVFGKFIREWASGRFSWLSLL	0
978	IGVICGGKMLIKGVDLVRKNNCAFINRTSRALVDLLFYDDTVSGAAAALAERPAEEWLARPLPEGLQAFGAVLVDAHRRITDPE	0
979	IGVICGGKMLIKGVDLVRKNNCAFINRTSRALVDLLFYDDTVSGAAAALAERPAEEWLARPLPEGLQAFGAVLVDAHRRITDPE	0
980	HNNQYGTLQNQNLHDSCSRQLYVSLMLLYKTYGWKLHLYSHPIILGFRKIPMGVGLSPFLLAQFTSAICSVVRRAFPHCLAFSYMDDVVLGAKSVQHLESLYTAVTNFLLSLGIHLNPNKTKRWGYSLNFMGYVIGSWGTLPQDHIIQKIKHCFRKLPVNRPIDWKVCQRIVGLLGFAAPFTQCGYPALMPLYACIQAKQVSLFSPHIQ	0
981	HNNQYGTLQNQNLHDSCSRQLYVSLMLLYKTYGWKLHLYSHPIILGFRKIPMGVGLSPFLLAQFTSAICSVVRRAFPHCLAFSYMDDVVLGAKSVQHLESLYTAVTNFLLSLGIHLNPNKTKRWGYSLNFMGYVIGSWGTLPQDHIIQKIKHCFRKLPVNRPIDWKVCQRIVGLLGFAAPFTQCGYPALMPLYACIQAKQVSLFSPHIQ	0
982	HNNQYGTLQNQNLHDSCSRQLYVSLMLLYKTYGWKLHLYSHPIILGFRKIPMGVGLSPFLLAQFTSAICSVVRRAFPHCLAFSYMDDVVLGAKSVQHLESLYTAVTNFLLSLGIHLNPNKTKRWGYSLNFMGYVIGSWGTLPQDHIIQKIKHCFRKLPVNRPIDWKVCQRIVGLLGFAAPFTQCGYPALMPLYACIQAKQVSLFSPHIQ	0
983	HNNQYGTLQNQNLHDSCSRQLYVSLMLLYKTYGWKLHLYSHPIILGFRKIPMGVGLSPFLLAQFTSAICSVVRRAFPHCLAFSYMDDVVLGAKSVQHLESLYTAVTNFLLSLGIHLNPNKTKRWGYSLNFMGYVIGSWGTLPQDHIIQKIKHCFRKLPVNRPIDWKVCQRIVGLLGFAAPFTQCGYPALMPLYACIQAKQVSLFSPHIQ	0
984	HNNQYGTLQNQNLHDSCSRQLYVSLMLLYKTYGWKLHLYSHPIILGFRKIPMGVGLSPFLLAQFTSAICSVVRRAFPHCLAFSYMDDVVLGAKSVQHLESLYTAVTNFLLSLGIHLNPNKTKRWGYSLNFMGYVIGSWGTLPQDHIIQKIKHCFRKLPVNRPIDWKVCQRIVGLLGFAAPFTQCGYPALMPLYACIQAKQVSLFSPHIQ	0
985	HNNQYGTLQNQNLHDSCSRQLYVSLMLLYKTYGWKLHLYSHPIILGFRKIPMGVGLSPFLLAQFTSAICSVVRRAFPHCLAFSYMDDVVLGAKSVQHLESLYTAVTNFLLSLGIHLNPNKTKRWGYSLNFMGYVIGSWGTLPQDHIIQKIKHCFRKLPVNRPIDWKVCQRIVGLLGFAAPFTQCGYPALMPLYACIQAKQVSLFSPHIQ	0
986	HNNQYGTLQNQNLHDSCSRQLYVSLMLLYKTYGWKLHLYSHPIILGFRKIPMGVGLSPFLLAQFTSAICSVVRRAFPHCLAFSYMDDVVLGAKSVQHLESLYTAVTNFLLSLGIHLNPNKTKRWGYSLNFMGYVIGSWGTLPQDHIIQKIKHCFRKLPVNRPIDWKVCQRIVGLLGFAAPFTQCGYPALMPLYACIQAKQVSLFSPHIQ	0
987	YHNNEYKNLAKGRGTPAQGNSMFPPCCCTKPTDGNCTCIPIPSSWAFAKYLWEWASVRFSWLSLLVPFVQWFVGLSPHCLAFSYMDDVVLGAKSVQHLESLYTAVTNFLLSLGIHLNPNKTKRWGYSLNFMGYVIGSWGTLPQDHIVQKIKHCFRKLPVNRPIDWKVCQRIVGLLGFAAPFTQCGYPALMPLYACIQAKQAFT	0
988	YHNNEYKNLAKGRGTPAQGNSMFPPCCCTKPTDGNCTCIPIPSSWAFAKYLWEWASVRFSWLSLLVPFVQWFVGLSPHCLAFSYMDDVVLGAKSVQHLESLYTAVTNFLLSLGIHLNPNKTKRWGYSLNFMGYVIGSWGTLPQDHIVQKIKHCFRKLPVNRPIDWKVCQRIVGLLGFAAPFTQCGYPALMPLYACIQAKQAFT	0
989	YHNNEYKNLAKGRGTPAQGNSMFPPCCCTKPTDGNCTCIPIPSSWAFAKYLWEWASVRFSWLSLLVPFVQWFVGLSPHCLAFSYMDDVVLGAKSVQHLESLYTAVTNFLLSLGIHLNPNKTKRWGYSLNFMGYVIGSWGTLPQDHIVQKIKHCFRKLPVNRPIDWKVCQRIVGLLGFAAPFTQCGYPALMPLYACIQAKQAFT	0
990	YHNNEYKNLAKGRGTPAQGNSMFPPCCCTKPTDGNCTCIPIPSSWAFAKYLWEWASVRFSWLSLLVPFVQWFVGLSPHCLAFSYMDDVVLGAKSVQHLESLYTAVTNFLLSLGIHLNPNKTKRWGYSLNFMGYVIGSWGTLPQDHIVQKIKHCFRKLPVNRPIDWKVCQRIVGLLGFAAPFTQCGYPALMPLYACIQAKQAFT	0
991	YHNNEYKNLAKGRGTPAQGNSMFPPCCCTKPTDGNCTCIPIPSSWAFAKYLWEWASVRFSWLSLLVPFVQWFVGLSPHCLAFSYMDDVVLGAKSVQHLESLYTAVTNFLLSLGIHLNPNKTKRWGYSLNFMGYVIGSWGTLPQDHIVQKIKHCFRKLPVNRPIDWKVCQRIVGLLGFAAPFTQCGYPALMPLYACIQAKQAFT	0
992	YHNNEYKNLAKGRGTPAQGNSMFPPCCCTKPTDGNCTCIPIPSSWAFAKYLWEWASVRFSWLSLLVPFVQWFVGLSPHCLAFSYMDDVVLGAKSVQHLESLYTAVTNFLLSLGIHLNPNKTKRWGYSLNFMGYVIGSWGTLPQDHIVQKIKHCFRKLPVNRPIDWKVCQRIVGLLGFAAPFTQCGYPALMPLYACIQAKQAFT	0
993	YHNNEYKNLAKGRGTPAQGNSMFPPCCCTKPTDGNCTCIPIPSSWAFAKYLWEWASVRFSWLSLLVPFVQWFVGLSPHCLAFSYMDDVVLGAKSVQHLESLYTAVTNFLLSLGIHLNPNKTKRWGYSLNFMGYVIGSWGTLPQDHIVQKIKHCFRKLPVNRPIDWKVCQRIVGLLGFAAPFTQCGYPALMPLYACIQAKQAFT	0
994	LTGSCVPVRPPELLGKPAPLPTTKQLYVSLMLLYKTYGWKLHLYSHPIILGFRKIPMGVGLSPFLLAQFTSAICSVVRRAFPHCLAFSYMDDVVLGAKSVQHLESLYTAVTNFLLSLGIHLNPNKTKRWGYSLNFMGYVIGSWGTLPQDHIVQKIKHCFRKLPVNRPIDWKVCQRIVGLLGFAAPFTQCGYPALMPLYACIQAKQ	0
995	LTGSCVPVRPPELLGKPAPLPTTKQLYVSLMLLYKTYGWKLHLYSHPIILGFRKIPMGVGLSPFLLAQFTSAICSVVRRAFPHCLAFSYMDDVVLGAKSVQHLESLYTAVTNFLLSLGIHLNPNKTKRWGYSLNFMGYVIGSWGTLPQDHIVQKIKHCFRKLPVNRPIDWKVCQRIVGLLGFAAPFTQCGYPALMPLYACIQAKQ	0
996	LTGSCVPVRPPELLGKPAPLPTTKQLYVSLMLLYKTYGWKLHLYSHPIILGFRKIPMGVGLSPFLLAQFTSAICSVVRRAFPHCLAFSYMDDVVLGAKSVQHLESLYTAVTNFLLSLGIHLNPNKTKRWGYSLNFMGYVIGSWGTLPQDHIVQKIKHCFRKLPVNRPIDWKVCQRIVGLLGFAAPFTQCGYPALMPLYACIQAKQ	0
997	LTGSCVPVRPPELLGKPAPLPTTKQLYVSLMLLYKTYGWKLHLYSHPIILGFRKIPMGVGLSPFLLAQFTSAICSVVRRAFPHCLAFSYMDDVVLGAKSVQHLESLYTAVTNFLLSLGIHLNPNKTKRWGYSLNFMGYVIGSWGTLPQDHIVQKIKHCFRKLPVNRPIDWKVCQRIVGLLGFAAPFTQCGYPALMPLYACIQAKQ	0
998	LTGSCVPVRPPELLGKPAPLPTTKQLYVSLMLLYKTYGWKLHLYSHPIILGFRKIPMGVGLSPFLLAQFTSAICSVVRRAFPHCLAFSYMDDVVLGAKSVQHLESLYTAVTNFLLSLGIHLNPNKTKRWGYSLNFMGYVIGSWGTLPQDHIVQKIKHCFRKLPVNRPIDWKVCQRIVGLLGFAAPFTQCGYPALMPLYACIQAKQ	0
999	LTGSCVPVRPPELLGKPAPLPTTKQLYVSLMLLYKTYGWKLHLYSHPIILGFRKIPMGVGLSPFLLAQFTSAICSVVRRAFPHCLAFSYMDDVVLGAKSVQHLESLYTAVTNFLLSLGIHLNPNKTKRWGYSLNFMGYVIGSWGTLPQDHIVQKIKHCFRKLPVNRPIDWKVCQRIVGLLGFAAPFTQCGYPALMPLYACIQAKQ	0
1000	LTGSCVPVRPPELLGKPAPLPTTKQLYVSLMLLYKTYGWKLHLYSHPIILGFRKIPMGVGLSPFLLAQFTSAICSVVRRAFPHCLAFSYMDDVVLGAKSVQHLESLYTAVTNFLLSLGIHLNPNKTKRWGYSLNFMGYVIGSWGTLPQDHIVQKIKHCFRKLPVNRPIDWKVCQRIVGLLGFAAPFTQCGYPALMPLYACIQAKQ	0
1001	VTTTSDRGTLSKLHALLLKQLYVSLMLLYKTYGWEMHLYSHPIILGFRKIPMGVGLSPFLLAQFTSAICSVVRRAFPHCLAFSYMDDVVLGAKSVQHLESLYTAVTNFLLSLGIHLNPNKTKRWGYSLNFMGYVIGSWGTLPQDHIVQKIKHCFRKLPVNRPIDWKVCQRIVGLLGFAAPFTQCGYPALMPLYACIQAKQAFI	0
1002	VTTTSDRGTLSKLHALLLKQLYVSLMLLYKTYGWEMHLYSHPIILGFRKIPMGVGLSPFLLAQFTSAICSVVRRAFPHCLAFSYMDDVVLGAKSVQHLESLYTAVTNFLLSLGIHLNPNKTKRWGYSLNFMGYVIGSWGTLPQDHIVQKIKHCFRKLPVNRPIDWKVCQRIVGLLGFAAPFTQCGYPALMPLYACIQAKQAFI	0
1003	VTTTSDRGTLSKLHALLLKQLYVSLMLLYKTYGWEMHLYSHPIILGFRKIPMGVGLSPFLLAQFTSAICSVVRRAFPHCLAFSYMDDVVLGAKSVQHLESLYTAVTNFLLSLGIHLNPNKTKRWGYSLNFMGYVIGSWGTLPQDHIVQKIKHCFRKLPVNRPIDWKVCQRIVGLLGFAAPFTQCGYPALMPLYACIQAKQAFI	0
1004	VTTTSDRGTLSKLHALLLKQLYVSLMLLYKTYGWEMHLYSHPIILGFRKIPMGVGLSPFLLAQFTSAICSVVRRAFPHCLAFSYMDDVVLGAKSVQHLESLYTAVTNFLLSLGIHLNPNKTKRWGYSLNFMGYVIGSWGTLPQDHIVQKIKHCFRKLPVNRPIDWKVCQRIVGLLGFAAPFTQCGYPALMPLYACIQAKQAFI	0
1005	VTTTSDRGTLSKLHALLLKQLYVSLMLLYKTYGWEMHLYSHPIILGFRKIPMGVGLSPFLLAQFTSAICSVVRRAFPHCLAFSYMDDVVLGAKSVQHLESLYTAVTNFLLSLGIHLNPNKTKRWGYSLNFMGYVIGSWGTLPQDHIVQKIKHCFRKLPVNRPIDWKVCQRIVGLLGFAAPFTQCGYPALMPLYACIQAKQAFI	0
1006	VTTTSDRGTLSKLHALLLKQLYVSLMLLYKTYGWEMHLYSHPIILGFRKIPMGVGLSPFLLAQFTSAICSVVRRAFPHCLAFSYMDDVVLGAKSVQHLESLYTAVTNFLLSLGIHLNPNKTKRWGYSLNFMGYVIGSWGTLPQDHIVQKIKHCFRKLPVNRPIDWKVCQRIVGLLGFAAPFTQCGYPALMPLYACIQAKQAFI	0
1008	TTSTGPCKTCTTPAQGNSMFPSCCCTKPMDGNCTCIPIPSSWAFAKYLWEWASVRFSWLSLLVPFVQWFVGLFPHCLAFSYMDDVVLGAKSVQHLESLYTAVTNFLLSLGIHLNPNKTKRWGYSLNFMGYVIGSWGTLPQDHIIQKIKHCFRKLPVNRPIDWKVCQRIVGLLGFAAPFTQCGYPALMPLYACIQAKQVHFLSPP	0
1009	TTSTGPCKTCTTPAQGNSMFPSCCCTKPMDGNCTCIPIPSSWAFAKYLWEWASVRFSWLSLLVPFVQWFVGLFPHCLAFSYMDDVVLGAKSVQHLESLYTAVTNFLLSLGIHLNPNKTKRWGYSLNFMGYVIGSWGTLPQDHIIQKIKHCFRKLPVNRPIDWKVCQRIVGLLGFAAPFTQCGYPALMPLYACIQAKQVHFLSPP	0
1010	TTSTGPCKTCTTPAQGNSMFPSCCCTKPMDGNCTCIPIPSSWAFAKYLWEWASVRFSWLSLLVPFVQWFVGLFPHCLAFSYMDDVVLGAKSVQHLESLYTAVTNFLLSLGIHLNPNKTKRWGYSLNFMGYVIGSWGTLPQDHIIQKIKHCFRKLPVNRPIDWKVCQRIVGLLGFAAPFTQCGYPALMPLYACIQAKQVHFLSPP	0
1011	TTSTGPCKTCTTPAQGNSMFPSCCCTKPMDGNCTCIPIPSSWAFAKYLWEWASVRFSWLSLLVPFVQWFVGLFPHCLAFSYMDDVVLGAKSVQHLESLYTAVTNFLLSLGIHLNPNKTKRWGYSLNFMGYVIGSWGTLPQDHIIQKIKHCFRKLPVNRPIDWKVCQRIVGLLGFAAPFTQCGYPALMPLYACIQAKQVHFLSPP	0
1012	TTSTGPCKTCTTPAQGNSMFPSCCCTKPMDGNCTCIPIPSSWAFAKYLWEWASVRFSWLSLLVPFVQWFVGLFPHCLAFSYMDDVVLGAKSVQHLESLYTAVTNFLLSLGIHLNPNKTKRWGYSLNFMGYVIGSWGTLPQDHIIQKIKHCFRKLPVNRPIDWKVCQRIVGLLGFAAPFTQCGYPALMPLYACIQAKQVHFLSPP	0
1013	TTSTGPCKTCTTPAQGNSMFPSCCCTKPMDGNCTCIPIPSSWAFAKYLWEWASVRFSWLSLLVPFVQWFVGLFPHCLAFSYMDDVVLGAKSVQHLESLYTAVTNFLLSLGIHLNPNKTKRWGYSLNFMGYVIGSWGTLPQDHIIQKIKHCFRKLPVNRPIDWKVCQRIVGLLGFAAPFTQCGYPALMPLYACIQAKQVHFLSPP	0
1014	TTSTGPCKTCTTPAQGNSMFPSCCCTKPMDGNCTCIPIPSSWAFAKYLWEWASVRFSWLSLLVPFVQWFVGLFPHCLAFSYMDDVVLGAKSVQHLESLYTAVTNFLLSLGIHLNPNKTKRWGYSLNFMGYVIGSWGTLPQDHIIQKIKHCFRKLPVNRPIDWKVCQRIVGLLGFAAPFTQCGYPALMPLYACIQAKQVHFLSPP	0
1015	WSIRGEGHTTNFASKSASCLHQSPDRKAAYPAVSTFERHSSSGQVFPCWWLQFRSSKPCSDYCLSHIVNLLEDWGPCAEHGEHHIRTPRTPSRVTGGVFLVDKNPHNTAESRLVVDFSQFSRGTHRVSWPKFAVPNLQSLTNLLSSNLSWLSLDVSAAFYHIPLHPAAMPHLLVGSSGLSRYVARNHQHGTMPNLHDYCSRNLYVSLMLLYQTFGRKLHLYSHPIIMGFRKIPMGVGLSPFLLAQFTSAICSVVRRAFPHCLAFSYMDDVVLGAKSVQHLESLFTAVTNFLLSLGIHLNPNKTKRWGYSLNFMGYVIGSYGSLPQEHIIQKIKECFRKLPINRPIDWKVCQ	0
1016	WSIRGEGHTTNFASKSASCLHQSPDRKAAYPAVSTFERHSSSGQVFPCWWLQFRSSKPCSDYCLSHIVNLLEDWGPCAEHGEHHIRTPRTPSRVTGGVFLVDKNPHNTAESRLVVDFSQFSRGTHRVSWPKFAVPNLQSLTNLLSSNLSWLSLDVSAAFYHIPLHPAAMPHLLVGSSGLSRYVARNHQHGTMPNLHDYCSRNLYVSLMLLYQTFGRKLHLYSHPIIMGFRKIPMGVGLSPFLLAQFTSAICSVVRRAFPHCLAFSYMDDVVLGAKSVQHLESLFTAVTNFLLSLGIHLNPNKTKRWGYSLNFMGYVIGSYGSLPQEHIIQKIKECFRKLPINRPIDWKVCQ	0
1017	WSIRGEGHTTNFASKSASCLHQSPDRKAAYPAVSTFERHSSSGQVFPCWWLQFRSSKPCSDYCLSHIVNLLEDWGPCAEHGEHHIRTPRTPSRVTGGVFLVDKNPHNTAESRLVVDFSQFSRGTHRVSWPKFAVPNLQSLTNLLSSNLSWLSLDVSAAFYHIPLHPAAMPHLLVGSSGLSRYVARNHQHGTMPNLHDYCSRNLYVSLMLLYQTFGRKLHLYSHPIIMGFRKIPMGVGLSPFLLAQFTSAICSVVRRAFPHCLAFSYMDDVVLGAKSVQHLESLFTAVTNFLLSLGIHLNPNKTKRWGYSLNFMGYVIGSYGSLPQEHIIQKIKECFRKLPINRPIDWKVCQ	0
1018	WSIRGEGHTTNFASKSASCLHQSPDRKAAYPAVSTFERHSSSGQVFPCWWLQFRSSKPCSDYCLSHIVNLLEDWGPCAEHGEHHIRTPRTPSRVTGGVFLVDKNPHNTAESRLVVDFSQFSRGTHRVSWPKFAVPNLQSLTNLLSSNLSWLSLDVSAAFYHIPLHPAAMPHLLVGSSGLSRYVARNHQHGTMPNLHDYCSRNLYVSLMLLYQTFGRKLHLYSHPIIMGFRKIPMGVGLSPFLLAQFTSAICSVVRRAFPHCLAFSYMDDVVLGAKSVQHLESLFTAVTNFLLSLGIHLNPNKTKRWGYSLNFMGYVIGSYGSLPQEHIIQKIKECFRKLPINRPIDWKVCQ	0
1019	WSIRGEGHTTNFASKSASCLHQSPDRKAAYPAVSTFERHSSSGQVFPCWWLQFRSSKPCSDYCLSHIVNLLEDWGPCAEHGEHHIRTPRTPSRVTGGVFLVDKNPHNTAESRLVVDFSQFSRGTHRVSWPKFAVPNLQSLTNLLSSNLSWLSLDVSAAFYHIPLHPAAMPHLLVGSSGLSRYVARNHQHGTMPNLHDYCSRNLYVSLMLLYQTFGRKLHLYSHPIIMGFRKIPMGVGLSPFLLAQFTSAICSVVRRAFPHCLAFSYMDDVVLGAKSVQHLESLFTAVTNFLLSLGIHLNPNKTKRWGYSLNFMGYVIGSYGSLPQEHIIQKIKECFRKLPINRPIDWKVCQ	0
1020	WSIRGEGHTTNFASKSASCLHQSPDRKAAYPAVSTFERHSSSGQVFPCWWLQFRSSKPCSDYCLSHIVNLLEDWGPCAEHGEHHIRTPRTPSRVTGGVFLVDKNPHNTAESRLVVDFSQFSRGTHRVSWPKFAVPNLQSLTNLLSSNLSWLSLDVSAAFYHIPLHPAAMPHLLVGSSGLSRYVARNHQHGTMPNLHDYCSRNLYVSLMLLYQTFGRKLHLYSHPIIMGFRKIPMGVGLSPFLLAQFTSAICSVVRRAFPHCLAFSYMDDVVLGAKSVQHLESLFTAVTNFLLSLGIHLNPNKTKRWGYSLNFMGYVIGSYGSLPQEHIIQKIKECFRKLPINRPIDWKVCQ	0
1021	WSIRGEGHTTNFASKSASCLHQSPDRKAAYPAVSTFERHSSSGQVFPCWWLQFRSSKPCSDYCLSHIVNLLEDWGPCAEHGEHHIRTPRTPSRVTGGVFLVDKNPHNTAESRLVVDFSQFSRGTHRVSWPKFAVPNLQSLTNLLSSNLSWLSLDVSAAFYHIPLHPAAMPHLLVGSSGLSRYVARNHQHGTMPNLHDYCSRNLYVSLMLLYQTFGRKLHLYSHPIIMGFRKIPMGVGLSPFLLAQFTSAICSVVRRAFPHCLAFSYMDDVVLGAKSVQHLESLFTAVTNFLLSLGIHLNPNKTKRWGYSLNFMGYVIGSYGSLPQEHIIQKIKECFRKLPINRPIDWKVCQ	0
1022	WSIRGEGHTTNFASKSASCLHQSPDRKAAYPAVSTFERHSSSGQVFPCWWLQFRSSKPCSDYCLSHIVNLLEDWGPCAEHGEHHIRTPRTPSRVTGGVFLVDKNPHNTAESRLVVDFSQFSRGTHRVSWPKFAVPNLQSLTNLLSSNLSWLSLDVSAAFYHIPLHPAAMPHLLVGSSGLSRYVARNHQHGTMPNLHDYCSRNLYVSLMLLYQTFGRKLHLYSHPIIMGFRKIPMGVGLSPFLLAQFTSAICSVVRRAFPHCLAFSYMDDVVLGAKSVQHLESLFTAVTNFLLSLGIHLNPNKTKRWGYSLNFMGYVIGSYGSLPQEHIIQKIKECFRKLPINRPIDWKVCQ	0
1023	WSIRGEGHTTNFASKSASCLHQSPDRKAAYPAVSTFERHSSSGQVFPCWWLQFRSSKPCSDYCLSHIVNLLEDWGPCAEHGEHHIRTPRTPSRVTGGVFLVDKNPHNTAESRLVVDFSQFSRGTHRVSWPKFAVPNLQSLTNLLSSNLSWLSLDVSAAFYHIPLHPAAMPHLLVGSSGLSRYVARNHQHGTMPNLHDYCSRNLYVSLMLLYQTFGRKLHLYSHPIIMGFRKIPMGVGLSPFLLAQFTSAICSVVRRAFPHCLAFSYMDDVVLGAKSVQHLESLFTAVTNFLLSLGIHLNPNKTKRWGYSLNFMGYVIGSYGSLPQEHIIQKIKECFRKLPINRPIDWKVCQ	0
1024	WSIRGEGHTTNFASKSASCLHQSPDRKAAYPAVSTFERHSSSGQVFPCWWLQFRSSKPCSDYCLSHIVNLLEDWGPCAEHGEHHIRTPRTPSRVTGGVFLVDKNPHNTAESRLVVDFSQFSRGTHRVSWPKFAVPNLQSLTNLLSSNLSWLSLDVSAAFYHIPLHPAAMPHLLVGSSGLSRYVARNHQHGTMPNLHDYCSRNLYVSLMLLYQTFGRKLHLYSHPIIMGFRKIPMGVGLSPFLLAQFTSAICSVVRRAFPHCLAFSYMDDVVLGAKSVQHLESLFTAVTNFLLSLGIHLNPNKTKRWGYSLNFMGYVIGSYGSLPQEHIIQKIKECFRKLPINRPIDWKVCQ	0
1025	WSIRGEGHTTNFASKSASCLHQSPDRKAAYPAVSTFERHSSSGQVFPCWWLQFRSSKPCSDYCLSHIVNLLEDWGPCAEHGEHHIRTPRTPSRVTGGVFLVDKNPHNTAESRLVVDFSQFSRGTHRVSWPKFAVPNLQSLTNLLSSNLSWLSLDVSAAFYHIPLHPAAMPHLLVGSSGLSRYVARNHQHGTMPNLHDYCSRNLYVSLMLLYQTFGRKLHLYSHPIIMGFRKIPMGVGLSPFLLAQFTSAICSVVRRAFPHCLAFSYMDDVVLGAKSVQHLESLFTAVTNFLLSLGIHLNPNKTKRWGYSLNFMGYVIGSYGSLPQEHIIQKIKECFRKLPINRPIDWKVCQ	0
1026	WSIRGEGHTTNFASKSASCLHQSPDRKAAYPAVSTFERHSSSGQVFPCWWLQFRSSKPCSDYCLSHIVNLLEDWGPCAEHGEHHIRTPRTPSRVTGGVFLVDKNPHNTAESRLVVDFSQFSRGTHRVSWPKFAVPNLQSLTNLLSSNLSWLSLDVSAAFYHIPLHPAAMPHLLVGSSGLSRYVARNHQHGTMPNLHDYCSRNLYVSLMLLYQTFGRKLHLYSHPIIMGFRKIPMGVGLSPFLLAQFTSAICSVVRRAFPHCLAFSYMDDVVLGAKSVQHLESLFTAVTNFLLSLGIHLNPNKTKRWGYSLNFMGYVIGSYGSLPQEHIIQKIKECFRKLPINRPIDWKVCQ	0
1027	GAFGVKGILQTLPANPPPASTNRQTGRQPTPLSPPLRDTHPQARYFPAGGSSSGAVNPVPTTASPISSIFSRIGDPALNMENITSGLLGPLLVLQAGFFLLTRILTIPQSLDSWWTSLNFLGEPTVCLGQNSQSPTSNHSPTSCPPTCPGYRWMCLRRFIIFLFILLLCLIFLLVLLDYQGMLPVTTSTGPCRTCMTTAQGTSMYPSCCCTKPSEGNCTCIPIPSSWAFGKFLWEWASARFSWLSLLVPFVQWFVGLSPTVWLSVIWMMWYWGPSLYSILSPFLPLLPIFFCLWVYI	0
1028	GAFGVKGILQTLPANPPPASTNRQTGRQPTPLSPPLRDTHPQARYFPAGGSSSGAVNPVPTTASPISSIFSRIGDPALNMENITSGLLGPLLVLQAGFFLLTRILTIPQSLDSWWTSLNFLGEPTVCLGQNSQSPTSNHSPTSCPPTCPGYRWMCLRRFIIFLFILLLCLIFLLVLLDYQGMLPVTTSTGPCRTCMTTAQGTSMYPSCCCTKPSEGNCTCIPIPSSWAFGKFLWEWASARFSWLSLLVPFVQWFVGLSPTVWLSVIWMMWYWGPSLYSILSPFLPLLPIFFCLWVYI	0
1029	GAFGVKGILQTLPANPPPASTNRQTGRQPTPLSPPLRDTHPQARYFPAGGSSSGAVNPVPTTASPISSIFSRIGDPALNMENITSGLLGPLLVLQAGFFLLTRILTIPQSLDSWWTSLNFLGEPTVCLGQNSQSPTSNHSPTSCPPTCPGYRWMCLRRFIIFLFILLLCLIFLLVLLDYQGMLPVTTSTGPCRTCMTTAQGTSMYPSCCCTKPSEGNCTCIPIPSSWAFGKFLWEWASARFSWLSLLVPFVQWFVGLSPTVWLSVIWMMWYWGPSLYSILSPFLPLLPIFFCLWVYI	0
1030	GAFGVKGILQTLPANPPPASTNRQTGRQPTPLSPPLRDTHPQARYFPAGGSSSGAVNPVPTTASPISSIFSRIGDPALNMENITSGLLGPLLVLQAGFFLLTRILTIPQSLDSWWTSLNFLGEPTVCLGQNSQSPTSNHSPTSCPPTCPGYRWMCLRRFIIFLFILLLCLIFLLVLLDYQGMLPVTTSTGPCRTCMTTAQGTSMYPSCCCTKPSEGNCTCIPIPSSWAFGKFLWEWASARFSWLSLLVPFVQWFVGLSPTVWLSVIWMMWYWGPSLYSILSPFLPLLPIFFCLWVYI	0
1031	GAFGVKGILQTLPANPPPASTNRQTGRQPTPLSPPLRDTHPQARYFPAGGSSSGAVNPVPTTASPISSIFSRIGDPALNMENITSGLLGPLLVLQAGFFLLTRILTIPQSLDSWWTSLNFLGEPTVCLGQNSQSPTSNHSPTSCPPTCPGYRWMCLRRFIIFLFILLLCLIFLLVLLDYQGMLPVTTSTGPCRTCMTTAQGTSMYPSCCCTKPSEGNCTCIPIPSSWAFGKFLWEWASARFSWLSLLVPFVQWFVGLSPTVWLSVIWMMWYWGPSLYSILSPFLPLLPIFFCLWVYI	0
1032	GAFGVKGILQTLPANPPPASTNRQTGRQPTPLSPPLRDTHPQARYFPAGGSSSGAVNPVPTTASPISSIFSRIGDPALNMENITSGLLGPLLVLQAGFFLLTRILTIPQSLDSWWTSLNFLGEPTVCLGQNSQSPTSNHSPTSCPPTCPGYRWMCLRRFIIFLFILLLCLIFLLVLLDYQGMLPVTTSTGPCRTCMTTAQGTSMYPSCCCTKPSEGNCTCIPIPSSWAFGKFLWEWASARFSWLSLLVPFVQWFVGLSPTVWLSVIWMMWYWGPSLYSILSPFLPLLPIFFCLWVYI	0
1033	GAFGVKGILQTLPANPPPASTNRQTGRQPTPLSPPLRDTHPQARYFPAGGSSSGAVNPVPTTASPISSIFSRIGDPALNMENITSGLLGPLLVLQAGFFLLTRILTIPQSLDSWWTSLNFLGEPTVCLGQNSQSPTSNHSPTSCPPTCPGYRWMCLRRFIIFLFILLLCLIFLLVLLDYQGMLPVTTSTGPCRTCMTTAQGTSMYPSCCCTKPSEGNCTCIPIPSSWAFGKFLWEWASARFSWLSLLVPFVQWFVGLSPTVWLSVIWMMWYWGPSLYSILSPFLPLLPIFFCLWVYI	0
1034	GAFGVKGILQTLPANPPPASTNRQTGRQPTPLSPPLRDTHPQARYFPAGGSSSGAVNPVPTTASPISSIFSRIGDPALNMENITSGLLGPLLVLQAGFFLLTRILTIPQSLDSWWTSLNFLGEPTVCLGQNSQSPTSNHSPTSCPPTCPGYRWMCLRRFIIFLFILLLCLIFLLVLLDYQGMLPVTTSTGPCRTCMTTAQGTSMYPSCCCTKPSEGNCTCIPIPSSWAFGKFLWEWASARFSWLSLLVPFVQWFVGLSPTVWLSVIWMMWYWGPSLYSILSPFLPLLPIFFCLWVYI	0
1035	GAFGVKGILQTLPANPPPASTNRQTGRQPTPLSPPLRDTHPQARYFPAGGSSSGAVNPVPTTASPISSIFSRIGDPALNMENITSGLLGPLLVLQAGFFLLTRILTIPQSLDSWWTSLNFLGEPTVCLGQNSQSPTSNHSPTSCPPTCPGYRWMCLRRFIIFLFILLLCLIFLLVLLDYQGMLPVTTSTGPCRTCMTTAQGTSMYPSCCCTKPSEGNCTCIPIPSSWAFGKFLWEWASARFSWLSLLVPFVQWFVGLSPTVWLSVIWMMWYWGPSLYSILSPFLPLLPIFFCLWVYI	0
1036	GAFGVKGILQTLPANPPPASTNRQTGRQPTPLSPPLRDTHPQARYFPAGGSSSGAVNPVPTTASPISSIFSRIGDPALNMENITSGLLGPLLVLQAGFFLLTRILTIPQSLDSWWTSLNFLGEPTVCLGQNSQSPTSNHSPTSCPPTCPGYRWMCLRRFIIFLFILLLCLIFLLVLLDYQGMLPVTTSTGPCRTCMTTAQGTSMYPSCCCTKPSEGNCTCIPIPSSWAFGKFLWEWASARFSWLSLLVPFVQWFVGLSPTVWLSVIWMMWYWGPSLYSILSPFLPLLPIFFCLWVYI	0.917516
1037	GSIRTGFHPTARRPFGMEPSGSGHTTNFASKSASCLNQSPVRKAAYPTVSTFEKHSSSSHAVEFHNLPPNSARSQSERPVFPCWWLQFRNSKPCSDHCLSLIVNLLEDWGPCAEHGEHHIRIPRTPSRVTGGVFLVDKNPHNTTESRLVVDFSQFSRGKDRVSWPRFAVPNLQSLTNLLSSNLSWLSLDVSAAFYHIPLHPAAMPHLLVGSSGLSGYVARLSSNSRILNHQHGIMPNLHDSCSRNLYVSLLLLYQTFGRKLHLYSHPIILGFRKIPMGLGLSPFLMAQFTSAICSVVRRAFPHCLAFSYVDDVVLGAKSVHHLESLFTAVTNFLMSLGIHLNPNKTKRWGYSLNFMGYVIGCYGSLPQEHIVQKIKECFRKLPINRPIDWKVCQ	0
1038	GSIRTGFHPTARRPFGMEPSGSGHTTNFASKSASCLNQSPVRKAAYPTVSTFEKHSSSSHAVEFHNLPPNSARSQSERPVFPCWWLQFRNSKPCSDHCLSLIVNLLEDWGPCAEHGEHHIRIPRTPSRVTGGVFLVDKNPHNTTESRLVVDFSQFSRGKDRVSWPRFAVPNLQSLTNLLSSNLSWLSLDVSAAFYHIPLHPAAMPHLLVGSSGLSGYVARLSSNSRILNHQHGIMPNLHDSCSRNLYVSLLLLYQTFGRKLHLYSHPIILGFRKIPMGLGLSPFLMAQFTSAICSVVRRAFPHCLAFSYVDDVVLGAKSVHHLESLFTAVTNFLMSLGIHLNPNKTKRWGYSLNFMGYVIGCYGSLPQEHIVQKIKECFRKLPINRPIDWKVCQ	0
1039	GSIRTGFHPTARRPFGMEPSGSGHTTNFASKSASCLNQSPVRKAAYPTVSTFEKHSSSSHAVEFHNLPPNSARSQSERPVFPCWWLQFRNSKPCSDHCLSLIVNLLEDWGPCAEHGEHHIRIPRTPSRVTGGVFLVDKNPHNTTESRLVVDFSQFSRGKDRVSWPRFAVPNLQSLTNLLSSNLSWLSLDVSAAFYHIPLHPAAMPHLLVGSSGLSGYVARLSSNSRILNHQHGIMPNLHDSCSRNLYVSLLLLYQTFGRKLHLYSHPIILGFRKIPMGLGLSPFLMAQFTSAICSVVRRAFPHCLAFSYVDDVVLGAKSVHHLESLFTAVTNFLMSLGIHLNPNKTKRWGYSLNFMGYVIGCYGSLPQEHIVQKIKECFRKLPINRPIDWKVCQ	0
1040	GSIRTGFHPTARRPFGMEPSGSGHTTNFASKSASCLNQSPVRKAAYPTVSTFEKHSSSSHAVEFHNLPPNSARSQSERPVFPCWWLQFRNSKPCSDHCLSLIVNLLEDWGPCAEHGEHHIRIPRTPSRVTGGVFLVDKNPHNTTESRLVVDFSQFSRGKDRVSWPRFAVPNLQSLTNLLSSNLSWLSLDVSAAFYHIPLHPAAMPHLLVGSSGLSGYVARLSSNSRILNHQHGIMPNLHDSCSRNLYVSLLLLYQTFGRKLHLYSHPIILGFRKIPMGLGLSPFLMAQFTSAICSVVRRAFPHCLAFSYVDDVVLGAKSVHHLESLFTAVTNFLMSLGIHLNPNKTKRWGYSLNFMGYVIGCYGSLPQEHIVQKIKECFRKLPINRPIDWKVCQ	0
1041	GSIRTGFHPTARRPFGMEPSGSGHTTNFASKSASCLNQSPVRKAAYPTVSTFEKHSSSSHAVEFHNLPPNSARSQSERPVFPCWWLQFRNSKPCSDHCLSLIVNLLEDWGPCAEHGEHHIRIPRTPSRVTGGVFLVDKNPHNTTESRLVVDFSQFSRGKDRVSWPRFAVPNLQSLTNLLSSNLSWLSLDVSAAFYHIPLHPAAMPHLLVGSSGLSGYVARLSSNSRILNHQHGIMPNLHDSCSRNLYVSLLLLYQTFGRKLHLYSHPIILGFRKIPMGLGLSPFLMAQFTSAICSVVRRAFPHCLAFSYVDDVVLGAKSVHHLESLFTAVTNFLMSLGIHLNPNKTKRWGYSLNFMGYVIGCYGSLPQEHIVQKIKECFRKLPINRPIDWKVCQ	0
1042	GSIRTGFHPTARRPFGMEPSGSGHTTNFASKSASCLNQSPVRKAAYPTVSTFEKHSSSSHAVEFHNLPPNSARSQSERPVFPCWWLQFRNSKPCSDHCLSLIVNLLEDWGPCAEHGEHHIRIPRTPSRVTGGVFLVDKNPHNTTESRLVVDFSQFSRGKDRVSWPRFAVPNLQSLTNLLSSNLSWLSLDVSAAFYHIPLHPAAMPHLLVGSSGLSGYVARLSSNSRILNHQHGIMPNLHDSCSRNLYVSLLLLYQTFGRKLHLYSHPIILGFRKIPMGLGLSPFLMAQFTSAICSVVRRAFPHCLAFSYVDDVVLGAKSVHHLESLFTAVTNFLMSLGIHLNPNKTKRWGYSLNFMGYVIGCYGSLPQEHIVQKIKECFRKLPINRPIDWKVCQ	0
1043	GSIRTGFHPTARRPFGMEPSGSGHTTNFASKSASCLNQSPVRKAAYPTVSTFEKHSSSSHAVEFHNLPPNSARSQSERPVFPCWWLQFRNSKPCSDHCLSLIVNLLEDWGPCAEHGEHHIRIPRTPSRVTGGVFLVDKNPHNTTESRLVVDFSQFSRGKDRVSWPRFAVPNLQSLTNLLSSNLSWLSLDVSAAFYHIPLHPAAMPHLLVGSSGLSGYVARLSSNSRILNHQHGIMPNLHDSCSRNLYVSLLLLYQTFGRKLHLYSHPIILGFRKIPMGLGLSPFLMAQFTSAICSVVRRAFPHCLAFSYVDDVVLGAKSVHHLESLFTAVTNFLMSLGIHLNPNKTKRWGYSLNFMGYVIGCYGSLPQEHIVQKIKECFRKLPINRPIDWKVCQ	0
1044	GSIRTGFHPTARRPFGMEPSGSGHTTNFASKSASCLNQSPVRKAAYPTVSTFEKHSSSSHAVEFHNLPPNSARSQSERPVFPCWWLQFRNSKPCSDHCLSLIVNLLEDWGPCAEHGEHHIRIPRTPSRVTGGVFLVDKNPHNTTESRLVVDFSQFSRGKDRVSWPRFAVPNLQSLTNLLSSNLSWLSLDVSAAFYHIPLHPAAMPHLLVGSSGLSGYVARLSSNSRILNHQHGIMPNLHDSCSRNLYVSLLLLYQTFGRKLHLYSHPIILGFRKIPMGLGLSPFLMAQFTSAICSVVRRAFPHCLAFSYVDDVVLGAKSVHHLESLFTAVTNFLMSLGIHLNPNKTKRWGYSLNFMGYVIGCYGSLPQEHIVQKIKECFRKLPINRPIDWKVCQ	0.337982
1045	GSIRTGFHPTARRPFGMEPSGSGHTTNFASKSASCLNQSPVRKAAYPTVSTFEKHSSSSHAVEFHNLPPNSARSQSERPVFPCWWLQFRNSKPCSDHCLSLIVNLLEDWGPCAEHGEHHIRIPRTPSRVTGGVFLVDKNPHNTTESRLVVDFSQFSRGKDRVSWPRFAVPNLQSLTNLLSSNLSWLSLDVSAAFYHIPLHPAAMPHLLVGSSGLSGYVARLSSNSRILNHQHGIMPNLHDSCSRNLYVSLLLLYQTFGRKLHLYSHPIILGFRKIPMGLGLSPFLMAQFTSAICSVVRRAFPHCLAFSYVDDVVLGAKSVHHLESLFTAVTNFLMSLGIHLNPNKTKRWGYSLNFMGYVIGCYGSLPQEHIVQKIKECFRKLPINRPIDWKVCQ	0
1046	GSIRTGFHPTARRPFGMEPSGSGHTTNFASKSASCLNQSPVRKAAYPTVSTFEKHSSSSHAVEFHNLPPNSARSQSERPVFPCWWLQFRNSKPCSDHCLSLIVNLLEDWGPCAEHGEHHIRIPRTPSRVTGGVFLVDKNPHNTTESRLVVDFSQFSRGKDRVSWPRFAVPNLQSLTNLLSSNLSWLSLDVSAAFYHIPLHPAAMPHLLVGSSGLSGYVARLSSNSRILNHQHGIMPNLHDSCSRNLYVSLLLLYQTFGRKLHLYSHPIILGFRKIPMGLGLSPFLMAQFTSAICSVVRRAFPHCLAFSYVDDVVLGAKSVHHLESLFTAVTNFLMSLGIHLNPNKTKRWGYSLNFMGYVIGCYGSLPQEHIVQKIKECFRKLPINRPIDWKVCQ	0
1047	GSIRTGFHPTARRPFGMEPSGSGHTTNFASKSASCLNQSPVRKAAYPTVSTFEKHSSSSHAVEFHNLPPNSARSQSERPVFPCWWLQFRNSKPCSDHCLSLIVNLLEDWGPCAEHGEHHIRIPRTPSRVTGGVFLVDKNPHNTTESRLVVDFSQFSRGKDRVSWPRFAVPNLQSLTNLLSSNLSWLSLDVSAAFYHIPLHPAAMPHLLVGSSGLSGYVARLSSNSRILNHQHGIMPNLHDSCSRNLYVSLLLLYQTFGRKLHLYSHPIILGFRKIPMGLGLSPFLMAQFTSAICSVVRRAFPHCLAFSYVDDVVLGAKSVHHLESLFTAVTNFLMSLGIHLNPNKTKRWGYSLNFMGYVIGCYGSLPQEHIVQKIKECFRKLPINRPIDWKVCQ	0
1048	GSIRTGFHPTARRPFGMEPSGSGHTTNFASKSASCLNQSPVRKAAYPTVSTFEKHSSSSHAVEFHNLPPNSARSQSERPVFPCWWLQFRNSKPCSDHCLSLIVNLLEDWGPCAEHGEHHIRIPRTPSRVTGGVFLVDKNPHNTTESRLVVDFSQFSRGKDRVSWPRFAVPNLQSLTNLLSSNLSWLSLDVSAAFYHIPLHPAAMPHLLVGSSGLSGYVARLSSNSRILNHQHGIMPNLHDSCSRNLYVSLLLLYQTFGRKLHLYSHPIILGFRKIPMGLGLSPFLMAQFTSAICSVVRRAFPHCLAFSYVDDVVLGAKSVHHLESLFTAVTNFLMSLGIHLNPNKTKRWGYSLNFMGYVIGCYGSLPQEHIVQKIKECFRKLPINRPIDWKVCQ	0
1049	GSIRTGFHPTARRPFGMEPSGSGHTTNFASKSASCLNQSPVRKAAYPTVSTFEKHSSSSHAVEFHNLPPNSARSQSERPVFPCWWLQFRNSKPCSDHCLSLIVNLLEDWGPCAEHGEHHIRIPRTPSRVTGGVFLVDKNPHNTTESRLVVDFSQFSRGKDRVSWPRFAVPNLQSLTNLLSSNLSWLSLDVSAAFYHIPLHPAAMPHLLVGSSGLSGYVARLSSNSRILNHQHGIMPNLHDSCSRNLYVSLLLLYQTFGRKLHLYSHPIILGFRKIPMGLGLSPFLMAQFTSAICSVVRRAFPHCLAFSYVDDVVLGAKSVHHLESLFTAVTNFLMSLGIHLNPNKTKRWGYSLNFMGYVIGCYGSLPQEHIVQKIKECFRKLPINRPIDWKVCQ	0
1050	GSIRTGFHPTARRPFGMEPSGSGHTTNFASKSASCLNQSPVRKAAYPTVSTFEKHSSSSHAVEFHNLPPNSARSQSERPVFPCWWLQFRNSKPCSDHCLSLIVNLLEDWGPCAEHGEHHIRIPRTPSRVTGGVFLVDKNPHNTTESRLVVDFSQFSRGKDRVSWPRFAVPNLQSLTNLLSSNLSWLSLDVSAAFYHIPLHPAAMPHLLVGSSGLSGYVARLSSNSRILNHQHGIMPNLHDSCSRNLYVSLLLLYQTFGRKLHLYSHPIILGFRKIPMGLGLSPFLMAQFTSAICSVVRRAFPHCLAFSYVDDVVLGAKSVHHLESLFTAVTNFLMSLGIHLNPNKTKRWGYSLNFMGYVIGCYGSLPQEHIVQKIKECFRKLPINRPIDWKVCQ	0
1051	SFCGSPYSWEQELQHGRLVFQTSTRHGDESFCSQSSGILSRSPVGPCVRSQLKQSRLGLQPQQGSLTRGKSGHAVEFHNIPPSSARPQSEGPILSCWWLQFRNSKPCSDYCLTHIVNLLEDWGPCTEHGEHNIRIPRTPARVTGGVFLVDKNPHNTTES	0
1052	SFCGSPYSWEQELQHGRLVFQTSTRHGDESFCSQSSGILSRSPVGPCVRSQLKQSRLGLQPQQGSLTRGKSGHAVEFHNIPPSSARPQSEGPILSCWWLQFRNSKPCSDYCLTHIVNLLEDWGPCTEHGEHNIRIPRTPARVTGGVFLVDKNPHNTTES	0
1053	SFCGSPYSWEQELQHGRLVFQTSTRHGDESFCSQSSGILSRSPVGPCVRSQLKQSRLGLQPQQGSLTRGKSGHAVEFHNIPPSSARPQSEGPILSCWWLQFRNSKPCSDYCLTHIVNLLEDWGPCTEHGEHNIRIPRTPARVTGGVFLVDKNPHNTTES	0
1054	SFCGSPYSWEQELQHGRLVFQTSTRHGDESFCSQSSGILSRSPVGPCVRSQLKQSRLGLQPQQGSLTRGKSGHAVEFHNIPPSSARPQSEGPILSCWWLQFRNSKPCSDYCLTHIVNLLEDWGPCTEHGEHNIRIPRTPARVTGGVFLVDKNPHNTTES	0
1055	SFCGSPYSWEQELQHGRLVFQTSTRHGDESFCSQSSGILSRSPVGPCVRSQLKQSRLGLQPQQGSLTRGKSGHAVEFHNIPPSSARPQSEGPILSCWWLQFRNSKPCSDYCLTHIVNLLEDWGPCTEHGEHNIRIPRTPARVTGGVFLVDKNPHNTTES	0
1056	SFCGSPYSWEQELQHGRLVFQTSTRHGDKSFCSQSSGILSRSPVGPCVRSQLKHNIPPSSARPQSEGPILSCWWLQFRNSNPCSDYCLTHIVNLLEDWGPCTEHGEHNIRIPRTPARVTGGVFLVDKNPHNTTES	0
1057	SFCGSPYSWEQELQHGRLVFQTSTRHGDKSFCSQSSGILSRSPVGPCVRSQLKHNIPPSSARPQSEGPILSCWWLQFRNSNPCSDYCLTHIVNLLEDWGPCTEHGEHNIRIPRTPARVTGGVFLVDKNPHNTTES	0
1058	SFCGSPYSWEQELQHGRLVFQTSTRHGDKSFCSQSSGILSRSPVGPCVRSQLKHNIPPSSARPQSEGPILSCWWLQFRNSNPCSDYCLTHIVNLLEDWGPCTEHGEHNIRIPRTPARVTGGVFLVDKNPHNTTES	0
1059	SFCGSPYSWEQELQHGRLVFQTSTRHGDKSFCSQSSGILSRSPVGPCVRSQLKHNIPPSSARPQSEGPILSCWWLQFRNSNPCSDYCLTHIVNLLEDWGPCTEHGEHNIRIPRTPARVTGGVFLVDKNPHNTTES	0
1060	MGGWSSKPRQGMGTNLSVPNPLGFFPDHQLDPAFGANSNTTFHQALLDPRVRGLYFPAGGSSSGTVTPVPTTASPISSIFSRTGDPAPNMENTTSGFLGPLLVLQAGFFLLTRILTIPQSL	0
1061	MGGWSSKPRQGMGTNLSVPNPLGFFPDHQLDPAFGANSNTTFHQALLDPRVRGLYFPAGGSSSGTVTPVPTTASPISSIFSRTGDPAPNMENTTSGFLGPLLVLQAGFFLLTRILTIPQSL	0
1062	MGGWSSKPRQGMGTNLSVPNPLGFFPDHQLDPAFGANSNTTFHQALLDPRVRGLYFPAGGSSSGTVTPVPTTASPISSIFSRTGDPAPNMENTTSGFLGPLLVLQAGFFLLTRILTIPQSL	0
1063	MGGWSSKPRQGMGTNLSVPNPLGFFPDHQLDPAFGANSNTTFHQALLDPRVRGLYFPAGGSSSGTVTPVPTTASPISSIFSRTGDPAPNMENTTSGFLGPLLVLQAGFFLLTRILTIPQSL	0
1064	MMMASKDATPSADGATGAGQLVPEVNTADPIPIDPVAGSSTALATAGQVNLIDPWIINNFVQAPQGEFTISPNNTPGDVLFDLQLGPHLNPFLSHLSQMYNGWVGNMRVRVVLAGNAFTAGKVIICCVPPGFQSRTLSIAQATLFPHVIADVRTLDPVEVPLEDVRNVLYHNNDTQPTMRLLCMLYTPLRTGGASGGTDSFVVAGRVLTCPGPDFNFLFLVPPTVEQKTRPFTVPNIPLKYLSNSRIPNPIEGMSLSPDQTQNVQFQNGRCTIDGQPLGTTPVSVSQLCKFRGRITSGQKVLNLTELDGSPFMAFAAPAPAGFPDLGSCDWHIEVSKIPNSSTQSNPIVVNSVKPNSQQFVPHLSSITLDDNVSSGGDYIGTIQWTSPPSDSGGANTNF…	0
1065	MMMASKDATPSADGATGAGQLVPEVNTADPIPIDPVAGSSTALATAGQVNLIDPWIINNFVQAPQGEFTISPNNTPGDVLFDLQLGPHLNPFLSHLSQMYNGWVGNMRVRVVLAGNAFTAGKVIICCVPPGFQSRTLSIAQATLFPHVIADVRTLDPVEVPLEDVRNVLYHNNDTQPTMRLLCMLYTPLRTGGASGGTDSFVVAGRVLTCPGPDFNFLFLVPPTVEQKTRPFTVPNIPLKYLSNSRIPNPIEGMSLSPDQTQNVQFQNGRCTIDGQPLGTTPVSVSQLCKFRGRITSGQKVLNLTELDGSPFMAFAAPAPAGFPDLGSCDWHIEVSKIPNSSTQSNPIVVNSVKPNSQQFVPHLSSITLDDNVSSGGDYIGTIQWTSPPSDSGGANTNF…	0
1066	MMMASKDATPSADGATGAGQLVPEVNTADPIPIDPVAGSSTALATAGQVNLIDPWIINNFVQAPQGEFTISPNNTPGDVLFDLQLGPHLNPFLSHLSQMYNGWVGNMRVRVVLAGNAFTAGKVIICCVPPGFQSRTLSIAQATLFPHVIADVRTLDPVEVPLEDVRNVLYHNNDTQPTMRLLCMLYTPLRTGGASGGTDSFVVAGRVLTCPGPDFNFLFLVPPTVEQKTRPFTVPNIPLKYLSNSRIPNPIEGMSLSPDQTQNVQFQNGRCTIDGQPLGTTPVSVSQLCKFRGRITSGQKVLNLTELDGSPFMAFAAPAPAGFPDLGSCDWHIEVSKIPNSSTQSNPIVVNSVKPNSQQFVPHLSSITLDDNVSSGGDYIGTIQWTSPPSDSGGANTNF…	0
1067	MMMASKDATPSADGATGAGQLVPEVNTADPIPIDPVAGSSTALATAGQVNLIDPWIINNFVQAPQGEFTISPNNTPGDVLFDLQLGPHLNPFLSHLSQMYNGWVGNMRVRVVLAGNAFTAGKVIICCVPPGFQSRTLSIAQATLFPHVIADVRTLDPVEVPLEDVRNVLYHNNDTQPTMRLLCMLYTPLRTGGASGGTDSFVVAGRVLTCPGPDFNFLFLVPPTVEQKTRPFTVPNIPLKYLSNSRIPNPIEGMSLSPDQTQNVQFQNGRCTIDGQPLGTTPVSVSQLCKFRGRITSGQKVLNLTELDGSPFMAFAAPAPAGFPDLGSCDWHIEVSKIPNSSTQSNPIVVNSVKPNSQQFVPHLSSITLDDNVSSGGDYIGTIQWTSPPSDSGGANTNF…	0
1068	MMMASKDATPSADGATGAGQLVPEVNTADPIPIDPVAGSSTALATAGQVNLIDPWIINNFVQAPQGEFTISPNNTPGDVLFDLQLGPHLNPFLSHLSQMYNGWVGNMRVRVVLAGNAFTAGKVIICCVPPGFQSRTLSIAQATLFPHVIADVRTLDPVEVPLEDVRNVLYHNNDTQPTMRLLCMLYTPLRTGGASGGTDSFVVAGRVLTCPGPDFNFLFLVPPTVEQKTRPFTVPNIPLKYLSNSRIPNPIEGMSLSPDQTQNVQFQNGRCTIDGQPLGTTPVSVSQLCKFRGRITSGQKVLNLTELDGSPFMAFAAPAPAGFPDLGSCDWHIEVSKIPNSSTQSNPIVVNSVKPNSQQFVPHLSSITLDDNVSSGGDYIGTIQWTSPPSDSGGANTNF…	0
1069	MMMASKDATPSADGATGAGQLVPEVNTADPIPIDPVAGSSTALATAGQVNLIDPWIINNFVQAPQGEFTISPNNTPGDVLFDLQLGPHLNPFLSHLSQMYNGWVGNMRVRVVLAGNAFTAGKVIICCVPPGFQSRTLSIAQATLFPHVIADVRTLDPVEVPLEDVRNVLYHNNDTQPTMRLLCMLYTPLRTGGASGGTDSFVVAGRVLTCPGPDFNFLFLVPPTVEQKTRPFTVPNIPLKYLSNSRIPNPIEGMSLSPDQTQNVQFQNGRCTIDGQPLGTTPVSVSQLCKFRGRITSGQKVLNLTELDGSPFMAFAAPAPAGFPDLGSCDWHIEVSKIPNSSTQSNPIVVNSVKPNSQQFVPHLSSITLDDNVSSGGDYIGTIQWTSPPSDSGGANTNF…	0
1070	MMMASKDATPSADGATGAGQLVPEVNTADPIPIDPVAGSSTALATAGQVNLIDPWIINNFVQAPQGEFTISPNNTPGDVLFDLQLGPHLNPFLSHLSQMYNGWVGNMRVRVVLAGNAFTAGKVIICCVPPGFQSRTLSIAQATLFPHVIADVRTLDPVEVPLEDVRNVLYHNNDTQPTMRLLCMLYTPLRTGGASGGTDSFVVAGRVLTCPGPDFNFLFLVPPTVEQKTRPFTVPNIPLKYLSNSRIPNPIEGMSLSPDQTQNVQFQNGRCTIDGQPLGTTPVSVSQLCKFRGRITSGQKVLNLTELDGSPFMAFAAPAPAGFPDLGSCDWHIEVSKIPNSSTQSNPIVVNSVKPNSQQFVPHLSSITLDDNVSSGGDYIGTIQWTSPPSDSGGANTNF…	0
1071	MMMASKDATPSADGATGAGQLVPEVNTADPIPIDPVAGSSTALATAGQVNLIDPWIINNFVQAPQGEFTISPNNTPGDVLFDLQLGPHLNPFLSHLSQMYNGWVGNMRVRVVLAGNAFTAGKVIICCVPPGFQSRTLSIAQATLFPHVIADVRTLDPVEVPLEDVRNVLYHNNDTQPTMRLLCMLYTPLRTGGASGGTDSFVVAGRVLTCPGPDFNFLFLVPPTVEQKTRPFTVPNIPLKYLSNSRIPNPIEGMSLSPDQTQNVQFQNGRCTIDGQPLGTTPVSVSQLCKFRGRITSGQKVLNLTELDGSPFMAFAAPAPAGFPDLGSCDWHIEVSKIPNSSTQSNPIVVNSVKPNSQQFVPHLSSITLDDNVSSGGDYIGTIQWTSPPSDSGGANTNF…	0
1072	MMMASKDATPSADGATGAGQLVPEVNTADPIPIDPVAGSSTALATAGQVNLIDPWIINNFVQAPQGEFTISPNNTPGDVLFDLQLGPHLNPFLSHLSQMYNGWVGNMRVRVVLAGNAFTAGKVIICCVPPGFQSRTLSIAQATLFPHVIADVRTLDPVEVPLEDVRNVLYHNNDTQPTMRLLCMLYTPLRTGGASGGTDSFVVAGRVLTCPGPDFNFLFLVPPTVEQKTRPFTVPNIPLKYLSNSRIPNPIEGMSLSPDQTQNVQFQNGRCTIDGQPLGTTPVSVSQLCKFRGRITSGQKVLNLTELDGSPFMAFAAPAPAGFPDLGSCDWHIEVSKIPNSSTQSNPIVVNSVKPNSQQFVPHLSSITLDDNVSSGGDYIGTIQWTSPPSDSGGANTNF…	0
1073	MMMASKDATPSADGATGAGQLVPEVNTADPIPIDPVAGSSTALATAGQVNLIDPWIINNFVQAPQGEFTISPNNTPGDVLFDLQLGPHLNPFLSHLSQMYNGWVGNMRVRVVLAGNAFTAGKVIICCVPPGFQSRTLSIAQATLFPHVIADVRTLDPVEVPLEDVRNVLYHNNDTQPTMRLLCMLYTPLRTGGASGGTDSFVVAGRVLTCPGPDFNFLFLVPPTVEQKTRPFTVPNIPLKYLSNSRIPNPIEGMSLSPDQTQNVQFQNGRCTIDGQPLGTTPVSVSQLCKFRGRITSGQKVLNLTELDGSPFMAFAAPAPAGFPDLGSCDWHIEVSKIPNSSTQSNPIVVNSVKPNSQQFVPHLSSITLDDNVSSGGDYIGTIQWTSPPSDSGGANTNF…	0
1074	MMMASKDATPSADGATGAGQLVPEVNTADPIPIDPVAGSSTALATAGQVNLIDPWIINNFVQAPQGEFTISPNNTPGDVLFDLQLGPHLNPFLSHLSQMYNGWVGNMRVRVVLAGNAFTAGKVIICCVPPGFQSRTLSIAQATLFPHVIADVRTLDPVEVPLEDVRNVLYHNNDTQPTMRLLCMLYTPLRTGGASGGTDSFVVAGRVLTCPGPDFNFLFLVPPTVEQKTRPFTVPNIPLKYLSNSRIPNPIEGMSLSPDQTQNVQFQNGRCTIDGQPLGTTPVSVSQLCKFRGRITSGQKVLNLTELDGSPFMAFAAPAPAGFPDLGSCDWHIEVSKIPNSSTQSNPIVVNSVKPNSQQFVPHLSSITLDDNVSSGGDYIGTIQWTSPPSDSGGANTNF…	0
1075	MMMASKDATPSADGATGAGQLVPEVNTADPIPIDPVAGSSTALATAGQVNLIDPWIINNFVQAPQGEFTISPNNTPGDVLFDLQLGPHLNPFLSHLSQMYNGWVGNMRVRVVLAGNAFTAGKVIICCVPPGFQSRTLSIAQATLFPHVIADVRTLDPVEVPLEDVRNVLYHNNDTQPTMRLLCMLYTPLRTGGASGGTDSFVVAGRVLTCPGPDFNFLFLVPPTVEQKTRPFTVPNIPLKYLSNSRIPNPIEGMSLSPDQTQNVQFQNGRCTIDGQPLGTTPVSVSQLCKFRGRITSGQKVLNLTELDGSPFMAFAAPAPAGFPDLGSCDWHIEVSKIPNSSTQSNPIVVNSVKPNSQQFVPHLSSITLDDNVSSGGDYIGTIQWTSPPSDSGGANTNF…	0
1076	MMMASKDATPSADGATGAGQLVPEVNTADPIPIDPVAGSSTALATAGQVNLIDPWIINNFVQAPQGEFTISPNNTPGDVLFDLQLGPHLNPFLSHLSQMYNGWVGNMRVRVVLAGNAFTAGKVIICCVPPGFQSRTLSIAQATLFPHVIADVRTLDPVEVPLEDVRNVLYHNNDTQPTMRLLCMLYTPLRTGGASGGTDSFVVAGRVLTCPGPDFNFLFLVPPTVEQKTRPFTVPNIPLKYLSNSRIPNPIEGMSLSPDQTQNVQFQNGRCTIDGQPLGTTPVSVSQLCKFRGRITSGQKVLNLTELDGSPFMAFAAPAPAGFPDLGSCDWHIEVSKIPNSSTQSNPIVVNSVKPNSQQFVPHLSSITLDDNVSSGGDYIGTIQWTSPPSDSGGANTNF…	0
1077	MMMASKDATPSADGATGAGQLVPEVNTADPIPIDPVAGSSTALATAGQVNLIDPWIINNFVQAPQGEFTISPNNTPGDVLFDLQLGPHLNPFLSHLSQMYNGWVGNMRVRVVLAGNAFTAGKVIICCVPPGFQSRTLSIAQATLFPHVIADVRTLDPVEVPLEDVRNVLYHNNDTQPTMRLLCMLYTPLRTGGASGGTDSFVVAGRVLTCPGPDFNFLFLVPPTVEQKTRPFTVPNIPLKYLSNSRIPNPIEGMSLSPDQTQNVQFQNGRCTIDGQPLGTTPVSVSQLCKFRGRITSGQKVLNLTELDGSPFMAFAAPAPAGFPDLGSCDWHIEVSKIPNSSTQSNPIVVNSVKPNSQQFVPHLSSITLDDNVSSGGDYIGTIQWTSPPSDSGGANTNF…	0
1078	MMMASKDATPSADGATGAGQLVPEVNTADPIPIDPVAGSSTALATAGQVNLIDPWIINNFVQAPQGEFTISPNNTPGDVLFDLQLGPHLNPFLSHLSQMYNGWVGNMRVRVVLAGNAFTAGKVIICCVPPGFQSRTLSIAQATLFPHVIADVRTLDPVEVPLEDVRNVLYHNNDTQPTMRLLCMLYTPLRTGGASGGTDSFVVAGRVLTCPGPDFNFLFLVPPTVEQKTRPFTVPNIPLKYLSNSRIPNPIEGMSLSPDQTQNVQFQNGRCTIDGQPLGTTPVSVSQLCKFRGRITSGQKVLNLTELDGSPFMAFAAPAPAGFPDLGSCDWHIEVSKIPNSSTQSNPIVVNSVKPNSQQFVPHLSSITLDDNVSSGGDYIGTIQWTSPPSDSGGANTNF…	0
1079	MMMASKDATPSADGATGAGQLVPEVNTADPIPIDPVAGSSTALATAGQVNLIDPWIINNFVQAPQGEFTISPNNTPGDVLFDLQLGPHLNPFLSHLSQMYNGWVGNMRVRVVLAGNAFTAGKVIICCVPPGFQSRTLSIAQATLFPHVIADVRTLDPVEVPLEDVRNVLYHNNDTQPTMRLLCMLYTPLRTGGASGGTDSFVVAGRVLTCPGPDFNFLFLVPPTVEQKTRPFTVPNIPLKYLSNSRIPNPIEGMSLSPDQTQNVQFQNGRCTIDGQPLGTTPVSVSQLCKFRGRITSGQKVLNLTELDGSPFMAFAAPAPAGFPDLGSCDWHIEVSKIPNSSTQSNPIVVNSVKPNSQQFVPHLSSITLDDNVSSGGDYIGTIQWTSPPSDSGGANTNF…	0
1080	MMMASKDATPSADGATGAGQLVPEVNTADPIPIDPVAGSSTALATAGQVNLIDPWIINNFVQAPQGEFTISPNNTPGDVLFDLQLGPHLNPFLSHLSQMYNGWVGNMRVRVVLAGNAFTAGKVIICCVPPGFQSRTLSIAQATLFPHVIADVRTLDPVEVPLEDVRNVLYHNNDTQPTMRLLCMLYTPLRTGGASGGTDSFVVAGRVLTCPGPDFNFLFLVPPTVEQKTRPFTVPNIPLKYLSNSRIPNPIEGMSLSPDQTQNVQFQNGRCTIDGQPLGTTPVSVSQLCKFRGRITSGQKVLNLTELDGSPFMAFAAPAPAGFPDLGSCDWHIEVSKIPNSSTQSNPIVVNSVKPNSQQFVPHLSSITLDDNVSSGGDYIGTIQWTSPPSDSGGANTNF…	0
1081	MMMASKDATPSADGATGAGQLVPEVNTADPIPIDPVAGSSTALATAGQVNLIDPWIINNFVQAPQGEFTISPNNTPGDVLFDLQLGPHLNPFLSHLSQMYNGWVGNMRVRVVLAGNAFTAGKVIICCVPPGFQSRTLSIAQATLFPHVIADVRTLDPVEVPLEDVRNVLYHNNDTQPTMRLLCMLYTPLRTGGASGGTDSFVVAGRVLTCPGPDFNFLFLVPPTVEQKTRPFTVPNIPLKYLSNSRIPNPIEGMSLSPDQTQNVQFQNGRCTIDGQPLGTTPVSVSQLCKFRGRITSGQKVLNLTELDGSPFMAFAAPAPAGFPDLGSCDWHIEVSKIPNSSTQSNPIVVNSVKPNSQQFVPHLSSITLDDNVSSGGDYIGTIQWTSPPSDSGGANTNF…	0
1082	MMMASKDATPSADGATGAGQLVPEVNTADPIPIDPVAGSSTALATAGQVNLIDPWIINNFVQAPQGEFTISPNNTPGDVLFDLQLGPHLNPFLSHLSQMYNGWVGNMRVRVVLAGNAFTAGKVIICCVPPGFQSRTLSIAQATLFPHVIADVRTLDPVEVPLEDVRNVLYHNNDTQPTMRLLCMLYTPLRTGGASGGTDSFVVAGRVLTCPGPDFNFLFLVPPTVEQKTRPFTVPNIPLKYLSNSRIPNPIEGMSLSPDQTQNVQFQNGRCTIDGQPLGTTPVSVSQLCKFRGRITSGQKVLNLTELDGSPFMAFAAPAPAGFPDLGSCDWHIEVSKIPNSSTQSNPIVVNSVKPNSQQFVPHLSSITLDDNVSSGGDYIGTIQWTSPPSDSGGANTNF…	0
1083	MTPQVLLFVPLLVFSSCFGKFPIYTIPDKLGPWSPIDIHHLSCPNNLVVEDEGCTNLSGFSYMELKVGYISAIKVNGFTCTGVVTEAETYTNFVGYVTTTFKRKHFRPMPDACRAAYNWKMAGDPRYEESLHNPYPDYHWLRTVKTTKESLVIISPSVADLDPYDKSLHSRVFPGGKCSGITVSSACCSTNHDYTIWMPENPRLGTSCDIFTNSRGKRASKGGKTCGFVDERGLYKSLKGACKLKLCGVLGLRLMDGTWVAIQTSDEIKWCSPDQLVNLHDFHSDEIEHLVVEELVKKREECLDALETIMTTKSVSFRRLSHLRKLVPGSGKAYTIFNKTLMEADAHYKSIRTWNEIIPSKGCLRVGGRCHPHVNGVFFNGIILGPDGHVLIPEMQSSL…	0
1084	MTPQVLLFVPLLVFSSCFGKFPIYTIPDKLGPWSPIDIHHLSCPNNLVVEDEGCTNLSGFSYMELKVGYISAIKVNGFTCTGVVTEAETYTNFVGYVTTTFKRKHFRPMPDACRAAYNWKMAGDPRYEESLHNPYPDYHWLRTVKTTKESLVIISPSVADLDPYDKSLHSRVFPGGKCSGITVSSACCSTNHDYTIWMPENPRLGTSCDIFTNSRGKRASKGGKTCGFVDERGLYKSLKGACKLKLCGVLGLRLMDGTWVAIQTSDEIKWCSPDQLVNLHDFHSDEIEHLVVEELVKKREECLDALETIMTTKSVSFRRLSHLRKLVPGSGKAYTIFNKTLMEADAHYKSIRTWNEIIPSKGCLRVGGRCHPHVNGVFFNGIILGPDGHVLIPEMQSSL…	0
1085	MTPQVLLFVPLLVFSSCFGKFPIYTIPDKLGPWSPIDIHHLSCPNNLVVEDEGCTNLSGFSYMELKVGYISAIKVNGFTCTGVVTEAETYTNFVGYVTTTFKRKHFRPMPDACRAAYNWKMAGDPRYEESLHNPYPDYHWLRTVKTTKESLVIISPSVADLDPYDKSLHSRVFPGGKCSGITVSSACCSTNHDYTIWMPENPRLGTSCDIFTNSRGKRASKGGKTCGFVDERGLYKSLKGACKLKLCGVLGLRLMDGTWVAIQTSDEIKWCSPDQLVNLHDFHSDEIEHLVVEELVKKREECLDALETIMTTKSVSFRRLSHLRKLVPGSGKAYTIFNKTLMEADAHYKSIRTWNEIIPSKGCLRVGGRCHPHVNGVFFNGIILGPDGHVLIPEMQSSL…	0
1086	MTPQVLLFVPLLVFSSCFGKFPIYTIPDKLGPWSPIDIHHLSCPNNLVVEDEGCTNLSGFSYMELKVGYISAIKVNGFTCTGVVTEAETYTNFVGYVTTTFKRKHFRPMPDACRAAYNWKMAGDPRYEESLHNPYPDYHWLRTVKTTKESLVIISPSVADLDPYDKSLHSRVFPGGKCSGITVSSACCSTNHDYTIWMPENPRLGTSCDIFTNSRGKRASKGGKTCGFVDERGLYKSLKGACKLKLCGVLGLRLMDGTWVAIQTSDEIKWCSPDQLVNLHDFHSDEIEHLVVEELVKKREECLDALETIMTTKSVSFRRLSHLRKLVPGSGKAYTIFNKTLMEADAHYKSIRTWNEIIPSKGCLRVGGRCHPHVNGVFFNGIILGPDGHVLIPEMQSSL…	0
1087	MTPQVLLFVPLLVFSSCFGKFPIYTIPDKLGPWSPIDIHHLSCPNNLVVEDEGCTNLSGFSYMELKVGYISAIKVNGFTCTGVVTEAETYTNFVGYVTTTFKRKHFRPMPDACRAAYNWKMAGDPRYEESLHNPYPDYHWLRTVKTTKESLVIISPSVADLDPYDKSLHSRVFPGGKCSGITVSSACCSTNHDYTIWMPENPRLGTSCDIFTNSRGKRASKGGKTCGFVDERGLYKSLKGACKLKLCGVLGLRLMDGTWVAIQTSDEIKWCSPDQLVNLHDFHSDEIEHLVVEELVKKREECLDALETIMTTKSVSFRRLSHLRKLVPGSGKAYTIFNKTLMEADAHYKSIRTWNEIIPSKGCLRVGGRCHPHVNGVFFNGIILGPDGHVLIPEMQSSL…	0
1088	MTPQVLLFVPLLVFSSCFGKFPIYTIPDKLGPWSPIDIHHLSCPNNLVVEDEGCTNLSGFSYMELKVGYISAIKVNGFTCTGVVTEAETYTNFVGYVTTTFKRKHFRPMPDACRAAYNWKMAGDPRYEESLHNPYPDYHWLRTVKTTKESLVIISPSVADLDPYDKSLHSRVFPGGKCSGITVSSACCSTNHDYTIWMPENPRLGTSCDIFTNSRGKRASKGGKTCGFVDERGLYKSLKGACKLKLCGVLGLRLMDGTWVAIQTSDEIKWCSPDQLVNLHDFHSDEIEHLVVEELVKKREECLDALETIMTTKSVSFRRLSHLRKLVPGSGKAYTIFNKTLMEADAHYKSIRTWNEIIPSKGCLRVGGRCHPHVNGVFFNGIILGPDGHVLIPEMQSSL…	0
1089	MTPQVLLFVPLLVFSSCFGKFPIYTIPDKLGPWSPIDIHHLSCPNNLVVEDEGCTNLSGFSYMELKVGYISAIKVNGFTCTGVVTEAETYTNFVGYVTTTFKRKHFRPMPDACRAAYNWKMAGDPRYEESLHNPYPDYHWLRTVKTTKESLVIISPSVADLDPYDKSLHSRVFPGGKCSGITVSSACCSTNHDYTIWMPENPRLGTSCDIFTNSRGKRASKGGKTCGFVDERGLYKSLKGACKLKLCGVLGLRLMDGTWVAIQTSDEIKWCSPDQLVNLHDFHSDEIEHLVVEELVKKREECLDALETIMTTKSVSFRRLSHLRKLVPGSGKAYTIFNKTLMEADAHYKSIRTWNEIIPSKGCLRVGGRCHPHVNGVFFNGIILGPDGHVLIPEMQSSL…	0
1090	MTPQVLLFVPLLVFSSCFGKFPIYTIPDKLGPWSPIDIHHLSCPNNLVVEDEGCTNLSGFSYMELKVGYISAIKVNGFTCTGVVTEAETYTNFVGYVTTTFKRKHFRPMPDACRAAYNWKMAGDPRYEESLHNPYPDYHWLRTVKTTKESLVIISPSVADLDPYDKSLHSRVFPGGKCSGITVSSACCSTNHDYTIWMPENPRLGTSCDIFTNSRGKRASKGGKTCGFVDERGLYKSLKGACKLKLCGVLGLRLMDGTWVAIQTSDEIKWCSPDQLVNLHDFHSDEIEHLVVEELVKKREECLDALETIMTTKSVSFRRLSHLRKLVPGSGKAYTIFNKTLMEADAHYKSIRTWNEIIPSKGCLRVGGRCHPHVNGVFFNGIILGPDGHVLIPEMQSSL…	0
1091	MTPQVLLFVPLLVFSSCFGKFPIYTIPDKLGPWSPIDIHHLSCPNNLVVEDEGCTNLSGFSYMELKVGYISAIKVNGFTCTGVVTEAETYTNFVGYVTTTFKRKHFRPMPDACRAAYNWKMAGDPRYEESLHNPYPDYHWLRTVKTTKESLVIISPSVADLDPYDKSLHSRVFPGGKCSGITVSSACCSTNHDYTIWMPENPRLGTSCDIFTNSRGKRASKGGKTCGFVDERGLYKSLKGACKLKLCGVLGLRLMDGTWVAIQTSDEIKWCSPDQLVNLHDFHSDEIEHLVVEELVKKREECLDALETIMTTKSVSFRRLSHLRKLVPGSGKAYTIFNKTLMEADAHYKSIRTWNEIIPSKGCLRVGGRCHPHVNGVFFNGIILGPDGHVLIPEMQSSL…	0
1092	MTPQVLLFVPLLVFSSCFGKFPIYTIPDKLGPWSPIDIHHLSCPNNLVVEDEGCTNLSGFSYMELKVGYISAIKVNGFTCTGVVTEAETYTNFVGYVTTTFKRKHFRPMPDACRAAYNWKMAGDPRYEESLHNPYPDYHWLRTVKTTKESLVIISPSVADLDPYDKSLHSRVFPGGKCSGITVSSACCSTNHDYTIWMPENPRLGTSCDIFTNSRGKRASKGGKTCGFVDERGLYKSLKGACKLKLCGVLGLRLMDGTWVAIQTSDEIKWCSPDQLVNLHDFHSDEIEHLVVEELVKKREECLDALETIMTTKSVSFRRLSHLRKLVPGSGKAYTIFNKTLMEADAHYKSIRTWNEIIPSKGCLRVGGRCHPHVNGVFFNGIILGPDGHVLIPEMQSSL…	0
1093	MTPQVLLFVPLLVFSSCFGKFPIYTIPDKLGPWSPIDIHHLSCPNNLVVEDEGCTNLSGFSYMELKVGYISAIKVNGFTCTGVVTEAETYTNFVGYVTTTFKRKHFRPMPDACRAAYNWKMAGDPRYEESLHNPYPDYHWLRTVKTTKESLVIISPSVADLDPYDKSLHSRVFPGGKCSGITVSSACCSTNHDYTIWMPENPRLGTSCDIFTNSRGKRASKGGKTCGFVDERGLYKSLKGACKLKLCGVLGLRLMDGTWVAIQTSDEIKWCSPDQLVNLHDFHSDEIEHLVVEELVKKREECLDALETIMTTKSVSFRRLSHLRKLVPGSGKAYTIFNKTLMEADAHYKSIRTWNEIIPSKGCLRVGGRCHPHVNGVFFNGIILGPDGHVLIPEMQSSL…	0
1094	MTPQVLLFVPLLVFSSCFGKFPIYTIPDKLGPWSPIDIHHLSCPNNLVVEDEGCTNLSGFSYMELKVGYISAIKVNGFTCTGVVTEAETYTNFVGYVTTTFKRKHFRPMPDACRAAYNWKMAGDPRYEESLHNPYPDYHWLRTVKTTKESLVIISPSVADLDPYDKSLHSRVFPGGKCSGITVSSACCSTNHDYTIWMPENPRLGTSCDIFTNSRGKRASKGGKTCGFVDERGLYKSLKGACKLKLCGVLGLRLMDGTWVAIQTSDEIKWCSPDQLVNLHDFHSDEIEHLVVEELVKKREECLDALETIMTTKSVSFRRLSHLRKLVPGSGKAYTIFNKTLMEADAHYKSIRTWNEIIPSKGCLRVGGRCHPHVNGVFFNGIILGPDGHVLIPEMQSSL…	0
1095	MTPQVLLFVPLLVFSSCFGKFPIYTIPDKLGPWSPIDIHHLSCPNNLVVEDEGCTNLSGFSYMELKVGYISAIKVNGFTCTGVVTEAETYTNFVGYVTTTFKRKHFRPMPDACRAAYNWKMAGDPRYEESLHNPYPDYHWLRTVKTTKESLVIISPSVADLDPYDKSLHSRVFPGGKCSGITVSSACCSTNHDYTIWMPENPRLGTSCDIFTNSRGKRASKGGKTCGFVDERGLYKSLKGACKLKLCGVLGLRLMDGTWVAIQTSDEIKWCSPDQLVNLHDFHSDEIEHLVVEELVKKREECLDALETIMTTKSVSFRRLSHLRKLVPGSGKAYTIFNKTLMEADAHYKSIRTWNEIIPSKGCLRVGGRCHPHVNGVFFNGIILGPDGHVLIPEMQSSL…	0
1096	MTPQVLLFVPLLVFSSCFGKFPIYTIPDKLGPWSPIDIHHLSCPNNLVVEDEGCTNLSGFSYMELKVGYISAIKVNGFTCTGVVTEAETYTNFVGYVTTTFKRKHFRPMPDACRAAYNWKMAGDPRYEESLHNPYPDYHWLRTVKTTKESLVIISPSVADLDPYDKSLHSRVFPGGKCSGITVSSACCSTNHDYTIWMPENPRLGTSCDIFTNSRGKRASKGGKTCGFVDERGLYKSLKGACKLKLCGVLGLRLMDGTWVAIQTSDEIKWCSPDQLVNLHDFHSDEIEHLVVEELVKKREECLDALETIMTTKSVSFRRLSHLRKLVPGSGKAYTIFNKTLMEADAHYKSIRTWNEIIPSKGCLRVGGRCHPHVNGVFFNGIILGPDGHVLIPEMQSSL…	0
1097	MTPQVLLFVPLLVFSSCFGKFPIYTIPDKLGPWSPIDIHHLSCPNNLVVEDEGCTNLSGFSYMELKVGYISAIKVNGFTCTGVVTEAETYTNFVGYVTTTFKRKHFRPMPDACRAAYNWKMAGDPRYEESLHNPYPDYHWLRTVKTTKESLVIISPSVADLDPYDKSLHSRVFPGGKCSGITVSSACCSTNHDYTIWMPENPRLGTSCDIFTNSRGKRASKGGKTCGFVDERGLYKSLKGACKLKLCGVLGLRLMDGTWVAIQTSDEIKWCSPDQLVNLHDFHSDEIEHLVVEELVKKREECLDALETIMTTKSVSFRRLSHLRKLVPGSGKAYTIFNKTLMEADAHYKSIRTWNEIIPSKGCLRVGGRCHPHVNGVFFNGIILGPDGHVLIPEMQSSL…	0
1098	MTPQVLLFVPLLVFSSCFGKFPIYTIPDKLGPWSPIDIHHLSCPNNLVVEDEGCTNLSGFSYMELKVGYISAIKVNGFTCTGVVTEAETYTNFVGYVTTTFKRKHFRPMPDACRAAYNWKMAGDPRYEESLHNPYPDYHWLRTVKTTKESLVIISPSVADLDPYDKSLHSRVFPGGKCSGITVSSACCSTNHDYTIWMPENPRLGTSCDIFTNSRGKRASKGGKTCGFVDERGLYKSLKGACKLKLCGVLGLRLMDGTWVAIQTSDEIKWCSPDQLVNLHDFHSDEIEHLVVEELVKKREECLDALETIMTTKSVSFRRLSHLRKLVPGSGKAYTIFNKTLMEADAHYKSIRTWNEIIPSKGCLRVGGRCHPHVNGVFFNGIILGPDGHVLIPEMQSSL…	0
1099	MTPQVLLFVPLLVFSSCFGKFPIYTIPDKLGPWSPIDIHHLSCPNNLVVEDEGCTNLSGFSYMELKVGYISAIKVNGFTCTGVVTEAETYTNFVGYVTTTFKRKHFRPMPDACRAAYNWKMAGDPRYEESLHNPYPDYHWLRTVKTTKESLVIISPSVADLDPYDKSLHSRVFPGGKCSGITVSSACCSTNHDYTIWMPENPRLGTSCDIFTNSRGKRASKGGKTCGFVDERGLYKSLKGACKLKLCGVLGLRLMDGTWVAIQTSDEIKWCSPDQLVNLHDFHSDEIEHLVVEELVKKREECLDALETIMTTKSVSFRRLSHLRKLVPGSGKAYTIFNKTLMEADAHYKSIRTWNEIIPSKGCLRVGGRCHPHVNGVFFNGIILGPDGHVLIPEMQSSL…	0
1100	MTPQVLLFVPLLVFSSCFGKFPIYTIPDKLGPWSPIDIHHLSCPNNLVVEDEGCTNLSGFSYMELKVGYISAIKVNGFTCTGVVTEAETYTNFVGYVTTTFKRKHFRPMPDACRAAYNWKMAGDPRYEESLHNPYPDYHWLRTVKTTKESLVIISPSVADLDPYDKSLHSRVFPGGKCSGITVSSACCSTNHDYTIWMPENPRLGTSCDIFTNSRGKRASKGGKTCGFVDERGLYKSLKGACKLKLCGVLGLRLMDGTWVAIQTSDEIKWCSPDQLVNLHDFHSDEIEHLVVEELVKKREECLDALETIMTTKSVSFRRLSHLRKLVPGSGKAYTIFNKTLMEADAHYKSIRTWNEIIPSKGCLRVGGRCHPHVNGVFFNGIILGPDGHVLIPEMQSSL…	0
1101	GAYYSVTAENTQLSEAHVEKSESCKTEFASAYRAHTASASAKLRVLYQGNNITVTAYANGDHAVTVKDAKFIVGPMSSAWTPFDNKIVVYKGGVYNMDYPPFGAGRPPVKGDIQSRTPESLRRYANTQLVLQRPAAGTVHRSSPQAPSGFKYWLKERGASVYVAAPFGCQIATNPVRAMNCAVGNMPISIDIPDAAFTRVVDAPSLTDMSCEVPACTHSSDFGGVAIIKYAASKKGKCAVHSMTNAVTIREAEIEVEGNSQLQISFSTALASAEFRVQVCSTQVHCAAECHPPKDHIVNYPASHTTLGVQDISATAMSWVQKITGGVGLVVAVAALILIVVLCVSFSRLSMTVFGSPGHVSTRVEGNAENCEVPACTHSSSESCKTEFASAYRDACRSE…	0
1102	GAYYSVTAENTQLSEAHVEKSESCKTEFASAYRAHTASASAKLRVLYQGNNITVTAYANGDHAVTVKDAKFIVGPMSSAWTPFDNKIVVYKGGVYNMDYPPFGAGRPPVKGDIQSRTPESLRRYANTQLVLQRPAAGTVHRSSPQAPSGFKYWLKERGASVYVAAPFGCQIATNPVRAMNCAVGNMPISIDIPDAAFTRVVDAPSLTDMSCEVPACTHSSDFGGVAIIKYAASKKGKCAVHSMTNAVTIREAEIEVEGNSQLQISFSTALASAEFRVQVCSTQVHCAAECHPPKDHIVNYPASHTTLGVQDISATAMSWVQKITGGVGLVVAVAALILIVVLCVSFSRLSMTVFGSPGHVSTRVEGNAENCEVPACTHSSSESCKTEFASAYRDACRSE…	0.320953
1103	GAYYSVTAENTQLSEAHVEKSESCKTEFASAYRAHTASASAKLRVLYQGNNITVTAYANGDHAVTVKDAKFIVGPMSSAWTPFDNKIVVYKGGVYNMDYPPFGAGRPPVKGDIQSRTPESLRRYANTQLVLQRPAAGTVHRSSPQAPSGFKYWLKERGASVYVAAPFGCQIATNPVRAMNCAVGNMPISIDIPDAAFTRVVDAPSLTDMSCEVPACTHSSDFGGVAIIKYAASKKGKCAVHSMTNAVTIREAEIEVEGNSQLQISFSTALASAEFRVQVCSTQVHCAAECHPPKDHIVNYPASHTTLGVQDISATAMSWVQKITGGVGLVVAVAALILIVVLCVSFSRLSMTVFGSPGHVSTRVEGNAENCEVPACTHSSSESCKTEFASAYRDACRSE…	0
1104	GAYYSVTAENTQLSEAHVEKSESCKTEFASAYRAHTASASAKLRVLYQGNNITVTAYANGDHAVTVKDAKFIVGPMSSAWTPFDNKIVVYKGGVYNMDYPPFGAGRPPVKGDIQSRTPESLRRYANTQLVLQRPAAGTVHRSSPQAPSGFKYWLKERGASVYVAAPFGCQIATNPVRAMNCAVGNMPISIDIPDAAFTRVVDAPSLTDMSCEVPACTHSSDFGGVAIIKYAASKKGKCAVHSMTNAVTIREAEIEVEGNSQLQISFSTALASAEFRVQVCSTQVHCAAECHPPKDHIVNYPASHTTLGVQDISATAMSWVQKITGGVGLVVAVAALILIVVLCVSFSRLSMTVFGSPGHVSTRVEGNAENCEVPACTHSSSESCKTEFASAYRDACRSE…	0
1105	GAYYSVTAENTQLSEAHVEKSESCKTEFASAYRAHTASASAKLRVLYQGNNITVTAYANGDHAVTVKDAKFIVGPMSSAWTPFDNKIVVYKGGVYNMDYPPFGAGRPPVKGDIQSRTPESLRRYANTQLVLQRPAAGTVHRSSPQAPSGFKYWLKERGASVYVAAPFGCQIATNPVRAMNCAVGNMPISIDIPDAAFTRVVDAPSLTDMSCEVPACTHSSDFGGVAIIKYAASKKGKCAVHSMTNAVTIREAEIEVEGNSQLQISFSTALASAEFRVQVCSTQVHCAAECHPPKDHIVNYPASHTTLGVQDISATAMSWVQKITGGVGLVVAVAALILIVVLCVSFSRLSMTVFGSPGHVSTRVEGNAENCEVPACTHSSSESCKTEFASAYRDACRSE…	0
1106	GAYYSVTAENTQLSEAHVEKSESCKTEFASAYRAHTASASAKLRVLYQGNNITVTAYANGDHAVTVKDAKFIVGPMSSAWTPFDNKIVVYKGGVYNMDYPPFGAGRPPVKGDIQSRTPESLRRYANTQLVLQRPAAGTVHRSSPQAPSGFKYWLKERGASVYVAAPFGCQIATNPVRAMNCAVGNMPISIDIPDAAFTRVVDAPSLTDMSCEVPACTHSSDFGGVAIIKYAASKKGKCAVHSMTNAVTIREAEIEVEGNSQLQISFSTALASAEFRVQVCSTQVHCAAECHPPKDHIVNYPASHTTLGVQDISATAMSWVQKITGGVGLVVAVAALILIVVLCVSFSRLSMTVFGSPGHVSTRVEGNAENCEVPACTHSSSESCKTEFASAYRDACRSE…	0
1107	GAYYSVTAENTQLSEAHVEKSESCKTEFASAYRAHTASASAKLRVLYQGNNITVTAYANGDHAVTVKDAKFIVGPMSSAWTPFDNKIVVYKGGVYNMDYPPFGAGRPPVKGDIQSRTPESLRRYANTQLVLQRPAAGTVHRSSPQAPSGFKYWLKERGASVYVAAPFGCQIATNPVRAMNCAVGNMPISIDIPDAAFTRVVDAPSLTDMSCEVPACTHSSDFGGVAIIKYAASKKGKCAVHSMTNAVTIREAEIEVEGNSQLQISFSTALASAEFRVQVCSTQVHCAAECHPPKDHIVNYPASHTTLGVQDISATAMSWVQKITGGVGLVVAVAALILIVVLCVSFSRLSMTVFGSPGHVSTRVEGNAENCEVPACTHSSSESCKTEFASAYRDACRSE…	0
1108	GAYYSVTAENTQLSEAHVEKSESCKTEFASAYRAHTASASAKLRVLYQGNNITVTAYANGDHAVTVKDAKFIVGPMSSAWTPFDNKIVVYKGGVYNMDYPPFGAGRPPVKGDIQSRTPESLRRYANTQLVLQRPAAGTVHRSSPQAPSGFKYWLKERGASVYVAAPFGCQIATNPVRAMNCAVGNMPISIDIPDAAFTRVVDAPSLTDMSCEVPACTHSSDFGGVAIIKYAASKKGKCAVHSMTNAVTIREAEIEVEGNSQLQISFSTALASAEFRVQVCSTQVHCAAECHPPKDHIVNYPASHTTLGVQDISATAMSWVQKITGGVGLVVAVAALILIVVLCVSFSRLSMTVFGSPGHVSTRVEGNAENCEVPACTHSSSESCKTEFASAYRDACRSE…	0
1109	GAYYSVTAENTQLSEAHVEKSESCKTEFASAYRAHTASASAKLRVLYQGNNITVTAYANGDHAVTVKDAKFIVGPMSSAWTPFDNKIVVYKGGVYNMDYPPFGAGRPPVKGDIQSRTPESLRRYANTQLVLQRPAAGTVHRSSPQAPSGFKYWLKERGASVYVAAPFGCQIATNPVRAMNCAVGNMPISIDIPDAAFTRVVDAPSLTDMSCEVPACTHSSDFGGVAIIKYAASKKGKCAVHSMTNAVTIREAEIEVEGNSQLQISFSTALASAEFRVQVCSTQVHCAAECHPPKDHIVNYPASHTTLGVQDISATAMSWVQKITGGVGLVVAVAALILIVVLCVSFSRLSMTVFGSPGHVSTRVEGNAENCEVPACTHSSSESCKTEFASAYRDACRSE…	0
1110	GAYYSVTAENTQLSEAHVEKSESCKTEFASAYRAHTASASAKLRVLYQGNNITVTAYANGDHAVTVKDAKFIVGPMSSAWTPFDNKIVVYKGGVYNMDYPPFGAGRPPVKGDIQSRTPESLRRYANTQLVLQRPAAGTVHRSSPQAPSGFKYWLKERGASVYVAAPFGCQIATNPVRAMNCAVGNMPISIDIPDAAFTRVVDAPSLTDMSCEVPACTHSSDFGGVAIIKYAASKKGKCAVHSMTNAVTIREAEIEVEGNSQLQISFSTALASAEFRVQVCSTQVHCAAECHPPKDHIVNYPASHTTLGVQDISATAMSWVQKITGGVGLVVAVAALILIVVLCVSFSRLSMTVFGSPGHVSTRVEGNAENCEVPACTHSSSESCKTEFASAYRDACRSE…	0
1111	GAYYSVTAENTQLSEAHVEKSESCKTEFASAYRAHTASASAKLRVLYQGNNITVTAYANGDHAVTVKDAKFIVGPMSSAWTPFDNKIVVYKGGVYNMDYPPFGAGRPPVKGDIQSRTPESLRRYANTQLVLQRPAAGTVHRSSPQAPSGFKYWLKERGASVYVAAPFGCQIATNPVRAMNCAVGNMPISIDIPDAAFTRVVDAPSLTDMSCEVPACTHSSDFGGVAIIKYAASKKGKCAVHSMTNAVTIREAEIEVEGNSQLQISFSTALASAEFRVQVCSTQVHCAAECHPPKDHIVNYPASHTTLGVQDISATAMSWVQKITGGVGLVVAVAALILIVVLCVSFSRLSMTVFGSPGHVSTRVEGNAENCEVPACTHSSSESCKTEFASAYRDACRSE…	0
1112	GAYYSVTAENTQLSEAHVEKSESCKTEFASAYRAHTASASAKLRVLYQGNNITVTAYANGDHAVTVKDAKFIVGPMSSAWTPFDNKIVVYKGGVYNMDYPPFGAGRPPVKGDIQSRTPESLRRYANTQLVLQRPAAGTVHRSSPQAPSGFKYWLKERGASVYVAAPFGCQIATNPVRAMNCAVGNMPISIDIPDAAFTRVVDAPSLTDMSCEVPACTHSSDFGGVAIIKYAASKKGKCAVHSMTNAVTIREAEIEVEGNSQLQISFSTALASAEFRVQVCSTQVHCAAECHPPKDHIVNYPASHTTLGVQDISATAMSWVQKITGGVGLVVAVAALILIVVLCVSFSRLSMTVFGSPGHVSTRVEGNAENCEVPACTHSSSESCKTEFASAYRDACRSE…	2.3291
1113	GAYYSVTAENTQLSEAHVEKSESCKTEFASAYRAHTASASAKLRVLYQGNNITVTAYANGDHAVTVKDAKFIVGPMSSAWTPFDNKIVVYKGGVYNMDYPPFGAGRPPVKGDIQSRTPESLRRYANTQLVLQRPAAGTVHRSSPQAPSGFKYWLKERGASVYVAAPFGCQIATNPVRAMNCAVGNMPISIDIPDAAFTRVVDAPSLTDMSCEVPACTHSSDFGGVAIIKYAASKKGKCAVHSMTNAVTIREAEIEVEGNSQLQISFSTALASAEFRVQVCSTQVHCAAECHPPKDHIVNYPASHTTLGVQDISATAMSWVQKITGGVGLVVAVAALILIVVLCVSFSRLSMTVFGSPGHVSTRVEGNAENCEVPACTHSSSESCKTEFASAYRDACRSE…	0
1114	GAYYSVTAENTQLSEAHVEKSESCKTEFASAYRAHTASASAKLRVLYQGNNITVTAYANGDHAVTVKDAKFIVGPMSSAWTPFDNKIVVYKGGVYNMDYPPFGAGRPPVKGDIQSRTPESLRRYANTQLVLQRPAAGTVHRSSPQAPSGFKYWLKERGASVYVAAPFGCQIATNPVRAMNCAVGNMPISIDIPDAAFTRVVDAPSLTDMSCEVPACTHSSDFGGVAIIKYAASKKGKCAVHSMTNAVTIREAEIEVEGNSQLQISFSTALASAEFRVQVCSTQVHCAAECHPPKDHIVNYPASHTTLGVQDISATAMSWVQKITGGVGLVVAVAALILIVVLCVSFSRLSMTVFGSPGHVSTRVEGNAENCEVPACTHSSSESCKTEFASAYRDACRSE…	0
1115	FYLFFLFRWGRVLGSCVFIITGKH	0
1116	FYPFFLFRGGRGLGSCVFIITGKH	0
1117	FYLFFLFRGGRVLASCVFIITGKH	0
1118	INNNQYGTMQNLHDSCSGDLYVSLLLLYQTFGRKLHLYSHPIILGFRKIPMGVGLSPFLLAQFTSALCSVVRRAFPHCLANSYMDDVVLGAKSVQHLESLFTAVTNFLLSLGIHINPTKTKRWGYSLHFMGYVIG	0
1119	INNNQYGTMQNLHDSCSGDLYVSLLLLYQTFGRKLHLYSHPIILGFRKIPMGVGLSPFLLAQFTSALCSVVRRAFPHCLANSYMDDVVLGAKSVQHLESLFTAVTNFLLSLGIHINPTKTKRWGYSLHFMGYVIG	0
1120	INNNQYGTMQNLHDSCSGDLYVSLLLLYQTFGRKLHLYSHPIILGFRKIPMGVGLSPFLLAQFTSALCSVVRRAFPHCLANSYMDDVVLGAKSVQHLESLFTAVTNFLLSLGIHINPTKTKRWGYSLHFMGYVIG	0
1121	INNNQYGTMQNLHDSCSGDLYVSLLLLYQTFGRKLHLYSHPIILGFRKIPMGVGLSPFLLAQFTSALCSVVRRAFPHCLANSYMDDVVLGAKSVQHLESLFTAVTNFLLSLGIHINPTKTKRWGYSLHFMGYVIG	0
1122	KTVIPSPYVKCCGTAECKDKNLPDYSCKVFTGVYPFMWGGAYCFCDAENTQLSEAHVEKSESCKTEFASAYRAHTASASAKLRVLYQGNNITVTAYANGDHAVTVKDAKFIVGPMSSAWTPFDNKIVVYKGDVYNMDYPPFGAGRPGQFGDI	0
1123	KTVIPSPYVKCCGTAECKDKNLPDYSCKVFTGVYPFMWGGAYCFCDAENTQLSEAHVEKSESCKTEFASAYRAHTASASAKLRVLYQGNNITVTAYANGDHAVTVKDAKFIVGPMSSAWTPFDNKIVVYKGDVYNMDYPPFGAGRPGQFGDI	0
1124	KTVIPSPYVKCCGTAECKDKNLPDYSCKVFTGVYPFMWGGAYCFCDAENTQLSEAHVEKSESCKTEFASAYRAHTASASAKLRVLYQGNNITVTAYANGDHAVTVKDAKFIVGPMSSAWTPFDNKIVVYKGDVYNMDYPPFGAGRPGQFGDI	0
1125	KTVIPSPYVKCCGTAECKDKNLPDYSCKVFTGVYPFMWGGAYCFCDAENTQLSEAHVEKSESCKTEFASAYRAHTASASAKLRVLYQGNNITVTAYANGDHAVTVKDAKFIVGPMSSAWTPFDNKIVVYKGDVYNMDYPPFGAGRPGQFGDI	0
1126	KTVIPSPYVKCCGTAECKDKNLPDYSCKVFTGVYPFMWGGAYCFCDAENTQLSEAHVEKSESCKTEFASAYRAHTASASAKLRVLYQGNNITVTAYANGDHAVTVKDAKFIVGPMSSAWTPFDNKIVVYKGDVYNMDYPPFGAGRPGQFGDI	0
1128	MDSNTVSSFQDILMRMSKMQLGSSSEGLNGMVTQFESLKIYRDSLGEAVMRVGDLHYLQNRNEKWREQLGQKFEEIRWLIEELRHKLKMTENSFEQITFMQALQLLLEVEQEMRTFSFQLI	0
1129	MDSNTVSSFQDILMRMSKMQLGSSSEGLNGMVTQFESLKIYRDSLGEAVMRVGDLHYLQNRNEKWREQLGQKFEEIRWLIEELRHKLKMTENSFEQITFMQALQLLLEVEQEMRTFSFQLI	0
1130	MDSNTVSSFQDILMRMSKMQLGSSSEGLNGMVTQFESLKIYRDSLGEAVMRVGDLHYLQNRNEKWREQLGQKFEEIRWLIEELRHKLKMTENSFEQITFMQALQLLLEVEQEMRTFSFQLI	0
1131	MDSNTVSSFQDILMRMSKMQLGSSSEGLNGMVTQFESLKIYRDSLGEAVMRVGDLHYLQNRNEKWREQLGQKFEEIRWLIEELRHKLKMTENSFEQITFMQALQLLLEVEQEMRTFSFQLI	0
1132	MNSNTVSSFQVDCFLWHIRKRFADNGLGDAPFLDRLRRDQKSLKGRGSTLGLNIETATLAGKQIVEWILKEESNETLKMSIASVPSSRYLADMTLEEMSRDWFMLMPRQKVAGSLCVRMDQAIMEKNIVLKANFSVIFDRLETLTLLRAFTEEGAIVGEISPLLSLPGHTDEDVKNAVGVLIGGLEWNGNTVRVSENLQRFAWRSRNENGRPPLPPEQKRKVARAIGSEI	0
1133	MNSNTVSSFQVDCFLWHIRKRFADNGLGDAPFLDRLRRDQKSLKGRGSTLGLNIETATLAGKQIVEWILKEESNETLKMSIASVPSSRYLADMTLEEMSRDWFMLMPRQKVAGSLCVRMDQAIMEKNIVLKANFSVIFDRLETLTLLRAFTEEGAIVGEISPLLSLPGHTDEDVKNAVGVLIGGLEWNGNTVRVSENLQRFAWRSRNENGRPPLPPEQKRKVARAIGSEI	0
1134	MNSNTVSSFQVDCFLWHIRKRFADNGLGDAPFLDRLRRDQKSLKGRGSTLGLNIETATLAGKQIVEWILKEESNETLKMSIASVPSSRYLADMTLEEMSRDWFMLMPRQKVAGSLCVRMDQAIMEKNIVLKANFSVIFDRLETLTLLRAFTEEGAIVGEISPLLSLPGHTDEDVKNAVGVLIGGLEWNGNTVRVSENLQRFAWRSRNENGRPPLPPEQKRKVARAIGSEI	0
1135	MNSNTVSSFQVDCFLWHIRKRFADNGLGDAPFLDRLRRDQKSLKGRGSTLGLNIETATLAGKQIVEWILKEESNETLKMSIASVPSSRYLADMTLEEMSRDWFMLMPRQKVAGSLCVRMDQAIMEKNIVLKANFSVIFDRLETLTLLRAFTEEGAIVGEISPLLSLPGHTDEDVKNAVGVLIGGLEWNGNTVRVSENLQRFAWRSRNENGRPPLPPEQKRKVARAIGSEI	0
1136	MNSNTVSSFQVDCFLWHIRKRFADNGLGDAPFLDRLRRDQKSLKGRGSTLGLNIETATLAGKQIVEWILKEESNETLKMSIASVPSSRYLADMTLEEMSRDWFMLMPRQKVAGSLCVRMDQAIMEKNIVLKANFSVIFDRLETLTLLRAFTEEGAIVGEISPLLSLPGHTDEDVKNAVGVLIGGLEWNGNTVRVSENLQRFAWRSRNENGRPPLPPEQKRKVARAIGSEI	0
1137	MNSNTVSSFQVDCFLWHIRKRFADNGLGDAPFLDRLRRDQKSLKGRGSTLGLNIETATLAGKQIVEWILKEESNETLKMSIASVPSSRYLADMTLEEMSRDWFMLMPRQKVAGSLCVRMDQAIMEKNIVLKANFSVIFDRLETLTLLRAFTEEGAIVGEISPLLSLPGHTDEDVKNAVGVLIGGLEWNGNTVRVSENLQRFAWRSRNENGRPPLPPEQKRKVARAIGSEI	0
1138	MNSNTVSSFQVDCFLWHIRKRFADNGLGDAPFLDRLRRDQKSLKGRGSTLGLNIETATLAGKQIVEWILKEESNETLKMSIASVPSSRYLADMTLEEMSRDWFMLMPRQKVAGSLCVRMDQAIMEKNIVLKANFSVIFDRLETLTLLRAFTEEGAIVGEISPLLSLPGHTDEDVKNAVGVLIGGLEWNGNTVRVSENLQRFAWRSRNENGRPPLPPEQKRKVARAIGSEI	0
1139	MNSNTVSSFQVDCFLWHIRKRFADNGLGDAPFLDRLRRDQKSLKGRGSTLGLNIETATLAGKQIVEWILKEESNETLKMSIASVPSSRYLADMTLEEMSRDWFMLMPRQKVAGSLCVRMDQAIMEKNIVLKANFSVIFDRLETLTLLRAFTEEGAIVGEISPLLSLPGHTDEDVKNAVGVLIGGLEWNGNTVRVSENLQRFAWRSRNENGRPPLPPEQKRKVARAIGSEI	0
1140	MDHCPRIMNQLVMPKQTVSWKQWRSLRNPIPVFLKTHVLKRWKLFSKHEWTN	0
1141	MAARVCCQLDPARDFLCLRPVGAESRVRPVSGPFGTLPSPSSSAVPADHGAHLSLPGLPVCAFSSAGLCALRFTSARRMETTVNAHQVLPKVLHKRTLGLSAMSTTDLEAYFKDCLFKDWEELGEETRLMIFVLGGCRHKLVCSPAHATFSPLPNHLMFMSYCSSLQAVPWVALGHGH	0
1142	MAARVCCQLDPARDFLCLRPVGAESRVRPVSGPFGTLPSPSSSAVPADHGAHLSLPGLPVCAFSSAGLCALRFTSARRMETTVNAHQVLPKVLHKRTLGLSAMSTTDLEAYFKDCLFKDWEELGEETRLMIFVLGGCRHKLVCSPAHATFSPLPNHLMFMSYCSSLQAVPWVALGHGH	0
1143	MAARVCCQLDPARDFLCLRPVGAESRVRPVSGPFGTLPSPSSSAVPADHGAHLSLPGLPVCAFSSAGLCALRFTSARRMETTVNAHQVLPKVLHKRTLGLSAMSTTDLEAYFKDCLFKDWEELGEETRLMIFVLGGCRHKLVCSPAHATFSPLPNHLMFMSYCSSLQAVPWVALGHGH	0
1144	MAARVCCQLDPARDFLCLRPVGAESRVRPVSGPFGTLPSPSSSAVPADHGAHLSLPGLPVCAFSSAGLCALRFTSARRMETTVNAHQVLPKVLHKRTLGLSAMSTTDLEAYFKDCLFKDWEELGEETRLMIFVLGGCRHKLVCSPAHATFSPLPNHLMFMSYCSSLQAVPWVALGHGH	0
1145	MAARVCCQLDPARDFLCLRPVGAESRVRPVSGPFGTLPSPSSSAVPADHGAHLSLPGLPVCAFSSAGLCALRFTSARRMETTVNAHQVLPKVLHKRTLGLSAMSTTDLEAYFKDCLFKDWEELGEETRLMIFVLGGCRHKLVCSPAHATFSPLPNHLMFMSYCSSLQAVPWVALGHGH	1.00172
1146	MAARVCCQLDPARDFLCLRPVGAESRVRPVSGPFGTLPSPSSSAVPADHGAHLSLPGLPVCAFSSAGLCALRFTSARRMETTVNAHQVLPKVLHKRTLGLSAMSTTDLEAYFKDCLFKDWEELGEETRLMIFVLGGCRHKLVCSPAHATFSPLPNHLMFMSYCSSLQAVPWVALGHGH	0
1147	MPLSYQHFRKLLLLDDEAGPLEEELPRLADEGLNRRVAEDLNLGNLNVSIPWTHKVGNFTGLYSSTVPVFNPEWQTPSFPHIHLQEDIINRCQQYVGPLTVNEKRRLKLIMPARFYPNLTKYLPLDKGIKPYYPEHAVNHYFKTRHYLHTLWKAGILYKRETTRSASFCGSPYSWEQELQHGRLVFQTSTRHGDKSFCSQSSGILSRSPVGPCVRSQLKQSRLGLQPQQGSLARGKSGRSGSIRARVHPTTRRSFGVEPSGSGHIDNSASSTSSCLHQSAVRKTAYSHLSTSKRQSSSGHAVELHNIPPSSARPQSEGPILSCWWLQFRNSKPCSDYCLTHIVNLLEDWGPCTEHGEHNIRILRTPARVTGGVFLVDKNPHNTTESRLVVDFSQFSRGS…	0
1148	MPLSYQHFRKLLLLDDEAGPLEEELPRLADEGLNRRVAEDLNLGNLNVSIPWTHKVGNFTGLYSSTVPVFNPEWQTPSFPHIHLQEDIINRCQQYVGPLTVNEKRRLKLIMPARFYPNLTKYLPLDKGIKPYYPEHAVNHYFKTRHYLHTLWKAGILYKRETTRSASFCGSPYSWEQELQHGRLVFQTSTRHGDKSFCSQSSGILSRSPVGPCVRSQLKQSRLGLQPQQGSLARGKSGRSGSIRARVHPTTRRSFGVEPSGSGHIDNSASSTSSCLHQSAVRKTAYSHLSTSKRQSSSGHAVELHNIPPSSARPQSEGPILSCWWLQFRNSKPCSDYCLTHIVNLLEDWGPCTEHGEHNIRILRTPARVTGGVFLVDKNPHNTTESRLVVDFSQFSRGS…	0
1149	MPLSYQHFRKLLLLDDEAGPLEEELPRLADEGLNRRVAEDLNLGNLNVSIPWTHKVGNFTGLYSSTVPVFNPEWQTPSFPHIHLQEDIINRCQQYVGPLTVNEKRRLKLIMPARFYPNLTKYLPLDKGIKPYYPEHAVNHYFKTRHYLHTLWKAGILYKRETTRSASFCGSPYSWEQELQHGRLVFQTSTRHGDKSFCSQSSGILSRSPVGPCVRSQLKQSRLGLQPQQGSLARGKSGRSGSIRARVHPTTRRSFGVEPSGSGHIDNSASSTSSCLHQSAVRKTAYSHLSTSKRQSSSGHAVELHNIPPSSARPQSEGPILSCWWLQFRNSKPCSDYCLTHIVNLLEDWGPCTEHGEHNIRILRTPARVTGGVFLVDKNPHNTTESRLVVDFSQFSRGS…	0
1150	MPLSYQHFRKLLLLDDEAGPLEEELPRLADEGLNRRVAEDLNLGNLNVSIPWTHKVGNFTGLYSSTVPVFNPEWQTPSFPHIHLQEDIINRCQQYVGPLTVNEKRRLKLIMPARFYPNLTKYLPLDKGIKPYYPEHAVNHYFKTRHYLHTLWKAGILYKRETTRSASFCGSPYSWEQELQHGRLVFQTSTRHGDKSFCSQSSGILSRSPVGPCVRSQLKQSRLGLQPQQGSLARGKSGRSGSIRARVHPTTRRSFGVEPSGSGHIDNSASSTSSCLHQSAVRKTAYSHLSTSKRQSSSGHAVELHNIPPSSARPQSEGPILSCWWLQFRNSKPCSDYCLTHIVNLLEDWGPCTEHGEHNIRILRTPARVTGGVFLVDKNPHNTTESRLVVDFSQFSRGS…	0
1151	MPLSYQHFRKLLLLDDEAGPLEEELPRLADEGLNRRVAEDLNLGNLNVSIPWTHKVGNFTGLYSSTVPVFNPEWQTPSFPHIHLQEDIINRCQQYVGPLTVNEKRRLKLIMPARFYPNLTKYLPLDKGIKPYYPEHAVNHYFKTRHYLHTLWKAGILYKRETTRSASFCGSPYSWEQELQHGRLVFQTSTRHGDKSFCSQSSGILSRSPVGPCVRSQLKQSRLGLQPQQGSLARGKSGRSGSIRARVHPTTRRSFGVEPSGSGHIDNSASSTSSCLHQSAVRKTAYSHLSTSKRQSSSGHAVELHNIPPSSARPQSEGPILSCWWLQFRNSKPCSDYCLTHIVNLLEDWGPCTEHGEHNIRILRTPARVTGGVFLVDKNPHNTTESRLVVDFSQFSRGS…	0
1152	MPLSYQHFRKLLLLDDEAGPLEEELPRLADEGLNRRVAEDLNLGNLNVSIPWTHKVGNFTGLYSSTVPVFNPEWQTPSFPHIHLQEDIINRCQQYVGPLTVNEKRRLKLIMPARFYPNLTKYLPLDKGIKPYYPEHAVNHYFKTRHYLHTLWKAGILYKRETTRSASFCGSPYSWEQELQHGRLVFQTSTRHGDKSFCSQSSGILSRSPVGPCVRSQLKQSRLGLQPQQGSLARGKSGRSGSIRARVHPTTRRSFGVEPSGSGHIDNSASSTSSCLHQSAVRKTAYSHLSTSKRQSSSGHAVELHNIPPSSARPQSEGPILSCWWLQFRNSKPCSDYCLTHIVNLLEDWGPCTEHGEHNIRILRTPARVTGGVFLVDKNPHNTTESRLVVDFSQFSRGS…	0
1153	MPLSYQHFRKLLLLDDEAGPLEEELPRLADEGLNRRVAEDLNLGNLNVSIPWTHKVGNFTGLYSSTVPVFNPEWQTPSFPHIHLQEDIINRCQQYVGPLTVNEKRRLKLIMPARFYPNLTKYLPLDKGIKPYYPEHAVNHYFKTRHYLHTLWKAGILYKRETTRSASFCGSPYSWEQELQHGRLVFQTSTRHGDKSFCSQSSGILSRSPVGPCVRSQLKQSRLGLQPQQGSLARGKSGRSGSIRARVHPTTRRSFGVEPSGSGHIDNSASSTSSCLHQSAVRKTAYSHLSTSKRQSSSGHAVELHNIPPSSARPQSEGPILSCWWLQFRNSKPCSDYCLTHIVNLLEDWGPCTEHGEHNIRILRTPARVTGGVFLVDKNPHNTTESRLVVDFSQFSRGS…	0
1154	MPLSYQHFRKLLLLDDEAGPLEEELPRLADEGLNRRVAEDLNLGNLNVSIPWTHKVGNFTGLYSSTVPVFNPEWQTPSFPHIHLQEDIINRCQQYVGPLTVNEKRRLKLIMPARFYPNLTKYLPLDKGIKPYYPEHAVNHYFKTRHYLHTLWKAGILYKRETTRSASFCGSPYSWEQELQHGRLVFQTSTRHGDKSFCSQSSGILSRSPVGPCVRSQLKQSRLGLQPQQGSLARGKSGRSGSIRARVHPTTRRSFGVEPSGSGHIDNSASSTSSCLHQSAVRKTAYSHLSTSKRQSSSGHAVELHNIPPSSARPQSEGPILSCWWLQFRNSKPCSDYCLTHIVNLLEDWGPCTEHGEHNIRILRTPARVTGGVFLVDKNPHNTTESRLVVDFSQFSRGS…	0
1155	MPLSYQHFRKLLLLDDEAGPLEEELPRLADEGLNRRVAEDLNLGNLNVSIPWTHKVGNFTGLYSSTVPVFNPEWQTPSFPHIHLQEDIINRCQQYVGPLTVNEKRRLKLIMPARFYPNLTKYLPLDKGIKPYYPEHAVNHYFKTRHYLHTLWKAGILYKRETTRSASFCGSPYSWEQELQHGRLVFQTSTRHGDKSFCSQSSGILSRSPVGPCVRSQLKQSRLGLQPQQGSLARGKSGRSGSIRARVHPTTRRSFGVEPSGSGHIDNSASSTSSCLHQSAVRKTAYSHLSTSKRQSSSGHAVELHNIPPSSARPQSEGPILSCWWLQFRNSKPCSDYCLTHIVNLLEDWGPCTEHGEHNIRILRTPARVTGGVFLVDKNPHNTTESRLVVDFSQFSRGS…	0
1156	MPLSYQHFRKLLLLDDEAGPLEEELPRLADEGLNRRVAEDLNLGNLNVSIPWTHKVGNFTGLYSSTVPVFNPEWQTPSFPHIHLQEDIINRCQQYVGPLTVNEKRRLKLIMPARFYPNLTKYLPLDKGIKPYYPEHAVNHYFKTRHYLHTLWKAGILYKRETTRSASFCGSPYSWEQELQHGRLVFQTSTRHGDKSFCSQSSGILSRSPVGPCVRSQLKQSRLGLQPQQGSLARGKSGRSGSIRARVHPTTRRSFGVEPSGSGHIDNSASSTSSCLHQSAVRKTAYSHLSTSKRQSSSGHAVELHNIPPSSARPQSEGPILSCWWLQFRNSKPCSDYCLTHIVNLLEDWGPCTEHGEHNIRILRTPARVTGGVFLVDKNPHNTTESRLVVDFSQFSRGS…	0
1157	MPLSYQHFRKLLLLDDEAGPLEEELPRLADEGLNRRVAEDLNLGNLNVSIPWTHKVGNFTGLYSSTVPVFNPEWQTPSFPHIHLQEDIINRCQQYVGPLTVNEKRRLKLIMPARFYPNLTKYLPLDKGIKPYYPEHAVNHYFKTRHYLHTLWKAGILYKRETTRSASFCGSPYSWEQELQHGRLVFQTSTRHGDKSFCSQSSGILSRSPVGPCVRSQLKQSRLGLQPQQGSLARGKSGRSGSIRARVHPTTRRSFGVEPSGSGHIDNSASSTSSCLHQSAVRKTAYSHLSTSKRQSSSGHAVELHNIPPSSARPQSEGPILSCWWLQFRNSKPCSDYCLTHIVNLLEDWGPCTEHGEHNIRILRTPARVTGGVFLVDKNPHNTTESRLVVDFSQFSRGS…	0
1158	MPLSYQHFRKLLLLDDEAGPLEEELPRLADEGLNRRVAEDLNLGNLNVSIPWTHKVGNFTGLYSSTVPVFNPEWQTPSFPHIHLQEDIINRCQQYVGPLTVNEKRRLKLIMPARFYPNLTKYLPLDKGIKPYYPEHAVNHYFKTRHYLHTLWKAGILYKRETTRSASFCGSPYSWEQELQHGRLVFQTSTRHGDKSFCSQSSGILSRSPVGPCVRSQLKQSRLGLQPQQGSLARGKSGRSGSIRARVHPTTRRSFGVEPSGSGHIDNSASSTSSCLHQSAVRKTAYSHLSTSKRQSSSGHAVELHNIPPSSARPQSEGPILSCWWLQFRNSKPCSDYCLTHIVNLLEDWGPCTEHGEHNIRILRTPARVTGGVFLVDKNPHNTTESRLVVDFSQFSRGS…	0
1159	MPLSYQHFRKLLLLDDEAGPLEEELPRLADEGLNRRVAEDLNLGNLNVSIPWTHKVGNFTGLYSSTVPVFNPEWQTPSFPHIHLQEDIINRCQQYVGPLTVNEKRRLKLIMPARFYPNLTKYLPLDKGIKPYYPEHAVNHYFKTRHYLHTLWKAGILYKRETTRSASFCGSPYSWEQELQHGRLVFQTSTRHGDKSFCSQSSGILSRSPVGPCVRSQLKQSRLGLQPQQGSLARGKSGRSGSIRARVHPTTRRSFGVEPSGSGHIDNSASSTSSCLHQSAVRKTAYSHLSTSKRQSSSGHAVELHNIPPSSARPQSEGPILSCWWLQFRNSKPCSDYCLTHIVNLLEDWGPCTEHGEHNIRILRTPARVTGGVFLVDKNPHNTTESRLVVDFSQFSRGS…	0
1160	MPLSYQHFRKLLLLDDEAGPLEEELPRLADEGLNRRVAEDLNLGNLNVSIPWTHKVGNFTGLYSSTVPVFNPEWQTPSFPHIHLQEDIINRCQQYVGPLTVNEKRRLKLIMPARFYPNLTKYLPLDKGIKPYYPEHAVNHYFKTRHYLHTLWKAGILYKRETTRSASFCGSPYSWEQELQHGRLVFQTSTRHGDKSFCSQSSGILSRSPVGPCVRSQLKQSRLGLQPQQGSLARGKSGRSGSIRARVHPTTRRSFGVEPSGSGHIDNSASSTSSCLHQSAVRKTAYSHLSTSKRQSSSGHAVELHNIPPSSARPQSEGPILSCWWLQFRNSKPCSDYCLTHIVNLLEDWGPCTEHGEHNIRILRTPARVTGGVFLVDKNPHNTTESRLVVDFSQFSRGS…	0
1161	MPLSYQHFRKLLLLDDEAGPLEEELPRLADEGLNRRVAEDLNLGNLNVSIPWTHKVGNFTGLYSSTVPVFNPEWQTPSFPHIHLQEDIINRCQQYVGPLTVNEKRRLKLIMPARFYPNLTKYLPLDKGIKPYYPEHAVNHYFKTRHYLHTLWKAGILYKRETTRSASFCGSPYSWEQELQHGRLVFQTSTRHGDKSFCSQSSGILSRSPVGPCVRSQLKQSRLGLQPQQGSLARGKSGRSGSIRARVHPTTRRSFGVEPSGSGHIDNSASSTSSCLHQSAVRKTAYSHLSTSKRQSSSGHAVELHNIPPSSARPQSEGPILSCWWLQFRNSKPCSDYCLTHIVNLLEDWGPCTEHGEHNIRILRTPARVTGGVFLVDKNPHNTTESRLVVDFSQFSRGS…	0
1162	MPLSYQHFRKLLLLDDEAGPLEEELPRLADEGLNRRVAEDLNLGNLNVSIPWTHKVGNFTGLYSSTVPVFNPEWQTPSFPHIHLQEDIINRCQQYVGPLTVNEKRRLKLIMPARFYPNLTKYLPLDKGIKPYYPEHAVNHYFKTRHYLHTLWKAGILYKRETTRSASFCGSPYSWEQELQHGRLVFQTSTRHGDKSFCSQSSGILSRSPVGPCVRSQLKQSRLGLQPQQGSLARGKSGRSGSIRARVHPTTRRSFGVEPSGSGHIDNSASSTSSCLHQSAVRKTAYSHLSTSKRQSSSGHAVELHNIPPSSARPQSEGPILSCWWLQFRNSKPCSDYCLTHIVNLLEDWGPCTEHGEHNIRILRTPARVTGGVFLVDKNPHNTTESRLVVDFSQFSRGS…	0
1163	MPLSYQHFRKLLLLDDEAGPLEEELPRLADEGLNRRVAEDLNLGNLNVSIPWTHKVGNFTGLYSSTVPVFNPEWQTPSFPHIHLQEDIINRCQQYVGPLTVNEKRRLKLIMPARFYPNLTKYLPLDKGIKPYYPEHAVNHYFKTRHYLHTLWKAGILYKRETTRSASFCGSPYSWEQELQHGRLVFQTSTRHGDKSFCSQSSGILSRSPVGPCVRSQLKQSRLGLQPQQGSLARGKSGRSGSIRARVHPTTRRSFGVEPSGSGHIDNSASSTSSCLHQSAVRKTAYSHLSTSKRQSSSGHAVELHNIPPSSARPQSEGPILSCWWLQFRNSKPCSDYCLTHIVNLLEDWGPCTEHGEHNIRILRTPARVTGGVFLVDKNPHNTTESRLVVDFSQFSRGS…	0
1164	MPLSYQHFRKLLLLDDEAGPLEEELPRLADEGLNRRVAEDLNLGNLNVSIPWTHKVGNFTGLYSSTVPVFNPEWQTPSFPHIHLQEDIINRCQQYVGPLTVNEKRRLKLIMPARFYPNLTKYLPLDKGIKPYYPEHAVNHYFKTRHYLHTLWKAGILYKRETTRSASFCGSPYSWEQELQHGRLVFQTSTRHGDKSFCSQSSGILSRSPVGPCVRSQLKQSRLGLQPQQGSLARGKSGRSGSIRARVHPTTRRSFGVEPSGSGHIDNSASSTSSCLHQSAVRKTAYSHLSTSKRQSSSGHAVELHNIPPSSARPQSEGPILSCWWLQFRNSKPCSDYCLTHIVNLLEDWGPCTEHGEHNIRILRTPARVTGGVFLVDKNPHNTTESRLVVDFSQFSRGS…	0
1165	MPLSYQHFRKLLLLDDEAGPLEEELPRLADEGLNRRVAEDLNLGNLNVSIPWTHKVGNFTGLYSSTVPVFNPEWQTPSFPHIHLQEDIINRCQQYVGPLTVNEKRRLKLIMPARFYPNLTKYLPLDKGIKPYYPEHAVNHYFKTRHYLHTLWKAGILYKRETTRSASFCGSPYSWEQELQHGRLVFQTSTRHGDKSFCSQSSGILSRSPVGPCVRSQLKQSRLGLQPQQGSLARGKSGRSGSIRARVHPTTRRSFGVEPSGSGHIDNSASSTSSCLHQSAVRKTAYSHLSTSKRQSSSGHAVELHNIPPSSARPQSEGPILSCWWLQFRNSKPCSDYCLTHIVNLLEDWGPCTEHGEHNIRILRTPARVTGGVFLVDKNPHNTTESRLVVDFSQFSRGS…	0
1166	MPLSYQHFRKLLLLDDEAGPLEEELPRLADEGLNRRVAEDLNLGNLNVSIPWTHKVGNFTGLYSSTVPVFNPEWQTPSFPHIHLQEDIINRCQQYVGPLTVNEKRRLKLIMPARFYPNLTKYLPLDKGIKPYYPEHAVNHYFKTRHYLHTLWKAGILYKRETTRSASFCGSPYSWEQELQHGRLVFQTSTRHGDKSFCSQSSGILSRSPVGPCVRSQLKQSRLGLQPQQGSLARGKSGRSGSIRARVHPTTRRSFGVEPSGSGHIDNSASSTSSCLHQSAVRKTAYSHLSTSKRQSSSGHAVELHNIPPSSARPQSEGPILSCWWLQFRNSKPCSDYCLTHIVNLLEDWGPCTEHGEHNIRILRTPARVTGGVFLVDKNPHNTTESRLVVDFSQFSRGS…	0
1167	MPLSYQHFRKLLLLDDEAGPLEEELPRLADEGLNRRVAEDLNLGNLNVSIPWTHKVGNFTGLYSSTVPVFNPEWQTPSFPHIHLQEDIINRCQQYVGPLTVNEKRRLKLIMPARFYPNLTKYLPLDKGIKPYYPEHAVNHYFKTRHYLHTLWKAGILYKRETTRSASFCGSPYSWEQELQHGRLVFQTSTRHGDKSFCSQSSGILSRSPVGPCVRSQLKQSRLGLQPQQGSLARGKSGRSGSIRARVHPTTRRSFGVEPSGSGHIDNSASSTSSCLHQSAVRKTAYSHLSTSKRQSSSGHAVELHNIPPSSARPQSEGPILSCWWLQFRNSKPCSDYCLTHIVNLLEDWGPCTEHGEHNIRILRTPARVTGGVFLVDKNPHNTTESRLVVDFSQFSRGS…	0
1168	MPLSYQHFRKLLLLDDEAGPLEEELPRLADEGLNRRVAEDLNLGNLNVSIPWTHKVGNFTGLYSSTVPVFNPEWQTPSFPHIHLQEDIINRCQQYVGPLTVNEKRRLKLIMPARFYPNLTKYLPLDKGIKPYYPEHAVNHYFKTRHYLHTLWKAGILYKRETTRSASFCGSPYSWEQELQHGRLVFQTSTRHGDKSFCSQSSGILSRSPVGPCVRSQLKQSRLGLQPQQGSLARGKSGRSGSIRARVHPTTRRSFGVEPSGSGHIDNSASSTSSCLHQSAVRKTAYSHLSTSKRQSSSGHAVELHNIPPSSARPQSEGPILSCWWLQFRNSKPCSDYCLTHIVNLLEDWGPCTEHGEHNIRILRTPARVTGGVFLVDKNPHNTTESRLVVDFSQFSRGS…	0
1169	MPLSYQHFRKLLLLDDEAGPLEEELPRLADEGLNRRVAEDLNLGNLNVSIPWTHKVGNFTGLYSSTVPVFNPEWQTPSFPHIHLQEDIINRCQQYVGPLTVNEKRRLKLIMPARFYPNLTKYLPLDKGIKPYYPEHAVNHYFKTRHYLHTLWKAGILYKRETTRSASFCGSPYSWEQELQHGRLVFQTSTRHGDKSFCSQSSGILSRSPVGPCVRSQLKQSRLGLQPQQGSLARGKSGRSGSIRARVHPTTRRSFGVEPSGSGHIDNSASSTSSCLHQSAVRKTAYSHLSTSKRQSSSGHAVELHNIPPSSARPQSEGPILSCWWLQFRNSKPCSDYCLTHIVNLLEDWGPCTEHGEHNIRILRTPARVTGGVFLVDKNPHNTTESRLVVDFSQFSRGS…	0
1170	MPLSYQHFRKLLLLDDEAGPLEEELPRLADEGLNRRVAEDLNLGNLNVSIPWTHKVGNFTGLYSSTVPVFNPEWQTPSFPHIHLQEDIINRCQQYVGPLTVNEKRRLKLIMPARFYPNLTKYLPLDKGIKPYYPEHAVNHYFKTRHYLHTLWKAGILYKRETTRSASFCGSPYSWEQELQHGRLVFQTSTRHGDKSFCSQSSGILSRSPVGPCVRSQLKQSRLGLQPQQGSLARGKSGRSGSIRARVHPTTRRSFGVEPSGSGHIDNSASSTSSCLHQSAVRKTAYSHLSTSKRQSSSGHAVELHNIPPSSARPQSEGPILSCWWLQFRNSKPCSDYCLTHIVNLLEDWGPCTEHGEHNIRILRTPARVTGGVFLVDKNPHNTTESRLVVDFSQFSRGS…	0
1171	MPLSYQHFRKLLLLDDEAGPLEEELPRLADEGLNRRVAEDLNLGNLNVSIPWTHKVGNFTGLYSSTVPVFNPEWQTPSFPHIHLQEDIINRCQQYVGPLTVNEKRRLKLIMPARFYPNLTKYLPLDKGIKPYYPEHAVNHYFKTRHYLHTLWKAGILYKRETTRSASFCGSPYSWEQELQHGRLVFQTSTRHGDKSFCSQSSGILSRSPVGPCVRSQLKQSRLGLQPQQGSLARGKSGRSGSIRARVHPTTRRSFGVEPSGSGHIDNSASSTSSCLHQSAVRKTAYSHLSTSKRQSSSGHAVELHNIPPSSARPQSEGPILSCWWLQFRNSKPCSDYCLTHIVNLLEDWGPCTEHGEHNIRILRTPARVTGGVFLVDKNPHNTTESRLVVDFSQFSRGS…	0
1172	MPLSYQHFRKLLLLDDEAGPLEEELPRLADEGLNRRVAEDLNLGNLNVSIPWTHKVGNFTGLYSSTVPVFNPEWQTPSFPHIHLQEDIINRCQQYVGPLTVNEKRRLKLIMPARFYPNLTKYLPLDKGIKPYYPEHAVNHYFKTRHYLHTLWKAGILYKRETTRSASFCGSPYSWEQELQHGRLVFQTSTRHGDKSFCSQSSGILSRSPVGPCVRSQLKQSRLGLQPQQGSLARGKSGRSGSIRARVHPTTRRSFGVEPSGSGHIDNSASSTSSCLHQSAVRKTAYSHLSTSKRQSSSGHAVELHNIPPSSARPQSEGPILSCWWLQFRNSKPCSDYCLTHIVNLLEDWGPCTEHGEHNIRILRTPARVTGGVFLVDKNPHNTTESRLVVDFSQFSRGS…	0
1173	MPLSYQHFRKLLLLDDEAGPLEEELPRLADEGLNRRVAEDLNLGNLNVSIPWTHKVGNFTGLYSSTVPVFNPEWQTPSFPHIHLQEDIINRCQQYVGPLTVNEKRRLKLIMPARFYPNLTKYLPLDKGIKPYYPEHAVNHYFKTRHYLHTLWKAGILYKRETTRSASFCGSPYSWEQELQHGRLVFQTSTRHGDKSFCSQSSGILSRSPVGPCVRSQLKQSRLGLQPQQGSLARGKSGRSGSIRARVHPTTRRSFGVEPSGSGHIDNSASSTSSCLHQSAVRKTAYSHLSTSKRQSSSGHAVELHNIPPSSARPQSEGPILSCWWLQFRNSKPCSDYCLTHIVNLLEDWGPCTEHGEHNIRILRTPARVTGGVFLVDKNPHNTTESRLVVDFSQFSRGS…	0
1174	MPLSYQHFRKLLLLDDEAGPLEEELPRLADEGLNRRVAEDLNLGNLNVSIPWTHKVGNFTGLYSSTVPVFNPEWQTPSFPHIHLQEDIINRCQQYVGPLTVNEKRRLKLIMPARFYPNLTKYLPLDKGIKPYYPEHAVNHYFKTRHYLHTLWKAGILYKRETTRSASFCGSPYSWEQELQHGRLVFQTSTRHGDKSFCSQSSGILSRSPVGPCVRSQLKQSRLGLQPQQGSLARGKSGRSGSIRARVHPTTRRSFGVEPSGSGHIDNSASSTSSCLHQSAVRKTAYSHLSTSKRQSSSGHAVELHNIPPSSARPQSEGPILSCWWLQFRNSKPCSDYCLTHIVNLLEDWGPCTEHGEHNIRILRTPARVTGGVFLVDKNPHNTTESRLVVDFSQFSRGS…	0
1175	MPLSYQHFRKLLLLDDEAGPLEEELPRLADEGLNRRVAEDLNLGNLNVSIPWTHKVGNFTGLYSSTVPVFNPEWQTPSFPHIHLQEDIINRCQQYVGPLTVNEKRRLKLIMPARFYPNLTKYLPLDKGIKPYYPEHAVNHYFKTRHYLHTLWKAGILYKRETTRSASFCGSPYSWEQELQHGRLVFQTSTRHGDKSFCSQSSGILSRSPVGPCVRSQLKQSRLGLQPQQGSLARGKSGRSGSIRARVHPTTRRSFGVEPSGSGHIDNSASSTSSCLHQSAVRKTAYSHLSTSKRQSSSGHAVELHNIPPSSARPQSEGPILSCWWLQFRNSKPCSDYCLTHIVNLLEDWGPCTEHGEHNIRILRTPARVTGGVFLVDKNPHNTTESRLVVDFSQFSRGS…	0
1176	MPLSYQHFRKLLLLDDEAGPLEEELPRLADEGLNRRVAEDLNLGNLNVSIPWTHKVGNFTGLYSSTVPVFNPEWQTPSFPHIHLQEDIINRCQQYVGPLTVNEKRRLKLIMPARFYPNLTKYLPLDKGIKPYYPEHAVNHYFKTRHYLHTLWKAGILYKRETTRSASFCGSPYSWEQELQHGRLVFQTSTRHGDKSFCSQSSGILSRSPVGPCVRSQLKQSRLGLQPQQGSLARGKSGRSGSIRARVHPTTRRSFGVEPSGSGHIDNSASSTSSCLHQSAVRKTAYSHLSTSKRQSSSGHAVELHNIPPSSARPQSEGPILSCWWLQFRNSKPCSDYCLTHIVNLLEDWGPCTEHGEHNIRILRTPARVTGGVFLVDKNPHNTTESRLVVDFSQFSRGS…	0
1177	MPLSYQHFRKLLLLDDEAGPLEEELPRLADEGLNRRVAEDLNLGNLNVSIPWTHKVGNFTGLYSSTVPVFNPEWQTPSFPHIHLQEDIINRCQQYVGPLTVNEKRRLKLIMPARFYPNLTKYLPLDKGIKPYYPEHAVNHYFKTRHYLHTLWKAGILYKRETTRSASFCGSPYSWEQELQHGRLVFQTSTRHGDKSFCSQSSGILSRSPVGPCVRSQLKQSRLGLQPQQGSLARGKSGRSGSIRARVHPTTRRSFGVEPSGSGHIDNSASSTSSCLHQSAVRKTAYSHLSTSKRQSSSGHAVELHNIPPSSARPQSEGPILSCWWLQFRNSKPCSDYCLTHIVNLLEDWGPCTEHGEHNIRILRTPARVTGGVFLVDKNPHNTTESRLVVDFSQFSRGS…	0
1178	MPLSYQHFRKLLLLDDEAGPLEEELPRLADEGLNRRVAEDLNLGNLNVSIPWTHKVGNFTGLYSSTVPVFNPEWQTPSFPHIHLQEDIINRCQQYVGPLTVNEKRRLKLIMPARFYPNLTKYLPLDKGIKPYYPEHAVNHYFKTRHYLHTLWKAGILYKRETTRSASFCGSPYSWEQELQHGRLVFQTSTRHGDKSFCSQSSGILSRSPVGPCVRSQLKQSRLGLQPQQGSLARGKSGRSGSIRARVHPTTRRSFGVEPSGSGHIDNSASSTSSCLHQSAVRKTAYSHLSTSKRQSSSGHAVELHNIPPSSARPQSEGPILSCWWLQFRNSKPCSDYCLTHIVNLLEDWGPCTEHGEHNIRILRTPARVTGGVFLVDKNPHNTTESRLVVDFSQFSRGS…	0
1179	MPLSYQHFRKLLLLDDEAGPLEEELPRLADEGLNRRVAEDLNLGNLNVSIPWTHKVGNFTGLYSSTVPVFNPEWQTPSFPHIHLQEDIINRCQQYVGPLTVNEKRRLKLIMPARFYPNLTKYLPLDKGIKPYYPEHAVNHYFKTRHYLHTLWKAGILYKRETTRSASFCGSPYSWEQELQHGRLVFQTSTRHGDKSFCSQSSGILSRSPVGPCVRSQLKQSRLGLQPQQGSLARGKSGRSGSIRARVHPTTRRSFGVEPSGSGHIDNSASSTSSCLHQSAVRKTAYSHLSTSKRQSSSGHAVELHNIPPSSARPQSEGPILSCWWLQFRNSKPCSDYCLTHIVNLLEDWGPCTEHGEHNIRILRTPARVTGGVFLVDKNPHNTTESRLVVDFSQFSRGS…	0
1180	MRHLRDLPDEEIIIASGSEILELVVNAMMGDDHPEPPTPFETPSLHDLYDLEVDVPEDDPNEKAVNDLFSDAALLAAEEASSPSSDSDSSLHTPRHDRGEKEIPGLKWEKMDLRCYEECLPPSDDEDEQAIQNAASHGVQAVSESFALDCPPLPGHGCKSCEFHRINTGDKAVLCALCYMRAYNHWWFTVSVIK	0
1181	MRHLRDLPDEEIIIASGSEILELVVNAMMGDDHPEPPTPFETPSLHDLYDLEVDVPEDDPNEKAVNDLFSDAALLAAEEASSPSSDSDSSLHTPRHDRGEKEIPGLKWEKMDLRCYEECLPPSDDEDEQAIQNAASHGVQAVSESFALDCPPLPGHGCKSCEFHRINTGDKAVLCALCYMRAYNHWWFTVSVIK	0
1182	MRHLRDLPDEEIIIASGSEILELVVNAMMGDDHPEPPTPFETPSLHDLYDLEVDVPEDDPNEKAVNDLFSDAALLAAEEASSPSSDSDSSLHTPRHDRGEKEIPGLKWEKMDLRCYEECLPPSDDEDEQAIQNAASHGVQAVSESFALDCPPLPGHGCKSCEFHRINTGDKAVLCALCYMRAYNHWWFTVSVIK	0
1183	MRHLRDLPDEEIIIASGSEILELVVNAMMGDDHPEPPTPFETPSLHDLYDLEVDVPEDDPNEKAVNDLFSDAALLAAEEASSPSSDSDSSLHTPRHDRGEKEIPGLKWEKMDLRCYEECLPPSDDEDEQAIQNAASHGVQAVSESFALDCPPLPGHGCKSCEFHRINTGDKAVLCALCYMRAYNHWWFTVSVIK	0
1184	MRHLRDLPDEEIIIASGSEILELVVNAMMGDDHPEPPTPFETPSLHDLYDLEVDVPEDDPNEKAVNDLFSDAALLAAEEASSPSSDSDSSLHTPRHDRGEKEIPGLKWEKMDLRCYEECLPPSDDEDEQAIQNAASHGVQAVSESFALDCPPLPGHGCKSCEFHRINTGDKAVLCALCYMRAYNHWWFTVSVIK	0.806951
1185	MRHLRDLPDEEIIIASGSEILELVVNAMMGDDHPEPPTPFETPSLHDLYDLEVDVPEDDPNEKAVNDLFSDAALLAAEEASSPSSDSDSSLHTPRHDRGEKEIPGLKWEKMDLRCYEECLPPSDDEDEQAIQNAASHGVQAVSESFALDCPPLPGHGCKSCEFHRINTGDKAVLCALCYMRAYNHWWFTVSVIK	0
1186	MRADGEELDLLPPVRGMAVDVMEVEMPTARRTFVLVFIQAATVLATLHGMHVLHELYLGSFDEEFQWEVESWRLHLVLYYVVVVGLALFCLDGGHADEPAREAGPDLGANGSESEDEGAQAGAVQGPETLRSQVSGQRRRAVDLQEFFKGAREVQMVLDLHRAVGGDVDGLQCPVPLGSDHRPPFLLGGRKRFGFHG	0
1187	MRADGEELDLLPPVRGMAVDVMEVEMPTARRTFVLVFIQAATVLATLHGMHVLHELYLGSFDEEFQWEVESWRLHLVLYYVVVVGLALFCLDGGHADEPAREAGPDLGANGSESEDEGAQAGAVQGPETLRSQVSGQRRRAVDLQEFFKGAREVQMVLDLHRAVGGDVDGLQCPVPLGSDHRPPFLLGGRKRFGFHG	0
1188	MRADGEELDLLPPVRGMAVDVMEVEMPTARRTFVLVFIQAATVLATLHGMHVLHELYLGSFDEEFQWEVESWRLHLVLYYVVVVGLALFCLDGGHADEPAREAGPDLGANGSESEDEGAQAGAVQGPETLRSQVSGQRRRAVDLQEFFKGAREVQMVLDLHRAVGGDVDGLQCPVPLGSDHRPPFLLGGRKRFGFHG	0
1189	MRADGEELDLLPPVRGMAVDVMEVEMPTARRTFVLVFIQAATVLATLHGMHVLHELYLGSFDEEFQWEVESWRLHLVLYYVVVVGLALFCLDGGHADEPAREAGPDLGANGSESEDEGAQAGAVQGPETLRSQVSGQRRRAVDLQEFFKGAREVQMVLDLHRAVGGDVDGLQCPVPLGSDHRPPFLLGGRKRFGFHG	0
1190	MRADGEELDLLPPVRGMAVDVMEVEMPTARRTFVLVFIQAATVLATLHGMHVLHELYLGSFDEEFQWEVESWRLHLVLYYVVVVGLALFCLDGGHADEPAREAGPDLGANGSESEDEGAQAGAVQGPETLRSQVSGQRRRAVDLQEFFKGAREVQMVLDLHRAVGGDVDGLQCPVPLGSDHRPPFLLGGRKRFGFHG	0
1191	MRADGEELDLLPPVRGMAVDVMEVEMPTARRTFVLVFIQAATVLATLHGMHVLHELYLGSFDEEFQWEVESWRLHLVLYYVVVVGLALFCLDGGHADEPAREAGPDLGANGSESEDEGAQAGAVQGPETLRSQVSGQRRRAVDLQEFFKGAREVQMVLDLHRAVGGDVDGLQCPVPLGSDHRPPFLLGGRKRFGFHG	0
1192	MRADGEELDLLPPVRGMAVDVMEVEMPTARRTFVLVFIQAATVLATLHGMHVLHELYLGSFDEEFQWEVESWRLHLVLYYVVVVGLALFCLDGGHADEPAREAGPDLGANGSESEDEGAQAGAVQGPETLRSQVSGQRRRAVDLQEFFKGAREVQMVLDLHRAVGGDVDGLQCPVPLGSDHRPPFLLGGRKRFGFHG	0
1193	MDSDAPGPVMCFCRQMEDINFSSLAPRHGTRPFMGTWSDIGTSQLNGGAFNWSSLWSGLKNFGSTLKTYGSKAWNSTTGQALRDKLKEQNFQQKVVDGLASGINGVVDLANQAVQRQINSRLDPDPPAGSVEMPQVEEELPPLDKRGDKRPRPDAEETLLTHTDEPPPYEEAVKLGLPTTRPIAPLATGVLKPESSKPATLDLPPPPTPRPSTVAKPLPPVAVARARPGARPQANWQSTLNSIVGLGVQSVKRRRCY	0
1194	MDSDAPGPVMCFCRQMEDINFSSLAPRHGTRPFMGTWSDIGTSQLNGGAFNWSSLWSGLKNFGSTLKTYGSKAWNSTTGQALRDKLKEQNFQQKVVDGLASGINGVVDLANQAVQRQINSRLDPDPPAGSVEMPQVEEELPPLDKRGDKRPRPDAEETLLTHTDEPPPYEEAVKLGLPTTRPIAPLATGVLKPESSKPATLDLPPPPTPRPSTVAKPLPPVAVARARPGARPQANWQSTLNSIVGLGVQSVKRRRCY	0
1195	MDSDAPGPVMCFCRQMEDINFSSLAPRHGTRPFMGTWSDIGTSQLNGGAFNWSSLWSGLKNFGSTLKTYGSKAWNSTTGQALRDKLKEQNFQQKVVDGLASGINGVVDLANQAVQRQINSRLDPDPPAGSVEMPQVEEELPPLDKRGDKRPRPDAEETLLTHTDEPPPYEEAVKLGLPTTRPIAPLATGVLKPESSKPATLDLPPPPTPRPSTVAKPLPPVAVARARPGARPQANWQSTLNSIVGLGVQSVKRRRCY	0
1196	MDSDAPGPVMCFCRQMEDINFSSLAPRHGTRPFMGTWSDIGTSQLNGGAFNWSSLWSGLKNFGSTLKTYGSKAWNSTTGQALRDKLKEQNFQQKVVDGLASGINGVVDLANQAVQRQINSRLDPDPPAGSVEMPQVEEELPPLDKRGDKRPRPDAEETLLTHTDEPPPYEEAVKLGLPTTRPIAPLATGVLKPESSKPATLDLPPPPTPRPSTVAKPLPPVAVARARPGARPQANWQSTLNSIVGLGVQSVKRRRCY	0
1197	MDSDAPGPVMCFCRQMEDINFSSLAPRHGTRPFMGTWSDIGTSQLNGGAFNWSSLWSGLKNFGSTLKTYGSKAWNSTTGQALRDKLKEQNFQQKVVDGLASGINGVVDLANQAVQRQINSRLDPDPPAGSVEMPQVEEELPPLDKRGDKRPRPDAEETLLTHTDEPPPYEEAVKLGLPTTRPIAPLATGVLKPESSKPATLDLPPPPTPRPSTVAKPLPPVAVARARPGARPQANWQSTLNSIVGLGVQSVKRRRCY	0
1198	MDSDAPGPVMCFCRQMEDINFSSLAPRHGTRPFMGTWSDIGTSQLNGGAFNWSSLWSGLKNFGSTLKTYGSKAWNSTTGQALRDKLKEQNFQQKVVDGLASGINGVVDLANQAVQRQINSRLDPDPPAGSVEMPQVEEELPPLDKRGDKRPRPDAEETLLTHTDEPPPYEEAVKLGLPTTRPIAPLATGVLKPESSKPATLDLPPPPTPRPSTVAKPLPPVAVARARPGARPQANWQSTLNSIVGLGVQSVKRRRCY	0
1199	MDSDAPGPVMCFCRQMEDINFSSLAPRHGTRPFMGTWSDIGTSQLNGGAFNWSSLWSGLKNFGSTLKTYGSKAWNSTTGQALRDKLKEQNFQQKVVDGLASGINGVVDLANQAVQRQINSRLDPDPPAGSVEMPQVEEELPPLDKRGDKRPRPDAEETLLTHTDEPPPYEEAVKLGLPTTRPIAPLATGVLKPESSKPATLDLPPPPTPRPSTVAKPLPPVAVARARPGARPQANWQSTLNSIVGLGVQSVKRRRCY	0
1200	MDSDAPGPVMCFCRQMEDINFSSLAPRHGTRPFMGTWSDIGTSQLNGGAFNWSSLWSGLKNFGSTLKTYGSKAWNSTTGQALRDKLKEQNFQQKVVDGLASGINGVVDLANQAVQRQINSRLDPDPPAGSVEMPQVEEELPPLDKRGDKRPRPDAEETLLTHTDEPPPYEEAVKLGLPTTRPIAPLATGVLKPESSKPATLDLPPPPTPRPSTVAKPLPPVAVARARPGARPQANWQSTLNSIVGLGVQSVKRRRCY	0
1201	MDSDAPGPVMCFCRQMEDINFSSLAPRHGTRPFMGTWSDIGTSQLNGGAFNWSSLWSGLKNFGSTLKTYGSKAWNSTTGQALRDKLKEQNFQQKVVDGLASGINGVVDLANQAVQRQINSRLDPDPPAGSVEMPQVEEELPPLDKRGDKRPRPDAEETLLTHTDEPPPYEEAVKLGLPTTRPIAPLATGVLKPESSKPATLDLPPPPTPRPSTVAKPLPPVAVARARPGARPQANWQSTLNSIVGLGVQSVKRRRCY	0
1202	MSHGGAADLARLGHLDHCRRFRCFARDLAEFTYFELSEEHPQGPAHGVRIVVEGGLDSHLLRIFSQRPILVQRQQGNTLLTLYCICNHPGLHESLCCLLCTEYNKS	0
1203	MSHGGAADLARLGHLDHCRRFRCFARDLAEFTYFELSEEHPQGPAHGVRIVVEGGLDSHLLRIFSQRPILVQRQQGNTLLTLYCICNHPGLHESLCCLLCTEYNKS	0
1204	MSHGGAADLARLGHLDHCRRFRCFARDLAEFTYFELSEEHPQGPAHGVRIVVEGGLDSHLLRIFSQRPILVQRQQGNTLLTLYCICNHPGLHESLCCLLCTEYNKS	0
1205	MKVFVVCCVLSIIKAEISDYSGLDCVPASLNQSLTFTGNETELHLQCKPHKKYLTWLHQGSPIAVVNHCNDDGVLLNGPANLTFSTRRSKLLLFRPFLPGIYQCVSGPCHHTFHLIPNTTSSPAPLLTNNQTNHHQRYRRDLVESNTTHTGGELRGPQLSGIYYGPWEVVGLIALGLVAGGLLALCYLYLPCFSYLVVLCCWFKKWGRSP	0
1206	MKVFVVCCVLSIIKAEISDYSGLDCVPASLNQSLTFTGNETELHLQCKPHKKYLTWLHQGSPIAVVNHCNDDGVLLNGPANLTFSTRRSKLLLFRPFLPGIYQCVSGPCHHTFHLIPNTTSSPAPLLTNNQTNHHQRYRRDLVESNTTHTGGELRGPQLSGIYYGPWEVVGLIALGLVAGGLLALCYLYLPCFSYLVVLCCWFKKWGRSP	0
1207	MKVFVVCCVLSIIKAEISDYSGLDCVPASLNQSLTFTGNETELHLQCKPHKKYLTWLHQGSPIAVVNHCNDDGVLLNGPANLTFSTRRSKLLLFRPFLPGIYQCVSGPCHHTFHLIPNTTSSPAPLLTNNQTNHHQRYRRDLVESNTTHTGGELRGPQLSGIYYGPWEVVGLIALGLVAGGLLALCYLYLPCFSYLVVLCCWFKKWGRSP	0
1208	MKVFVVCCVLSIIKAEISDYSGLDCVPASLNQSLTFTGNETELHLQCKPHKKYLTWLHQGSPIAVVNHCNDDGVLLNGPANLTFSTRRSKLLLFRPFLPGIYQCVSGPCHHTFHLIPNTTSSPAPLLTNNQTNHHQRYRRDLVESNTTHTGGELRGPQLSGIYYGPWEVVGLIALGLVAGGLLALCYLYLPCFSYLVVLCCWFKKWGRSP	0
1209	MKVFVVCCVLSIIKAEISDYSGLDCVPASLNQSLTFTGNETELHLQCKPHKKYLTWLHQGSPIAVVNHCNDDGVLLNGPANLTFSTRRSKLLLFRPFLPGIYQCVSGPCHHTFHLIPNTTSSPAPLLTNNQTNHHQRYRRDLVESNTTHTGGELRGPQLSGIYYGPWEVVGLIALGLVAGGLLALCYLYLPCFSYLVVLCCWFKKWGRSP	0
1210	MKVFVVCCVLSIIKAEISDYSGLDCVPASLNQSLTFTGNETELHLQCKPHKKYLTWLHQGSPIAVVNHCNDDGVLLNGPANLTFSTRRSKLLLFRPFLPGIYQCVSGPCHHTFHLIPNTTSSPAPLLTNNQTNHHQRYRRDLVESNTTHTGGELRGPQLSGIYYGPWEVVGLIALGLVAGGLLALCYLYLPCFSYLVVLCCWFKKWGRSP	0
1211	MKVFVVCCVLSIIKAEISDYSGLDCVPASLNQSLTFTGNETELHLQCKPHKKYLTWLHQGSPIAVVNHCNDDGVLLNGPANLTFSTRRSKLLLFRPFLPGIYQCVSGPCHHTFHLIPNTTSSPAPLLTNNQTNHHQRYRRDLVESNTTHTGGELRGPQLSGIYYGPWEVVGLIALGLVAGGLLALCYLYLPCFSYLVVLCCWFKKWGRSP	0
1212	MRALLLLMLLLLLAPLVAPFPLKTPTQSPKEVRNCKFQEPWKFLKCYQLKSDMHPSWIIIMGIVNILACTFFSFVIYPRFDFGWNAPEALWLPPDPDTPPQQQQNQAHAPPPQPRPQYMPILNYEAEPQRAMLPAISYFNLTGGDD	0
1213	MRALLLLMLLLLLAPLVAPFPLKTPTQSPKEVRNCKFQEPWKFLKCYQLKSDMHPSWIIIMGIVNILACTFFSFVIYPRFDFGWNAPEALWLPPDPDTPPQQQQNQAHAPPPQPRPQYMPILNYEAEPQRAMLPAISYFNLTGGDD	0
1214	MRALLLLMLLLLLAPLVAPFPLKTPTQSPKEVRNCKFQEPWKFLKCYQLKSDMHPSWIIIMGIVNILACTFFSFVIYPRFDFGWNAPEALWLPPDPDTPPQQQQNQAHAPPPQPRPQYMPILNYEAEPQRAMLPAISYFNLTGGDD	0
1215	MRALLLLMLLLLLAPLVAPFPLKTPTQSPKEVRNCKFQEPWKFLKCYQLKSDMHPSWIIIMGIVNILACTFFSFVIYPRFDFGWNAPEALWLPPDPDTPPQQQQNQAHAPPPQPRPQYMPILNYEAEPQRAMLPAISYFNLTGGDD	0
1216	MRALLLLMLLLLLAPLVAPFPLKTPTQSPKEVRNCKFQEPWKFLKCYQLKSDMHPSWIIIMGIVNILACTFFSFVIYPRFDFGWNAPEALWLPPDPDTPPQQQQNQAHAPPPQPRPQYMPILNYEAEPQRAMLPAISYFNLTGGDD	0
1217	MRIIIRKRDRAVVAHQAPQQSLSAPLRQAATQGVRVQGLPAHDANGPEHQSPGTAGAAADADLTQVGAVRAAQHHQVVQQSIVQRAPAKTHLWNYAAHMSIVPDPDVNQVASPPEHTAHVHDLLGHVQVHHLPVPHHPLVEHAALDNSAEPDGKYRPARHAAQGPRVLAMAVDHPPLATVDQLGTKQVYVGTAQAHAHACLQHSQFLGGQDHIPGHRELLQDSEPGRTGQSSHGTYIVHGQGIAIRQHRMILHQRSAALGLLTAR	0
1218	MRIIIRKRDRAVVAHQAPQQSLSAPLRQAATQGVRVQGLPAHDANGPEHQSPGTAGAAADADLTQVGAVRAAQHHQVVQQSIVQRAPAKTHLWNYAAHMSIVPDPDVNQVASPPEHTAHVHDLLGHVQVHHLPVPHHPLVEHAALDNSAEPDGKYRPARHAAQGPRVLAMAVDHPPLATVDQLGTKQVYVGTAQAHAHACLQHSQFLGGQDHIPGHRELLQDSEPGRTGQSSHGTYIVHGQGIAIRQHRMILHQRSAALGLLTAR	0
1219	MRIIIRKRDRAVVAHQAPQQSLSAPLRQAATQGVRVQGLPAHDANGPEHQSPGTAGAAADADLTQVGAVRAAQHHQVVQQSIVQRAPAKTHLWNYAAHMSIVPDPDVNQVASPPEHTAHVHDLLGHVQVHHLPVPHHPLVEHAALDNSAEPDGKYRPARHAAQGPRVLAMAVDHPPLATVDQLGTKQVYVGTAQAHAHACLQHSQFLGGQDHIPGHRELLQDSEPGRTGQSSHGTYIVHGQGIAIRQHRMILHQRSAALGLLTAR	0
1220	MRIIIRKRDRAVVAHQAPQQSLSAPLRQAATQGVRVQGLPAHDANGPEHQSPGTAGAAADADLTQVGAVRAAQHHQVVQQSIVQRAPAKTHLWNYAAHMSIVPDPDVNQVASPPEHTAHVHDLLGHVQVHHLPVPHHPLVEHAALDNSAEPDGKYRPARHAAQGPRVLAMAVDHPPLATVDQLGTKQVYVGTAQAHAHACLQHSQFLGGQDHIPGHRELLQDSEPGRTGQSSHGTYIVHGQGIAIRQHRMILHQRSAALGLLTAR	0
1221	MRIIIRKRDRAVVAHQAPQQSLSAPLRQAATQGVRVQGLPAHDANGPEHQSPGTAGAAADADLTQVGAVRAAQHHQVVQQSIVQRAPAKTHLWNYAAHMSIVPDPDVNQVASPPEHTAHVHDLLGHVQVHHLPVPHHPLVEHAALDNSAEPDGKYRPARHAAQGPRVLAMAVDHPPLATVDQLGTKQVYVGTAQAHAHACLQHSQFLGGQDHIPGHRELLQDSEPGRTGQSSHGTYIVHGQGIAIRQHRMILHQRSAALGLLTAR	0
1222	MRIIIRKRDRAVVAHQAPQQSLSAPLRQAATQGVRVQGLPAHDANGPEHQSPGTAGAAADADLTQVGAVRAAQHHQVVQQSIVQRAPAKTHLWNYAAHMSIVPDPDVNQVASPPEHTAHVHDLLGHVQVHHLPVPHHPLVEHAALDNSAEPDGKYRPARHAAQGPRVLAMAVDHPPLATVDQLGTKQVYVGTAQAHAHACLQHSQFLGGQDHIPGHRELLQDSEPGRTGQSSHGTYIVHGQGIAIRQHRMILHQRSAALGLLTAR	0
1223	MRIIIRKRDRAVVAHQAPQQSLSAPLRQAATQGVRVQGLPAHDANGPEHQSPGTAGAAADADLTQVGAVRAAQHHQVVQQSIVQRAPAKTHLWNYAAHMSIVPDPDVNQVASPPEHTAHVHDLLGHVQVHHLPVPHHPLVEHAALDNSAEPDGKYRPARHAAQGPRVLAMAVDHPPLATVDQLGTKQVYVGTAQAHAHACLQHSQFLGGQDHIPGHRELLQDSEPGRTGQSSHGTYIVHGQGIAIRQHRMILHQRSAALGLLTAR	0
1224	MRIIIRKRDRAVVAHQAPQQSLSAPLRQAATQGVRVQGLPAHDANGPEHQSPGTAGAAADADLTQVGAVRAAQHHQVVQQSIVQRAPAKTHLWNYAAHMSIVPDPDVNQVASPPEHTAHVHDLLGHVQVHHLPVPHHPLVEHAALDNSAEPDGKYRPARHAAQGPRVLAMAVDHPPLATVDQLGTKQVYVGTAQAHAHACLQHSQFLGGQDHIPGHRELLQDSEPGRTGQSSHGTYIVHGQGIAIRQHRMILHQRSAALGLLTAR	0
1225	MRIIIRKRDRAVVAHQAPQQSLSAPLRQAATQGVRVQGLPAHDANGPEHQSPGTAGAAADADLTQVGAVRAAQHHQVVQQSIVQRAPAKTHLWNYAAHMSIVPDPDVNQVASPPEHTAHVHDLLGHVQVHHLPVPHHPLVEHAALDNSAEPDGKYRPARHAAQGPRVLAMAVDHPPLATVDQLGTKQVYVGTAQAHAHACLQHSQFLGGQDHIPGHRELLQDSEPGRTGQSSHGTYIVHGQGIAIRQHRMILHQRSAALGLLTAR	0
1226	YTLTCLSNASLPISWYCNDTRLWRLPTPTVAGVTITCNFTCVEQSGHRQSLWITWHVQPVLQTLCAQPSNT	0
1227	YTLTCLSNASLPISWYCNDTRLWRLPTPTVAGVTITCNFTCVEQSGHRQSLWITWHVQPVLQTLCAQPSNT	0
1228	YTLTCPSVTSLPTSWYCNDTRLLRLRQSTLTVVNFICNFSCVGQSGHRHSLWMTWYTQPVLQTLCGQPANT	2.42215
1229	YTLTCPSVTSLPTSWYCNDTRLLRLRQSTLTVVNFICNFSCVGQSGHRHSLWMTWYTQPVLQTLCGQPANT	0
1230	YTLTCLSNASLPISWYCNDTLLWRLTSPTVTGVTITCNFTCVEQSGHQQSIGITWRAQPVLQTLCAQPSNT	0
1231	YTLTCLSNASLPISWYCNDTLLWRLTSPTVTGVTITCNFTCVEQSGHQQSIGITWRAQPVLQTLCAQPSNT	0
1232	YTLTCPSDTSLPTSWYCNDTRLLGMQQQTLTVFNLPCTFSCVGQSGHRHSLWITWSAKPVLQTFCGQPANT	0
1233	YTLTCPSDTSLPTSWYCNDTRLLGMQQQTLTVFNLPCTFSCVGQSGHRHSLWITWSAKPVLQTFCGQPANT	0
1234	MGSLEMVPMGAGPPSPGGDPDGDDGGNNSQYPSASGSSGNTPTPPNDEERESNEEPPPPYEDPYWGNGDRHSDYQPLGTQDQSLYLGLQHDGNDGLPPPPYSPRDDSSQHIYEEAGRGSMNPVCLPVIVAPYLFWLAAIAASCFTASVSTVVSATGLALSLLLLAAVANSSAAAQRKLLTPVTVLTAVVT	0
1235	MGSLEMVPMGAGPPSPGGDPDGDDGGNNSQYPSASGSSGNTPTPPNDEERESNEEPPPPYEDPYWGNGDRHSDYQPLGTQDQSLYLGLQHDGNDGLPPPPYSPRDDSSQHIYEEAGRGSMNPVCLPVIVAPYLFWLAAIAASCFTASVSTVVSATGLALSLLLLAAVANSSAAAQRKLLTPVTVLTAVVT	0
1236	MGSLEMVPMGAGPPSPGGDPDGDDGGNNSQYPSASGSSGNTPTPPNDEERESNEEPPPPYEDPYWGNGDRHSDYQPLGTQDQSLYLGLQHDGNDGLPPPPYSPRDDSSQHIYEEAGRGSMNPVCLPVIVAPYLFWLAAIAASCFTASVSTVVSATGLALSLLLLAAVANSSAAAQRKLLTPVTVLTAVVT	0
1237	MGSLEMVPMGAGPPSPGGDPDGDDGGNNSQYPSASGSSGNTPTPPNDEERESNEEPPPPYEDPYWGNGDRHSDYQPLGTQDQSLYLGLQHDGNDGLPPPPYSPRDDSSQHIYEEAGRGSMNPVCLPVIVAPYLFWLAAIAASCFTASVSTVVSATGLALSLLLLAAVANSSAAAQRKLLTPVTVLTAVVT	0
1238	MGSLEMVPMGAGPPSPGGDPDGDDGGNNSQYPSASGSSGNTPTPPNDEERESNEEPPPPYEDPYWGNGDRHSDYQPLGTQDQSLYLGLQHDGNDGLPPPPYSPRDDSSQHIYEEAGRGSMNPVCLPVIVAPYLFWLAAIAASCFTASVSTVVSATGLALSLLLLAAVANSSAAAQRKLLTPVTVLTAVVT	0
1239	MGSLEMVPMGAGPPSPGGDPDGDDGGNNSQYPSASGSSGNTPTPPNDEERESNEEPPPPYEDPYWGNGDRHSDYQPLGTQDQSLYLGLQHDGNDGLPPPPYSPRDDSSQHIYEEAGRGSMNPVCLPVIVAPYLFWLAAIAASCFTASVSTVVSATGLALSLLLLAAVANSSAAAQRKLLTPVTVLTAVVT	0
1240	MAAMLYCQLDSSRDVLCLRPVSAESRARALARPLGAVSSPSPSAVPSDHGAHLSLRGLPVCAFSSAGPCALRFTSARCMKTTVNAHQVLPKVLHKKTLGLSAMSTTDLEAYFKDCVFKDWEELGEENSLMIFVLGGCRDKLVCAPSSCNFFTSG	0
1241	MAAMLYCQLDSSRDVLCLRPVSAESRARALARPLGAVSSPSPSAVPSDHGAHLSLRGLPVCAFSSAGPCALRFTSARCMKTTVNAHQVLPKVLHKKTLGLSAMSTTDLEAYFKDCVFKDWEELGEENSLMIFVLGGCRDKLVCAPSSCNFFTSG	0
1242	MAAMLYCQLDSSRDVLCLRPVSAESRARALARPLGAVSSPSPSAVPSDHGAHLSLRGLPVCAFSSAGPCALRFTSARCMKTTVNAHQVLPKVLHKKTLGLSAMSTTDLEAYFKDCVFKDWEELGEENSLMIFVLGGCRDKLVCAPSSCNFFTSG	0
1243	MAAMLYCQLDSSRDVLCLRPVSAESRARALARPLGAVSSPSPSAVPSDHGAHLSLRGLPVCAFSSAGPCALRFTSARCMKTTVNAHQVLPKVLHKKTLGLSAMSTTDLEAYFKDCVFKDWEELGEENSLMIFVLGGCRDKLVCAPSSCNFFTSG	0
1244	MAAMLYCQLDSSRDVLCLRPVSAESRARALARPLGAVSSPSPSAVPSDHGAHLSLRGLPVCAFSSAGPCALRFTSARCMKTTVNAHQVLPKVLHKKTLGLSAMSTTDLEAYFKDCVFKDWEELGEENSLMIFVLGGCRDKLVCAPSSCNFFTSG	0
1245	MDIDPYKEFGASVELLSFLPSDFFPAIRDLLDTASALYREALESPEHCSPHHTALRQAILCWGELMNLATWVGSNLEDPASRELVVSYVNVNMGLKSDNYCGSTFPVLLLGEKLFLNIWCLLECGFALLLHIDHQMPLSYQHFRKLLLLDEEAGPLEEELPRLADEGLNRRVAEDLNLGNLNVSIPWTHKVGNFTGLYSSTVPCFNPKWQTPSFPDIH	0
1246	MDIDPYKEFGASVELLSFLPSDFFPAIRDLLDTASALYREALESPEHCSPHHTALRQAILCWGELMNLATWVGSNLEDPASRELVVSYVNVNMGLKSDNYCGSTFPVLLLGEKLFLNIWCLLECGFALLLHIDHQMPLSYQHFRKLLLLDEEAGPLEEELPRLADEGLNRRVAEDLNLGNLNVSIPWTHKVGNFTGLYSSTVPCFNPKWQTPSFPDIH	0
1247	MDIDPYKEFGASVELLSFLPSDFFPAIRDLLDTASALYREALESPEHCSPHHTALRQAILCWGELMNLATWVGSNLEDPASRELVVSYVNVNMGLKSDNYCGSTFPVLLLGEKLFLNIWCLLECGFALLLHIDHQMPLSYQHFRKLLLLDEEAGPLEEELPRLADEGLNRRVAEDLNLGNLNVSIPWTHKVGNFTGLYSSTVPCFNPKWQTPSFPDIH	0
1248	MDIDPYKEFGASVELLSFLPSDFFPAIRDLLDTASALYREALESPEHCSPHHTALRQAILCWGELMNLATWVGSNLEDPASRELVVSYVNVNMGLKSDNYCGSTFPVLLLGEKLFLNIWCLLECGFALLLHIDHQMPLSYQHFRKLLLLDEEAGPLEEELPRLADEGLNRRVAEDLNLGNLNVSIPWTHKVGNFTGLYSSTVPCFNPKWQTPSFPDIH	0
1249	MDIDPYKEFGASVELLSFLPSDFFPAIRDLLDTASALYREALESPEHCSPHHTALRQAILCWGELMNLATWVGSNLEDPASRELVVSYVNVNMGLKSDNYCGSTFPVLLLGEKLFLNIWCLLECGFALLLHIDHQMPLSYQHFRKLLLLDEEAGPLEEELPRLADEGLNRRVAEDLNLGNLNVSIPWTHKVGNFTGLYSSTVPCFNPKWQTPSFPDIH	0
1250	MDIDPYKEFGASVELLSFLPSDFFPAIRDLLDTASALYREALESPEHCSPHHTALRQAILCWGELMNLATWVGSNLEDPASRELVVSYVNVNMGLKSDNYCGSTFPVLLLGEKLFLNIWCLLECGFALLLHIDHQMPLSYQHFRKLLLLDEEAGPLEEELPRLADEGLNRRVAEDLNLGNLNVSIPWTHKVGNFTGLYSSTVPCFNPKWQTPSFPDIH	0
1251	MDIDPYKEFGASVELLSFLPSDFFPAIRDLLDTASALYREALESPEHCSPHHTALRQAILCWGELMNLATWVGSNLEDPASRELVVSYVNVNMGLKSDNYCGSTFPVLLLGEKLFLNIWCLLECGFALLLHIDHQMPLSYQHFRKLLLLDEEAGPLEEELPRLADEGLNRRVAEDLNLGNLNVSIPWTHKVGNFTGLYSSTVPCFNPKWQTPSFPDIH	0
1252	ERGLHHIDAQIRLMQQSDGNTFYTRSDAAICSQRRSADDAFGHSGSICRTGHRHPVVEAMGRRSFRRLQGREECRAARRNLCGSQQHAGYDECAQEAVHAAPDGCGPRRLQAA	0
1253	ERGLHHIDAQIRLMQQSDGNTFYTRSDAAICSQRRSADDAFGHSGSICRTGHRHPVVEAMGRRSFRRLQGREECRAARRNLCGSQQHAGYDECAQEAVHAAPDGCGPRRLQAA	0
1254	ERGLHHIDAQIRLMQQSDGNTFYTRSDAAICSQRRSADDAFGHSGSICRTGHRHPVVEAMGRRSFRRLQGREECRAARRNLCGSQQHAGYDECAQEAVHAAPDGCGPRRLQAA	0
1255	ERGLHHIDAQIRLMQQSDGNTFYTRSDAAICSQRRSADDAFGHSGSICRTGHRHPVVEAMGRRSFRRLQGREECRAARRNLCGSQQHAGYDECAQEAVHAAPDGCGPRRLQAA	0
1256	MISTMAAPHGRRQARTQP	0
1257	FAVNIAELRLYQPLIETCQRFDLVPAWVSMDSVDRRITRMFDTKDPKDDIVCTDFS	0
1258	FGVNIRELQVYQPAIELAQRSNLVPAWVGMEAVDVAVTKLFETKGKNDLVICTDFE	0
1259	LLQGQNVKGYPKQYTYFLEDGKVKVSRPEGVKIIPPQSDRQKIVLQAHNLAHTGREATLLKIANLYWWPNMRKDVVKQLGRCQQCLITNASNKASGPILRPDRPQKPFDKFFIDYIGPLPPSQGYLYVLVVVDGMTGFTWL	0
1260	LLQGQNVKGYPKQYTYFLEDGKVKVSRPEGVKIIPPQSDRQKIVLQAHNLAHTGREATLLKIANLYWWPNMRKDVVKQLGRCQQCLITNASNKASGPILRPDRPQKPFDKFFIDYIGPLPPSQGYLYVLVVVDGMTGFTWL	0
1261	LLQGQNVKGYPKQYTYFLEDGKVKVSRPEGVKIIPPQSDRQKIVLQAHNLAHTGREATLLKIANLYWWPNMRKDVVKQLGRCQQCLITNASNKASGPILRPDRPQKPFDKFFIDYIGPLPPSQGYLYVLVVVDGMTGFTWL	0
1262	LLQGQNVKGYPKQYTYFLEDGKVKVSRPEGVKIIPPQSDRQKIVLQAHNLAHTGREATLLKIANLYWWPNMRKDVVKQLGRCQQCLITNASNKASGPILRPDRPQKPFDKFFIDYIGPLPPSQGYLYVLVVVDGMTGFTWL	0
1263	LLQGQNVKGYPKQYTYFLEDGKVKVSRPEGVKIIPPQSDRQKIVLQAHNLAHTGREATLLKIANLYWWPNMRKDVVKQLGRCQQCLITNASNKASGPILRPDRPQKPFDKFFIDYIGPLPPSQGYLYVLVVVDGMTGFTWL	0
1264	MKVLALRHSVAQVYADTQIYTHDETKDDYENAFLISNLTTHNILYLNYSVKTLQILNKSGIAAVEIQKMDELFTLIRCNFTYDYIDDIVYLHDYSYYTNNEIRTDQHWVTKTNIEDYLLPGWKLMYVGYNGNDTRGHYNFSFKCQNAATDDDAIIEYIYSNELDFQNFILKKIKERMTTSLPIARLSNRVFRDKLFKTLVSDHSRVVNVGPRNESMFTFLDHPSIKQFSNGPYLVKDTIKLKQERWLGKRLSQFDIGQYKNMLNVLTTLYQYYDMYHEKPIIYMVGSAPSYWIHDVKQYSDLKFETWDPLDTPYSDLHHKELFYASDVTKLKDNSILYVDIRTDRENADWKTWRKIVEEQTANNLNIAYKYLSTGKAKVCCVKMTAMDLELPISAKLLH…	0
1265	MKVLALRHSVAQVYADTQIYTHDETKDDYENAFLISNLTTHNILYLNYSVKTLQILNKSGIAAVEIQKMDELFTLIRCNFTYDYIDDIVYLHDYSYYTNNEIRTDQHWVTKTNIEDYLLPGWKLMYVGYNGNDTRGHYNFSFKCQNAATDDDAIIEYIYSNELDFQNFILKKIKERMTTSLPIARLSNRVFRDKLFKTLVSDHSRVVNVGPRNESMFTFLDHPSIKQFSNGPYLVKDTIKLKQERWLGKRLSQFDIGQYKNMLNVLTTLYQYYDMYHEKPIIYMVGSAPSYWIHDVKQYSDLKFETWDPLDTPYSDLHHKELFYASDVTKLKDNSILYVDIRTDRENADWKTWRKIVEEQTANNLNIAYKYLSTGKAKVCCVKMTAMDLELPISAKLLH…	0
1266	MKVLALRHSVAQVYADTQIYTHDETKDDYENAFLISNLTTHNILYLNYSVKTLQILNKSGIAAVEIQKMDELFTLIRCNFTYDYIDDIVYLHDYSYYTNNEIRTDQHWVTKTNIEDYLLPGWKLMYVGYNGNDTRGHYNFSFKCQNAATDDDAIIEYIYSNELDFQNFILKKIKERMTTSLPIARLSNRVFRDKLFKTLVSDHSRVVNVGPRNESMFTFLDHPSIKQFSNGPYLVKDTIKLKQERWLGKRLSQFDIGQYKNMLNVLTTLYQYYDMYHEKPIIYMVGSAPSYWIHDVKQYSDLKFETWDPLDTPYSDLHHKELFYASDVTKLKDNSILYVDIRTDRENADWKTWRKIVEEQTANNLNIAYKYLSTGKAKVCCVKMTAMDLELPISAKLLH…	0
1267	MKVLALRHSVAQVYADTQIYTHDETKDDYENAFLISNLTTHNILYLNYSVKTLQILNKSGIAAVEIQKMDELFTLIRCNFTYDYIDDIVYLHDYSYYTNNEIRTDQHWVTKTNIEDYLLPGWKLMYVGYNGNDTRGHYNFSFKCQNAATDDDAIIEYIYSNELDFQNFILKKIKERMTTSLPIARLSNRVFRDKLFKTLVSDHSRVVNVGPRNESMFTFLDHPSIKQFSNGPYLVKDTIKLKQERWLGKRLSQFDIGQYKNMLNVLTTLYQYYDMYHEKPIIYMVGSAPSYWIHDVKQYSDLKFETWDPLDTPYSDLHHKELFYASDVTKLKDNSILYVDIRTDRENADWKTWRKIVEEQTANNLNIAYKYLSTGKAKVCCVKMTAMDLELPISAKLLH…	0
1268	MKVLALRHSVAQVYADTQIYTHDETKDDYENAFLISNLTTHNILYLNYSVKTLQILNKSGIAAVEIQKMDELFTLIRCNFTYDYIDDIVYLHDYSYYTNNEIRTDQHWVTKTNIEDYLLPGWKLMYVGYNGNDTRGHYNFSFKCQNAATDDDAIIEYIYSNELDFQNFILKKIKERMTTSLPIARLSNRVFRDKLFKTLVSDHSRVVNVGPRNESMFTFLDHPSIKQFSNGPYLVKDTIKLKQERWLGKRLSQFDIGQYKNMLNVLTTLYQYYDMYHEKPIIYMVGSAPSYWIHDVKQYSDLKFETWDPLDTPYSDLHHKELFYASDVTKLKDNSILYVDIRTDRENADWKTWRKIVEEQTANNLNIAYKYLSTGKAKVCCVKMTAMDLELPISAKLLH…	0
1269	MKVLALRHSVAQVYADTQIYTHDETKDDYENAFLISNLTTHNILYLNYSVKTLQILNKSGIAAVEIQKMDELFTLIRCNFTYDYIDDIVYLHDYSYYTNNEIRTDQHWVTKTNIEDYLLPGWKLMYVGYNGNDTRGHYNFSFKCQNAATDDDAIIEYIYSNELDFQNFILKKIKERMTTSLPIARLSNRVFRDKLFKTLVSDHSRVVNVGPRNESMFTFLDHPSIKQFSNGPYLVKDTIKLKQERWLGKRLSQFDIGQYKNMLNVLTTLYQYYDMYHEKPIIYMVGSAPSYWIHDVKQYSDLKFETWDPLDTPYSDLHHKELFYASDVTKLKDNSILYVDIRTDRENADWKTWRKIVEEQTANNLNIAYKYLSTGKAKVCCVKMTAMDLELPISAKLLH…	0
1270	MKVLALRHSVAQVYADTQIYTHDETKDDYENAFLISNLTTHNILYLNYSVKTLQILNKSGIAAVEIQKMDELFTLIRCNFTYDYIDDIVYLHDYSYYTNNEIRTDQHWVTKTNIEDYLLPGWKLMYVGYNGNDTRGHYNFSFKCQNAATDDDAIIEYIYSNELDFQNFILKKIKERMTTSLPIARLSNRVFRDKLFKTLVSDHSRVVNVGPRNESMFTFLDHPSIKQFSNGPYLVKDTIKLKQERWLGKRLSQFDIGQYKNMLNVLTTLYQYYDMYHEKPIIYMVGSAPSYWIHDVKQYSDLKFETWDPLDTPYSDLHHKELFYASDVTKLKDNSILYVDIRTDRENADWKTWRKIVEEQTANNLNIAYKYLSTGKAKVCCVKMTAMDLELPISAKLLH…	0
1271	MKVLALRHSVAQVYADTQIYTHDETKDDYENAFLISNLTTHNILYLNYSVKTLQILNKSGIAAVEIQKMDELFTLIRCNFTYDYIDDIVYLHDYSYYTNNEIRTDQHWVTKTNIEDYLLPGWKLMYVGYNGNDTRGHYNFSFKCQNAATDDDAIIEYIYSNELDFQNFILKKIKERMTTSLPIARLSNRVFRDKLFKTLVSDHSRVVNVGPRNESMFTFLDHPSIKQFSNGPYLVKDTIKLKQERWLGKRLSQFDIGQYKNMLNVLTTLYQYYDMYHEKPIIYMVGSAPSYWIHDVKQYSDLKFETWDPLDTPYSDLHHKELFYASDVTKLKDNSILYVDIRTDRENADWKTWRKIVEEQTANNLNIAYKYLSTGKAKVCCVKMTAMDLELPISAKLLH…	0
1272	MKVLALRHSVAQVYADTQIYTHDETKDDYENAFLISNLTTHNILYLNYSVKTLQILNKSGIAAVEIQKMDELFTLIRCNFTYDYIDDIVYLHDYSYYTNNEIRTDQHWVTKTNIEDYLLPGWKLMYVGYNGNDTRGHYNFSFKCQNAATDDDAIIEYIYSNELDFQNFILKKIKERMTTSLPIARLSNRVFRDKLFKTLVSDHSRVVNVGPRNESMFTFLDHPSIKQFSNGPYLVKDTIKLKQERWLGKRLSQFDIGQYKNMLNVLTTLYQYYDMYHEKPIIYMVGSAPSYWIHDVKQYSDLKFETWDPLDTPYSDLHHKELFYASDVTKLKDNSILYVDIRTDRENADWKTWRKIVEEQTANNLNIAYKYLSTGKAKVCCVKMTAMDLELPISAKLLH…	0
1273	MKVLALRHSVAQVYADTQIYTHDETKDDYENAFLISNLTTHNILYLNYSVKTLQILNKSGIAAVEIQKMDELFTLIRCNFTYDYIDDIVYLHDYSYYTNNEIRTDQHWVTKTNIEDYLLPGWKLMYVGYNGNDTRGHYNFSFKCQNAATDDDAIIEYIYSNELDFQNFILKKIKERMTTSLPIARLSNRVFRDKLFKTLVSDHSRVVNVGPRNESMFTFLDHPSIKQFSNGPYLVKDTIKLKQERWLGKRLSQFDIGQYKNMLNVLTTLYQYYDMYHEKPIIYMVGSAPSYWIHDVKQYSDLKFETWDPLDTPYSDLHHKELFYASDVTKLKDNSILYVDIRTDRENADWKTWRKIVEEQTANNLNIAYKYLSTGKAKVCCVKMTAMDLELPISAKLLH…	0
1274	MKVLALRHSVAQVYADTQIYTHDETKDDYENAFLISNLTTHNILYLNYSVKTLQILNKSGIAAVEIQKMDELFTLIRCNFTYDYIDDIVYLHDYSYYTNNEIRTDQHWVTKTNIEDYLLPGWKLMYVGYNGNDTRGHYNFSFKCQNAATDDDAIIEYIYSNELDFQNFILKKIKERMTTSLPIARLSNRVFRDKLFKTLVSDHSRVVNVGPRNESMFTFLDHPSIKQFSNGPYLVKDTIKLKQERWLGKRLSQFDIGQYKNMLNVLTTLYQYYDMYHEKPIIYMVGSAPSYWIHDVKQYSDLKFETWDPLDTPYSDLHHKELFYASDVTKLKDNSILYVDIRTDRENADWKTWRKIVEEQTANNLNIAYKYLSTGKAKVCCVKMTAMDLELPISAKLLH…	0
1275	MKVLALRHSVAQVYADTQIYTHDETKDDYENAFLISNLTTHNILYLNYSVKTLQILNKSGIAAVEIQKMDELFTLIRCNFTYDYIDDIVYLHDYSYYTNNEIRTDQHWVTKTNIEDYLLPGWKLMYVGYNGNDTRGHYNFSFKCQNAATDDDAIIEYIYSNELDFQNFILKKIKERMTTSLPIARLSNRVFRDKLFKTLVSDHSRVVNVGPRNESMFTFLDHPSIKQFSNGPYLVKDTIKLKQERWLGKRLSQFDIGQYKNMLNVLTTLYQYYDMYHEKPIIYMVGSAPSYWIHDVKQYSDLKFETWDPLDTPYSDLHHKELFYASDVTKLKDNSILYVDIRTDRENADWKTWRKIVEEQTANNLNIAYKYLSTGKAKVCCVKMTAMDLELPISAKLLH…	0
1277	MKVLALRHSVAQVYADTQIYTHDETKDDYENAFLISNLTTHNILYLNYSVKTLQILNKSGIAAVEIQKMDELFTLIRCNFTYDYIDDIVYLHDYSYYTNNEIRTDQHWVTKTNIEDYLLPGWKLMYVGYNGNDTRGHYNFSFKCQNAATDDDAIIEYIYSNELDFQNFILKKIKERMTTSLPIARLSNRVFRDKLFKTLVSDHSRVVNVGPRNESMFTFLDHPSIKQFSNGPYLVKDTIKLKQERWLGKRLSQFDIGQYKNMLNVLTTLYQYYDMYHEKPIIYMVGSAPSYWIHDVKQYSDLKFETWDPLDTPYSDLHHKELFYASDVTKLKDNSILYVDIRTDRENADWKTWRKIVEEQTANNLNIAYKYLSTGKAKVCCVKMTAMDLELPISAKLLH…	0
1278	MKVLALRHSVAQVYADTQIYTHDETKDDYENAFLISNLTTHNILYLNYSVKTLQILNKSGIAAVEIQKMDELFTLIRCNFTYDYIDDIVYLHDYSYYTNNEIRTDQHWVTKTNIEDYLLPGWKLMYVGYNGNDTRGHYNFSFKCQNAATDDDAIIEYIYSNELDFQNFILKKIKERMTTSLPIARLSNRVFRDKLFKTLVSDHSRVVNVGPRNESMFTFLDHPSIKQFSNGPYLVKDTIKLKQERWLGKRLSQFDIGQYKNMLNVLTTLYQYYDMYHEKPIIYMVGSAPSYWIHDVKQYSDLKFETWDPLDTPYSDLHHKELFYASDVTKLKDNSILYVDIRTDRENADWKTWRKIVEEQTANNLNIAYKYLSTGKAKVCCVKMTAMDLELPISAKLLH…	0
1279	MKVLALRHSVAQVYADTQIYTHDETKDDYENAFLISNLTTHNILYLNYSVKTLQILNKSGIAAVEIQKMDELFTLIRCNFTYDYIDDIVYLHDYSYYTNNEIRTDQHWVTKTNIEDYLLPGWKLMYVGYNGNDTRGHYNFSFKCQNAATDDDAIIEYIYSNELDFQNFILKKIKERMTTSLPIARLSNRVFRDKLFKTLVSDHSRVVNVGPRNESMFTFLDHPSIKQFSNGPYLVKDTIKLKQERWLGKRLSQFDIGQYKNMLNVLTTLYQYYDMYHEKPIIYMVGSAPSYWIHDVKQYSDLKFETWDPLDTPYSDLHHKELFYASDVTKLKDNSILYVDIRTDRENADWKTWRKIVEEQTANNLNIAYKYLSTGKAKVCCVKMTAMDLELPISAKLLH…	0
1280	MKVLALRHSVAQVYADTQIYTHDETKDDYENAFLISNLTTHNILYLNYSVKTLQILNKSGIAAVEIQKMDELFTLIRCNFTYDYIDDIVYLHDYSYYTNNEIRTDQHWVTKTNIEDYLLPGWKLMYVGYNGNDTRGHYNFSFKCQNAATDDDAIIEYIYSNELDFQNFILKKIKERMTTSLPIARLSNRVFRDKLFKTLVSDHSRVVNVGPRNESMFTFLDHPSIKQFSNGPYLVKDTIKLKQERWLGKRLSQFDIGQYKNMLNVLTTLYQYYDMYHEKPIIYMVGSAPSYWIHDVKQYSDLKFETWDPLDTPYSDLHHKELFYASDVTKLKDNSILYVDIRTDRENADWKTWRKIVEEQTANNLNIAYKYLSTGKAKVCCVKMTAMDLELPISAKLLH…	0
1281	MKVLALRHSVAQVYADTQIYTHDETKDDYENAFLISNLTTHNILYLNYSVKTLQILNKSGIAAVEIQKMDELFTLIRCNFTYDYIDDIVYLHDYSYYTNNEIRTDQHWVTKTNIEDYLLPGWKLMYVGYNGNDTRGHYNFSFKCQNAATDDDAIIEYIYSNELDFQNFILKKIKERMTTSLPIARLSNRVFRDKLFKTLVSDHSRVVNVGPRNESMFTFLDHPSIKQFSNGPYLVKDTIKLKQERWLGKRLSQFDIGQYKNMLNVLTTLYQYYDMYHEKPIIYMVGSAPSYWIHDVKQYSDLKFETWDPLDTPYSDLHHKELFYASDVTKLKDNSILYVDIRTDRENADWKTWRKIVEEQTANNLNIAYKYLSTGKAKVCCVKMTAMDLELPISAKLLH…	0
1282	MKVLALRHSVAQVYADTQIYTHDETKDDYENAFLISNLTTHNILYLNYSVKTLQILNKSGIAAVEIQKMDELFTLIRCNFTYDYIDDIVYLHDYSYYTNNEIRTDQHWVTKTNIEDYLLPGWKLMYVGYNGNDTRGHYNFSFKCQNAATDDDAIIEYIYSNELDFQNFILKKIKERMTTSLPIARLSNRVFRDKLFKTLVSDHSRVVNVGPRNESMFTFLDHPSIKQFSNGPYLVKDTIKLKQERWLGKRLSQFDIGQYKNMLNVLTTLYQYYDMYHEKPIIYMVGSAPSYWIHDVKQYSDLKFETWDPLDTPYSDLHHKELFYASDVTKLKDNSILYVDIRTDRENADWKTWRKIVEEQTANNLNIAYKYLSTGKAKVCCVKMTAMDLELPISAKLLH…	0
1283	MKVLALRHSVAQVYADTQIYTHDETKDDYENAFLISNLTTHNILYLNYSVKTLQILNKSGIAAVEIQKMDELFTLIRCNFTYDYIDDIVYLHDYSYYTNNEIRTDQHWVTKTNIEDYLLPGWKLMYVGYNGNDTRGHYNFSFKCQNAATDDDAIIEYIYSNELDFQNFILKKIKERMTTSLPIARLSNRVFRDKLFKTLVSDHSRVVNVGPRNESMFTFLDHPSIKQFSNGPYLVKDTIKLKQERWLGKRLSQFDIGQYKNMLNVLTTLYQYYDMYHEKPIIYMVGSAPSYWIHDVKQYSDLKFETWDPLDTPYSDLHHKELFYASDVTKLKDNSILYVDIRTDRENADWKTWRKIVEEQTANNLNIAYKYLSTGKAKVCCVKMTAMDLELPISAKLLH…	0
1284	MKVLALRHSVAQVYADTQIYTHDETKDDYENAFLISNLTTHNILYLNYSVKTLQILNKSGIAAVEIQKMDELFTLIRCNFTYDYIDDIVYLHDYSYYTNNEIRTDQHWVTKTNIEDYLLPGWKLMYVGYNGNDTRGHYNFSFKCQNAATDDDAIIEYIYSNELDFQNFILKKIKERMTTSLPIARLSNRVFRDKLFKTLVSDHSRVVNVGPRNESMFTFLDHPSIKQFSNGPYLVKDTIKLKQERWLGKRLSQFDIGQYKNMLNVLTTLYQYYDMYHEKPIIYMVGSAPSYWIHDVKQYSDLKFETWDPLDTPYSDLHHKELFYASDVTKLKDNSILYVDIRTDRENADWKTWRKIVEEQTANNLNIAYKYLSTGKAKVCCVKMTAMDLELPISAKLLH…	0
1285	MKVLALRHSVAQVYADTQIYTHDETKDDYENAFLISNLTTHNILYLNYSVKTLQILNKSGIAAVEIQKMDELFTLIRCNFTYDYIDDIVYLHDYSYYTNNEIRTDQHWVTKTNIEDYLLPGWKLMYVGYNGNDTRGHYNFSFKCQNAATDDDAIIEYIYSNELDFQNFILKKIKERMTTSLPIARLSNRVFRDKLFKTLVSDHSRVVNVGPRNESMFTFLDHPSIKQFSNGPYLVKDTIKLKQERWLGKRLSQFDIGQYKNMLNVLTTLYQYYDMYHEKPIIYMVGSAPSYWIHDVKQYSDLKFETWDPLDTPYSDLHHKELFYASDVTKLKDNSILYVDIRTDRENADWKTWRKIVEEQTANNLNIAYKYLSTGKAKVCCVKMTAMDLELPISAKLLH…	0
1286	MKVLALRHSVAQVYADTQIYTHDETKDDYENAFLISNLTTHNILYLNYSVKTLQILNKSGIAAVEIQKMDELFTLIRCNFTYDYIDDIVYLHDYSYYTNNEIRTDQHWVTKTNIEDYLLPGWKLMYVGYNGNDTRGHYNFSFKCQNAATDDDAIIEYIYSNELDFQNFILKKIKERMTTSLPIARLSNRVFRDKLFKTLVSDHSRVVNVGPRNESMFTFLDHPSIKQFSNGPYLVKDTIKLKQERWLGKRLSQFDIGQYKNMLNVLTTLYQYYDMYHEKPIIYMVGSAPSYWIHDVKQYSDLKFETWDPLDTPYSDLHHKELFYASDVTKLKDNSILYVDIRTDRENADWKTWRKIVEEQTANNLNIAYKYLSTGKAKVCCVKMTAMDLELPISAKLLH…	0
1287	MKVLALRHSVAQVYADTQIYTHDETKDDYENAFLISNLTTHNILYLNYSVKTLQILNKSGIAAVEIQKMDELFTLIRCNFTYDYIDDIVYLHDYSYYTNNEIRTDQHWVTKTNIEDYLLPGWKLMYVGYNGNDTRGHYNFSFKCQNAATDDDAIIEYIYSNELDFQNFILKKIKERMTTSLPIARLSNRVFRDKLFKTLVSDHSRVVNVGPRNESMFTFLDHPSIKQFSNGPYLVKDTIKLKQERWLGKRLSQFDIGQYKNMLNVLTTLYQYYDMYHEKPIIYMVGSAPSYWIHDVKQYSDLKFETWDPLDTPYSDLHHKELFYASDVTKLKDNSILYVDIRTDRENADWKTWRKIVEEQTANNLNIAYKYLSTGKAKVCCVKMTAMDLELPISAKLLH…	0
1288	MKVLALRHSVAQVYADTQIYTHDETKDDYENAFLISNLTTHNILYLNYSVKTLQILNKSGIAAVEIQKMDELFTLIRCNFTYDYIDDIVYLHDYSYYTNNEIRTDQHWVTKTNIEDYLLPGWKLMYVGYNGNDTRGHYNFSFKCQNAATDDDAIIEYIYSNELDFQNFILKKIKERMTTSLPIARLSNRVFRDKLFKTLVSDHSRVVNVGPRNESMFTFLDHPSIKQFSNGPYLVKDTIKLKQERWLGKRLSQFDIGQYKNMLNVLTTLYQYYDMYHEKPIIYMVGSAPSYWIHDVKQYSDLKFETWDPLDTPYSDLHHKELFYASDVTKLKDNSILYVDIRTDRENADWKTWRKIVEEQTANNLNIAYKYLSTGKAKVCCVKMTAMDLELPISAKLLH…	0
1289	MKVLALRHSVAQVYADTQIYTHDETKDDYENAFLISNLTTHNILYLNYSVKTLQILNKSGIAAVEIQKMDELFTLIRCNFTYDYIDDIVYLHDYSYYTNNEIRTDQHWVTKTNIEDYLLPGWKLMYVGYNGNDTRGHYNFSFKCQNAATDDDAIIEYIYSNELDFQNFILKKIKERMTTSLPIARLSNRVFRDKLFKTLVSDHSRVVNVGPRNESMFTFLDHPSIKQFSNGPYLVKDTIKLKQERWLGKRLSQFDIGQYKNMLNVLTTLYQYYDMYHEKPIIYMVGSAPSYWIHDVKQYSDLKFETWDPLDTPYSDLHHKELFYASDVTKLKDNSILYVDIRTDRENADWKTWRKIVEEQTANNLNIAYKYLSTGKAKVCCVKMTAMDLELPISAKLLH…	0
1290	MKVLALRHSVAQVYADTQIYTHDETKDDYENAFLISNLTTHNILYLNYSVKTLQILNKSGIAAVEIQKMDELFTLIRCNFTYDYIDDIVYLHDYSYYTNNEIRTDQHWVTKTNIEDYLLPGWKLMYVGYNGNDTRGHYNFSFKCQNAATDDDAIIEYIYSNELDFQNFILKKIKERMTTSLPIARLSNRVFRDKLFKTLVSDHSRVVNVGPRNESMFTFLDHPSIKQFSNGPYLVKDTIKLKQERWLGKRLSQFDIGQYKNMLNVLTTLYQYYDMYHEKPIIYMVGSAPSYWIHDVKQYSDLKFETWDPLDTPYSDLHHKELFYASDVTKLKDNSILYVDIRTDRENADWKTWRKIVEEQTANNLNIAYKYLSTGKAKVCCVKMTAMDLELPISAKLLH…	0
1291	MKVLALRHSVAQVYADTQIYTHDETKDDYENAFLISNLTTHNILYLNYSVKTLQILNKSGIAAVEIQKMDELFTLIRCNFTYDYIDDIVYLHDYSYYTNNEIRTDQHWVTKTNIEDYLLPGWKLMYVGYNGNDTRGHYNFSFKCQNAATDDDAIIEYIYSNELDFQNFILKKIKERMTTSLPIARLSNRVFRDKLFKTLVSDHSRVVNVGPRNESMFTFLDHPSIKQFSNGPYLVKDTIKLKQERWLGKRLSQFDIGQYKNMLNVLTTLYQYYDMYHEKPIIYMVGSAPSYWIHDVKQYSDLKFETWDPLDTPYSDLHHKELFYASDVTKLKDNSILYVDIRTDRENADWKTWRKIVEEQTANNLNIAYKYLSTGKAKVCCVKMTAMDLELPISAKLLH…	0
1292	MKVLALRHSVAQVYADTQIYTHDETKDDYENAFLISNLTTHNILYLNYSVKTLQILNKSGIAAVEIQKMDELFTLIRCNFTYDYIDDIVYLHDYSYYTNNEIRTDQHWVTKTNIEDYLLPGWKLMYVGYNGNDTRGHYNFSFKCQNAATDDDAIIEYIYSNELDFQNFILKKIKERMTTSLPIARLSNRVFRDKLFKTLVSDHSRVVNVGPRNESMFTFLDHPSIKQFSNGPYLVKDTIKLKQERWLGKRLSQFDIGQYKNMLNVLTTLYQYYDMYHEKPIIYMVGSAPSYWIHDVKQYSDLKFETWDPLDTPYSDLHHKELFYASDVTKLKDNSILYVDIRTDRENADWKTWRKIVEEQTANNLNIAYKYLSTGKAKVCCVKMTAMDLELPISAKLLH…	0
1293	MDEYQKIAVEFGEQAIDETVIQDWLQAFAYQGFDARTIIHNLVQLGGKSWEEDAKKMIILSLTRGNKPKKMVERMSPEGAREVKSLVAKYKIVEGRPGRNGITLSRVAAALAGWTVQAVEVVENFLPVPGSTMDRMCGQTYPRQMMHPSFAGLIDPSLDQEDFNAVLDAHKLFLFMFSKTINVSLRGAQKRDIEESFSQPMLAAINSSFIDNTQRRAFLTKFGILTSGARATAVVKKIAEVYRKLE	0
1294	MDEYQKIAVEFGEQAIDETVIQDWLQAFAYQGFDARTIIHNLVQLGGKSWEEDAKKMIILSLTRGNKPKKMVERMSPEGAREVKSLVAKYKIVEGRPGRNGITLSRVAAALAGWTVQAVEVVENFLPVPGSTMDRMCGQTYPRQMMHPSFAGLIDPSLDQEDFNAVLDAHKLFLFMFSKTINVSLRGAQKRDIEESFSQPMLAAINSSFIDNTQRRAFLTKFGILTSGARATAVVKKIAEVYRKLE	0
1295	MDEYQKIAVEFGEQAIDETVIQDWLQAFAYQGFDARTIIHNLVQLGGKSWEEDAKKMIILSLTRGNKPKKMVERMSPEGAREVKSLVAKYKIVEGRPGRNGITLSRVAAALAGWTVQAVEVVENFLPVPGSTMDRMCGQTYPRQMMHPSFAGLIDPSLDQEDFNAVLDAHKLFLFMFSKTINVSLRGAQKRDIEESFSQPMLAAINSSFIDNTQRRAFLTKFGILTSGARATAVVKKIAEVYRKLE	0
1296	MDEYQKIAVEFGEQAIDETVIQDWLQAFAYQGFDARTIIHNLVQLGGKSWEEDAKKMIILSLTRGNKPKKMVERMSPEGAREVKSLVAKYKIVEGRPGRNGITLSRVAAALAGWTVQAVEVVENFLPVPGSTMDRMCGQTYPRQMMHPSFAGLIDPSLDQEDFNAVLDAHKLFLFMFSKTINVSLRGAQKRDIEESFSQPMLAAINSSFIDNTQRRAFLTKFGILTSGARATAVVKKIAEVYRKLE	0
1297	MDEYQKIAVEFGEQAIDETVIQDWLQAFAYQGFDARTIIHNLVQLGGKSWEEDAKKMIILSLTRGNKPKKMVERMSPEGAREVKSLVAKYKIVEGRPGRNGITLSRVAAALAGWTVQAVEVVENFLPVPGSTMDRMCGQTYPRQMMHPSFAGLIDPSLDQEDFNAVLDAHKLFLFMFSKTINVSLRGAQKRDIEESFSQPMLAAINSSFIDNTQRRAFLTKFGILTSGARATAVVKKIAEVYRKLE	0
1298	MDEYQKIAVEFGEQAIDETVIQDWLQAFAYQGFDARTIIHNLVQLGGKSWEEDAKKMIILSLTRGNKPKKMVERMSPEGAREVKSLVAKYKIVEGRPGRNGITLSRVAAALAGWTVQAVEVVENFLPVPGSTMDRMCGQTYPRQMMHPSFAGLIDPSLDQEDFNAVLDAHKLFLFMFSKTINVSLRGAQKRDIEESFSQPMLAAINSSFIDNTQRRAFLTKFGILTSGARATAVVKKIAEVYRKLE	0
1299	MDEYQKIAVEFGEQAIDETVIQDWLQAFAYQGFDARTIIHNLVQLGGKSWEEDAKKMIILSLTRGNKPKKMVERMSPEGAREVKSLVAKYKIVEGRPGRNGITLSRVAAALAGWTVQAVEVVENFLPVPGSTMDRMCGQTYPRQMMHPSFAGLIDPSLDQEDFNAVLDAHKLFLFMFSKTINVSLRGAQKRDIEESFSQPMLAAINSSFIDNTQRRAFLTKFGILTSGARATAVVKKIAEVYRKLE	0
1300	MDEYQKIAVEFGEQAIDETVIQDWLQAFAYQGFDARTIIHNLVQLGGKSWEEDAKKMIILSLTRGNKPKKMVERMSPEGAREVKSLVAKYKIVEGRPGRNGITLSRVAAALAGWTVQAVEVVENFLPVPGSTMDRMCGQTYPRQMMHPSFAGLIDPSLDQEDFNAVLDAHKLFLFMFSKTINVSLRGAQKRDIEESFSQPMLAAINSSFIDNTQRRAFLTKFGILTSGARATAVVKKIAEVYRKLE	0
1301	MNSQYMFDYPSIKIDVRCHRLLSSVTYMAYNKFHSTDVITYEHCEIPLERYRIGHGRRSSLSEFYSLGELPSAWGPACYISSVKPMVYTFQGMASDLSRFDMASFSKRGLPNILKALSWPLECPDCEIFEICNSEYRRGLQTRDQLMSYLLRVGDSPNLDECVVQAHKKVLLEARRLGLSDEHYNGYDLFKEIGSLVCLRLINAEPYDTATSGEPLEIRTIIRSYRMDDPSLSLDAYGNSRWVPIDSHIDENDDSSSDSDF	0
1302	MNSQYMFDYPSIKIDVRCHRLLSSVTYMAYNKFHSTDVITYEHCEIPLERYRIGHGRRSSLSEFYSLGELPSAWGPACYISSVKPMVYTFQGMASDLSRFDMASFSKRGLPNILKALSWPLECPDCEIFEICNSEYRRGLQTRDQLMSYLLRVGDSPNLDECVVQAHKKVLLEARRLGLSDEHYNGYDLFKEIGSLVCLRLINAEPYDTATSGEPLEIRTIIRSYRMDDPSLSLDAYGNSRWVPIDSHIDENDDSSSDSDF	0
1303	MNSQYMFDYPSIKIDVRCHRLLSSVTYMAYNKFHSTDVITYEHCEIPLERYRIGHGRRSSLSEFYSLGELPSAWGPACYISSVKPMVYTFQGMASDLSRFDMASFSKRGLPNILKALSWPLECPDCEIFEICNSEYRRGLQTRDQLMSYLLRVGDSPNLDECVVQAHKKVLLEARRLGLSDEHYNGYDLFKEIGSLVCLRLINAEPYDTATSGEPLEIRTIIRSYRMDDPSLSLDAYGNSRWVPIDSHIDENDDSSSDSDF	0
1304	MNSQYMFDYPSIKIDVRCHRLLSSVTYMAYNKFHSTDVITYEHCEIPLERYRIGHGRRSSLSEFYSLGELPSAWGPACYISSVKPMVYTFQGMASDLSRFDMASFSKRGLPNILKALSWPLECPDCEIFEICNSEYRRGLQTRDQLMSYLLRVGDSPNLDECVVQAHKKVLLEARRLGLSDEHYNGYDLFKEIGSLVCLRLINAEPYDTATSGEPLEIRTIIRSYRMDDPSLSLDAYGNSRWVPIDSHIDENDDSSSDSDF	0
1305	MNSQYMFDYPSIKIDVRCHRLLSSVTYMAYNKFHSTDVITYEHCEIPLERYRIGHGRRSSLSEFYSLGELPSAWGPACYISSVKPMVYTFQGMASDLSRFDMASFSKRGLPNILKALSWPLECPDCEIFEICNSEYRRGLQTRDQLMSYLLRVGDSPNLDECVVQAHKKVLLEARRLGLSDEHYNGYDLFKEIGSLVCLRLINAEPYDTATSGEPLEIRTIIRSYRMDDPSLSLDAYGNSRWVPIDSHIDENDDSSSDSDF	0
1306	MNSQYMFDYPSIKIDVRCHRLLSSVTYMAYNKFHSTDVITYEHCEIPLERYRIGHGRRSSLSEFYSLGELPSAWGPACYISSVKPMVYTFQGMASDLSRFDMASFSKRGLPNILKALSWPLECPDCEIFEICNSEYRRGLQTRDQLMSYLLRVGDSPNLDECVVQAHKKVLLEARRLGLSDEHYNGYDLFKEIGSLVCLRLINAEPYDTATSGEPLEIRTIIRSYRMDDPSLSLDAYGNSRWVPIDSHIDENDDSSSDSDF	0
1307	MNSQYMFDYPSIKIDVRCHRLLSSVTYMAYNKFHSTDVITYEHCEIPLERYRIGHGRRSSLSEFYSLGELPSAWGPACYISSVKPMVYTFQGMASDLSRFDMASFSKRGLPNILKALSWPLECPDCEIFEICNSEYRRGLQTRDQLMSYLLRVGDSPNLDECVVQAHKKVLLEARRLGLSDEHYNGYDLFKEIGSLVCLRLINAEPYDTATSGEPLEIRTIIRSYRMDDPSLSLDAYGNSRWVPIDSHIDENDDSSSDSDF	0
1308	MNSQYMFDYPSIKIDVRCHRLLSSVTYMAYNKFHSTDVITYEHCEIPLERYRIGHGRRSSLSEFYSLGELPSAWGPACYISSVKPMVYTFQGMASDLSRFDMASFSKRGLPNILKALSWPLECPDCEIFEICNSEYRRGLQTRDQLMSYLLRVGDSPNLDECVVQAHKKVLLEARRLGLSDEHYNGYDLFKEIGSLVCLRLINAEPYDTATSGEPLEIRTIIRSYRMDDPSLSLDAYGNSRWVPIDSHIDENDDSSSDSDF	0
1309	MNSQYMFDYPSIKIDVRCHRLLSSVTYMAYNKFHSTDVITYEHCEIPLERYRIGHGRRSSLSEFYSLGELPSAWGPACYISSVKPMVYTFQGMASDLSRFDMASFSKRGLPNILKALSWPLECPDCEIFEICNSEYRRGLQTRDQLMSYLLRVGDSPNLDECVVQAHKKVLLEARRLGLSDEHYNGYDLFKEIGSLVCLRLINAEPYDTATSGEPLEIRTIIRSYRMDDPSLSLDAYGNSRWVPIDSHIDENDDSSSDSDF	0
1310	MMNSQYMFDYPAINIDVRCHRLLSSVSYVAHNKFHTHDVSTYEHCEIPLEKLRLGFGRRSSLSDFYSLGELPASWGPACYISSVKPMVYTFQGMASDLSRFDLTSFSRRGLPNVLKALSWPLGIPDCEIFSICSDRFVRGLQTRDQLMSYILRMGDSHSLDECIVQAHKKILQEARRLGLSDEHYNGYDLFREIGSLVCLRLINAEPFDTAFSGEALDVRTVIRSYRASDPSATPPQIQSQTQPTLATLPTQLPPTPEPST	0
1311	MMNSQYMFDYPAINIDVRCHRLLSSVSYVAHNKFHTHDVSTYEHCEIPLEKLRLGFGRRSSLSDFYSLGELPASWGPACYISSVKPMVYTFQGMASDLSRFDLTSFSRRGLPNVLKALSWPLGIPDCEIFSICSDRFVRGLQTRDQLMSYILRMGDSHSLDECIVQAHKKILQEARRLGLSDEHYNGYDLFREIGSLVCLRLINAEPFDTAFSGEALDVRTVIRSYRASDPSATPPQIQSQTQPTLATLPTQLPPTPEPST	0
1312	MMNSQYMFDYPAINIDVRCHRLLSSVSYVAHNKFHTHDVSTYEHCEIPLEKLRLGFGRRSSLSDFYSLGELPASWGPACYISSVKPMVYTFQGMASDLSRFDLTSFSRRGLPNVLKALSWPLGIPDCEIFSICSDRFVRGLQTRDQLMSYILRMGDSHSLDECIVQAHKKILQEARRLGLSDEHYNGYDLFREIGSLVCLRLINAEPFDTAFSGEALDVRTVIRSYRASDPSATPPQIQSQTQPTLATLPTQLPPTPEPST	0
1313	MMNSQYMFDYPAINIDVRCHRLLSSVSYVAHNKFHTHDVSTYEHCEIPLEKLRLGFGRRSSLSDFYSLGELPASWGPACYISSVKPMVYTFQGMASDLSRFDLTSFSRRGLPNVLKALSWPLGIPDCEIFSICSDRFVRGLQTRDQLMSYILRMGDSHSLDECIVQAHKKILQEARRLGLSDEHYNGYDLFREIGSLVCLRLINAEPFDTAFSGEALDVRTVIRSYRASDPSATPPQIQSQTQPTLATLPTQLPPTPEPST	0
1314	MMNSQYMFDYPAINIDVRCHRLLSSVSYVAHNKFHTHDVSTYEHCEIPLEKLRLGFGRRSSLSDFYSLGELPASWGPACYISSVKPMVYTFQGMASDLSRFDLTSFSRRGLPNVLKALSWPLGIPDCEIFSICSDRFVRGLQTRDQLMSYILRMGDSHSLDECIVQAHKKILQEARRLGLSDEHYNGYDLFREIGSLVCLRLINAEPFDTAFSGEALDVRTVIRSYRASDPSATPPQIQSQTQPTLATLPTQLPPTPEPST	0
1315	MMNSQYMFDYPAINIDVRCHRLLSSVSYVAHNKFHTHDVSTYEHCEIPLEKLRLGFGRRSSLSDFYSLGELPASWGPACYISSVKPMVYTFQGMASDLSRFDLTSFSRRGLPNVLKALSWPLGIPDCEIFSICSDRFVRGLQTRDQLMSYILRMGDSHSLDECIVQAHKKILQEARRLGLSDEHYNGYDLFREIGSLVCLRLINAEPFDTAFSGEALDVRTVIRSYRASDPSATPPQIQSQTQPTLATLPTQLPPTPEPST	0
1316	MMNSQYMFDYPAINIDVRCHRLLSSVSYVAHNKFHTHDVSTYEHCEIPLEKLRLGFGRRSSLSDFYSLGELPASWGPACYISSVKPMVYTFQGMASDLSRFDLTSFSRRGLPNVLKALSWPLGIPDCEIFSICSDRFVRGLQTRDQLMSYILRMGDSHSLDECIVQAHKKILQEARRLGLSDEHYNGYDLFREIGSLVCLRLINAEPFDTAFSGEALDVRTVIRSYRASDPSATPPQIQSQTQPTLATLPTQLPPTPEPST	0
1317	MMNSQYMFDYPAINIDVRCHRLLSSVSYVAHNKFHTHDVSTYEHCEIPLEKLRLGFGRRSSLSDFYSLGELPASWGPACYISSVKPMVYTFQGMASDLSRFDLTSFSRRGLPNVLKALSWPLGIPDCEIFSICSDRFVRGLQTRDQLMSYILRMGDSHSLDECIVQAHKKILQEARRLGLSDEHYNGYDLFREIGSLVCLRLINAEPFDTAFSGEALDVRTVIRSYRASDPSATPPQIQSQTQPTLATLPTQLPPTPEPST	0
1318	MMNSQYMFDYPAINIDVRCHRLLSSVSYVAHNKFHTHDVSTYEHCEIPLEKLRLGFGRRSSLSDFYSLGELPASWGPACYISSVKPMVYTFQGMASDLSRFDLTSFSRRGLPNVLKALSWPLGIPDCEIFSICSDRFVRGLQTRDQLMSYILRMGDSHSLDECIVQAHKKILQEARRLGLSDEHYNGYDLFREIGSLVCLRLINAEPFDTAFSGEALDVRTVIRSYRASDPSATPPQIQSQTQPTLATLPTQLPPTPEPST	0
1319	MQSRAVILKHKSGSSHKRSLPRFYIDCDLDTFDFEKDCSLIENGFPIYIKNYEVVYKSRPTLSHFLMNGEFPAVLGPGMISAVRTRLYEPTMRELYQESIHQLKRSNKKYLLSALRWPTGIPSLEFIDYYFEELLFLSEFDPGSIQRYLKLLVKASGLYSSTIEEQIVEIHRRVLLEGKKHGLTAFDLPGNDILGDICVVQAARVTKLVAKAFSRMTRDSQLMIYFSISPVELVLSKLDRKDDKKAKAKGLLSMSAAKSYDYFMKTDLRFRETALSTFWAKDWPTIHESVLSNRRCPKEDKRVTKWLPSPPHYPPL	0
1320	MQSRAVILKHKSGSSHKRSLPRFYIDCDLDTFDFEKDCSLIENGFPIYIKNYEVVYKSRPTLSHFLMNGEFPAVLGPGMISAVRTRLYEPTMRELYQESIHQLKRSNKKYLLSALRWPTGIPSLEFIDYYFEELLFLSEFDPGSIQRYLKLLVKASGLYSSTIEEQIVEIHRRVLLEGKKHGLTAFDLPGNDILGDICVVQAARVTKLVAKAFSRMTRDSQLMIYFSISPVELVLSKLDRKDDKKAKAKGLLSMSAAKSYDYFMKTDLRFRETALSTFWAKDWPTIHESVLSNRRCPKEDKRVTKWLPSPPHYPPL	0
1321	MQSRAVILKHKSGSSHKRSLPRFYIDCDLDTFDFEKDCSLIENGFPIYIKNYEVVYKSRPTLSHFLMNGEFPAVLGPGMISAVRTRLYEPTMRELYQESIHQLKRSNKKYLLSALRWPTGIPSLEFIDYYFEELLFLSEFDPGSIQRYLKLLVKASGLYSSTIEEQIVEIHRRVLLEGKKHGLTAFDLPGNDILGDICVVQAARVTKLVAKAFSRMTRDSQLMIYFSISPVELVLSKLDRKDDKKAKAKGLLSMSAAKSYDYFMKTDLRFRETALSTFWAKDWPTIHESVLSNRRCPKEDKRVTKWLPSPPHYPPL	0
1322	MQSRAVILKHKSGSSHKRSLPRFYIDCDLDTFDFEKDCSLIENGFPIYIKNYEVVYKSRPTLSHFLMNGEFPAVLGPGMISAVRTRLYEPTMRELYQESIHQLKRSNKKYLLSALRWPTGIPSLEFIDYYFEELLFLSEFDPGSIQRYLKLLVKASGLYSSTIEEQIVEIHRRVLLEGKKHGLTAFDLPGNDILGDICVVQAARVTKLVAKAFSRMTRDSQLMIYFSISPVELVLSKLDRKDDKKAKAKGLLSMSAAKSYDYFMKTDLRFRETALSTFWAKDWPTIHESVLSNRRCPKEDKRVTKWLPSPPHYPPL	0
1323	MQSRAVILKHKSGSSHKRSLPRFYIDCDLDTFDFEKDCSLIENGFPIYIKNYEVVYKSRPTLSHFLMNGEFPAVLGPGMISAVRTRLYEPTMRELYQESIHQLKRSNKKYLLSALRWPTGIPSLEFIDYYFEELLFLSEFDPGSIQRYLKLLVKASGLYSSTIEEQIVEIHRRVLLEGKKHGLTAFDLPGNDILGDICVVQAARVTKLVAKAFSRMTRDSQLMIYFSISPVELVLSKLDRKDDKKAKAKGLLSMSAAKSYDYFMKTDLRFRETALSTFWAKDWPTIHESVLSNRRCPKEDKRVTKWLPSPPHYPPL	0
1324	MQSRAVILKHKSGSSHKRSLPRFYIDCDLDTFDFEKDCSLIENGFPIYIKNYEVVYKSRPTLSHFLMNGEFPAVLGPGMISAVRTRLYEPTMRELYQESIHQLKRSNKKYLLSALRWPTGIPSLEFIDYYFEELLFLSEFDPGSIQRYLKLLVKASGLYSSTIEEQIVEIHRRVLLEGKKHGLTAFDLPGNDILGDICVVQAARVTKLVAKAFSRMTRDSQLMIYFSISPVELVLSKLDRKDDKKAKAKGLLSMSAAKSYDYFMKTDLRFRETALSTFWAKDWPTIHESVLSNRRCPKEDKRVTKWLPSPPHYPPL	0
1325	MQSRAVILKHKSGSSHKRSLPRFYIDCDLDTFDFEKDCSLIENGFPIYIKNYEVVYKSRPTLSHFLMNGEFPAVLGPGMISAVRTRLYEPTMRELYQESIHQLKRSNKKYLLSALRWPTGIPSLEFIDYYFEELLFLSEFDPGSIQRYLKLLVKASGLYSSTIEEQIVEIHRRVLLEGKKHGLTAFDLPGNDILGDICVVQAARVTKLVAKAFSRMTRDSQLMIYFSISPVELVLSKLDRKDDKKAKAKGLLSMSAAKSYDYFMKTDLRFRETALSTFWAKDWPTIHESVLSNRRCPKEDKRVTKWLPSPPHYPPL	0
1326	MQSRAVILKHKSGSSHKRSLPRFYIDCDLDTFDFEKDCSLIENGFPIYIKNYEVVYKSRPTLSHFLMNGEFPAVLGPGMISAVRTRLYEPTMRELYQESIHQLKRSNKKYLLSALRWPTGIPSLEFIDYYFEELLFLSEFDPGSIQRYLKLLVKASGLYSSTIEEQIVEIHRRVLLEGKKHGLTAFDLPGNDILGDICVVQAARVTKLVAKAFSRMTRDSQLMIYFSISPVELVLSKLDRKDDKKAKAKGLLSMSAAKSYDYFMKTDLRFRETALSTFWAKDWPTIHESVLSNRRCPKEDKRVTKWLPSPPHYPPL	0
1327	MQSRAVILKHKSGSSHKRSLPRFYIDCDLDTFDFEKDCSLIENGFPIYIKNYEVVYKSRPTLSHFLMNGEFPAVLGPGMISAVRTRLYEPTMRELYQESIHQLKRSNKKYLLSALRWPTGIPSLEFIDYYFEELLFLSEFDPGSIQRYLKLLVKASGLYSSTIEEQIVEIHRRVLLEGKKHGLTAFDLPGNDILGDICVVQAARVTKLVAKAFSRMTRDSQLMIYFSISPVELVLSKLDRKDDKKAKAKGLLSMSAAKSYDYFMKTDLRFRETALSTFWAKDWPTIHESVLSNRRCPKEDKRVTKWLPSPPHYPPL	0
1328	MQSRAVILKHKSGSSHKRSLPRFYIDCDLDTFDFEKDCSLIENGFPIYIKNYEVVYKSRPTLSHFLMNGEFPAVLGPGMISAVRTRLYEPTMRELYQESIHQLKRSNKKYLLSALRWPTGIPSLEFIDYYFEELLFLSEFDPGSIQRYLKLLVKASGLYSSTIEEQIVEIHRRVLLEGKKHGLTAFDLPGNDILGDICVVQAARVTKLVAKAFSRMTRDSQLMIYFSISPVELVLSKLDRKDDKKAKAKGLLSMSAAKSYDYFMKTDLRFRETALSTFWAKDWPTIHESVLSNRRCPKEDKRVTKWLPSPPHYPPL	0
1329	MQSRAVILKHKSGSSHKRSLPRFYIDCDLDTFDFEKDCSLIENGFPIYIKNYEVVYKSRPTLSHFLMNGEFPAVLGPGMISAVRTRLYEPTMRELYQESIHQLKRSNKKYLLSALRWPTGIPSLEFIDYYFEELLFLSEFDPGSIQRYLKLLVKASGLYSSTIEEQIVEIHRRVLLEGKKHGLTAFDLPGNDILGDICVVQAARVTKLVAKAFSRMTRDSQLMIYFSISPVELVLSKLDRKDDKKAKAKGLLSMSAAKSYDYFMKTDLRFRETALSTFWAKDWPTIHESVLSNRRCPKEDKRVTKWLPSPPHYPPL	0
1330	AQGHNNGICWGNHLFVTVVDTTRSTNMTLCASVSKSATYTNSDYKEYMRHVEEFDLQFIFQLCSITLSAEVMAYIHTMNPSVLEDWNFGLSPPPNGTLEDTYRYVQSQAITCQKPTPEKEKQDPYKDMSFWEVNLKEKFSSELDQFPLGR	0
1331	AQGHNNGICWGNHLFVTVVDTTRSTNMTLCASVSKSATYTNSDYKEYMRHVEEFDLQFIFQLCSITLSAEVMAYIHTMNPSVLEDWNFGLSPPPNGTLEDTYRYVQSQAITCQKPTPEKEKQDPYKDMSFWEVNLKEKFSSELDQFPLGR	0
1332	AQGHNNGICWGNHLFVTVVDTTRSTNMTLCASVSKSATYTNSDYKEYMRHVEEFDLQFIFQLCSITLSAEVMAYIHTMNPSVLEDWNFGLSPPPNGTLEDTYRYVQSQAITCQKPTPEKEKQDPYKDMSFWEVNLKEKFSSELDQFPLGR	0
1333	AQGHNNGICWGNHLFVTVVDTTRSTNMTLCASVSKSATYTNSDYKEYMRHVEEFDLQFIFQLCSITLSAEVMAYIHTMNPSVLEDWNFGLSPPPNGTLEDTYRYVQSQAITCQKPTPEKEKQDPYKDMSFWEVNLKEKFSSELDQFPLGR	0
1334	AQGHNNGICWGNHLFVTVVDTTRSTNMTLCASVSKSATYTNSDYKEYMRHVEEFDLQFIFQLCSITLSAEVMAYIHTMNPSVLEDWNFGLSPPPNGTLEDTYRYVQSQAITCQKPTPEKEKQDPYKDMSFWEVNLKEKFSSELDQFPLGR	0
1335	AQGHNNGICWFNELFVTVVDTTRSTNFTICTATSAAAEYKASNFKEFLRHTEEYDLQFIFQLCKIQLTPEIMAYLHNMNKALLDDWNFGVLPPPSTSLDDTYRFLQSRAITCQKGAAAPAPKEDPYADMSFWTVDLKDKLSTDLDQFPLGR	0
1336	AQGHNNGICWFNELFVTVVDTTRSTNFTICTATSAAAEYKASNFKEFLRHTEEYDLQFIFQLCKIQLTPEIMAYLHNMNKALLDDWNFGVLPPPSTSLDDTYRFLQSRAITCQKGAAAPAPKEDPYADMSFWTVDLKDKLSTDLDQFPLGR	0
1337	AQGHNNGICWFNELFVTVVDTTRSTNFTICTATSAAAEYKASNFKEFLRHTEEYDLQFIFQLCKIQLTPEIMAYLHNMNKALLDDWNFGVLPPPSTSLDDTYRFLQSRAITCQKGAAAPAPKEDPYADMSFWTVDLKDKLSTDLDQFPLGR	0
1338	AQGHNNGICWFNELFVTVVDTTRSTNFTICTATSAAAEYKASNFKEFLRHTEEYDLQFIFQLCKIQLTPEIMAYLHNMNKALLDDWNFGVLPPPSTSLDDTYRFLQSRAITCQKGAAAPAPKEDPYADMSFWTVDLKDKLSTDLDQFPLGR	0
1339	AQGHNNGICWFNELFVTVVDTTRSTNFTICTATSAAAEYKASNFKEFLRHTEEYDLQFIFQLCKIQLTPEIMAYLHNMNKALLDDWNFGVLPPPSTSLDDTYRFLQSRAITCQKGAAAPAPKEDPYADMSFWTVDLKDKLSTDLDQFPLGR	0
1340	MFIAKLLLISCLVQQAYLKYTIISEIGNGTRTSFCYSSRTSLGSLLEAWDNITESIGLTSGTCKVGSLENRDCKRDIMSNYVAEVHSNLHGLGAMMHNYGDDKRVEVLNDVIPDELNPGRHNCSDLDRKPFWTEFINVAKPANKIAPISVIPPPIVKPIPIAESTIKKTIPFDKLLSEAEKELNQTKIRLETERRSNAGEAARERARMREIEDKLRKNWELERERKDAVADDLAKEIARRREIERKAHELDKMLKKKEREDQVAIERVSEDMRNHVRRPNTTIAPAPTIITTLLMASAVMAGPLENRETNHLLNRPGNGAYTLSDFAESTCTLAYGSECKSWEHQLDELSFPFFHSNLDKYSMLEAATETIPILNKSSAVCTISPSTHSSNACGREASL…	0
1341	MFIAKLLLISCLVQQAYLKYTIISEIGNGTRTSFCYSSRTSLGSLLEAWDNITESIGLTSGTCKVGSLENRDCKRDIMSNYVAEVHSNLHGLGAMMHNYGDDKRVEVLNDVIPDELNPGRHNCSDLDRKPFWTEFINVAKPANKIAPISVIPPPIVKPIPIAESTIKKTIPFDKLLSEAEKELNQTKIRLETERRSNAGEAARERARMREIEDKLRKNWELERERKDAVADDLAKEIARRREIERKAHELDKMLKKKEREDQVAIERVSEDMRNHVRRPNTTIAPAPTIITTLLMASAVMAGPLENRETNHLLNRPGNGAYTLSDFAESTCTLAYGSECKSWEHQLDELSFPFFHSNLDKYSMLEAATETIPILNKSSAVCTISPSTHSSNACGREASL…	0
1342	MFIAKLLLISCLVQQAYLKYTIISEIGNGTRTSFCYSSRTSLGSLLEAWDNITESIGLTSGTCKVGSLENRDCKRDIMSNYVAEVHSNLHGLGAMMHNYGDDKRVEVLNDVIPDELNPGRHNCSDLDRKPFWTEFINVAKPANKIAPISVIPPPIVKPIPIAESTIKKTIPFDKLLSEAEKELNQTKIRLETERRSNAGEAARERARMREIEDKLRKNWELERERKDAVADDLAKEIARRREIERKAHELDKMLKKKEREDQVAIERVSEDMRNHVRRPNTTIAPAPTIITTLLMASAVMAGPLENRETNHLLNRPGNGAYTLSDFAESTCTLAYGSECKSWEHQLDELSFPFFHSNLDKYSMLEAATETIPILNKSSAVCTISPSTHSSNACGREASL…	0
[truncated: 92,240 more rows]

## Sheet: Table S4B
SW2 NLV3 TCR virome-wide library T-Scan
[truncated: 93,558 more rows]

## Sheet: Table S4C
SW4 NLV3 TCR virome-wide library T-Scan
[truncated: 93,901 more rows]
